# Supplementary material for: Fasting shapes chromatin architecture through an mTOR/RNA Pol I axis
Source: Nat Cell Biol. 2024 Sep 19;26(11):1903–17. doi: 10.1038/s41556-024-01512-w (PMC11567895; doi:10.1038/s41556-024-01512-w)
Supplement: Supplementary file 3 — Supplementary Table 1. List of worm strains used in this study. Supplementary Table 2. n, P values and number of biological replicas of the experiments in this study. Supplementary Table 3. List of oligos used in this study. [file 41556_2024_1512_MOESM3_ESM.xlsx]

## Sheet: Supplementary Table 1
Supplementary Table 1: List of worm strains used in this study.
Strain	Genotype	Reference
N2	Wild type, Bristol isolate
FAS84	his-71(uge45[gfp::his-71]) X.	PMID: 29636369
FAS46	his-72 (uge30[gfp::his-72]) III.	PMID: 29636369
JHU5	his-6(kog3[his-6::Dendra2]) V	PMID: 37027463
DCW148	dcaSi4 [ges-1p-GFP-his-1-unc54 3' UTR, unc-119(+)] II	This study
GW429	gwIs59[pha-4::mCherry::his-24; unc-119(+); 256xLacO;4xLexA] gwIs39[baf-1::GFP-LacI::let-858 3'UTR; vit-5::GFP]; unc-119(?)	PMID: 20395364
DCW153	his-72 (uge30[gfp::his-72]) III; mCherry::FIB-1(ustIS36) II	This study
DCW75	his-72 (uge30[gfp::his-72]) III; bqSi142[pBN20(unc-119(+) Pemr-1::emr-1::mCherry)] II	This study
GW1056	bqSi142 [pBN20(unc-119(+) Pemr-1::emr-1::mCherry)] II; gwIs39 [baf-1::GFP-LacI::let-858 3'UTR; vit-5::GFP] III; gwIs4 [baf-1p::GFP-lacI::let-858 3’UTR; myo-3p::RFP] X	PMID: 26607792
DCW308	Is[pha-4::lacZ rol-6D] reduced copy number; gwIs39[baf-1::GFP-LacI::let-858 3'UTR; vit-5::GFP] III; bqSi225[pBN34(unc-119(+) Pemr-1::emr-1::mcherry)] IV; mCherry::FIB-1(ustIS36) II	This study
DCW306	ieSi57 [eft-3p::TIR1::mRuby::unc-54 3'UTR + Cbr-unc-119(+)] II; his-72 (uge30[gfp::his-72]) III; unc-119(ed3) III ?	This study
AMP100	cer135[rpb-2::GFPΔpiRNA::AID::3xFLAG] III; ieSi57 [eft-3p::TIR1::mRuby::unc-54 3'UTR+Cbr-unc-119(+)] II	PMID: 36178967
DCW300	cer135[rpb-2::GFPΔpiRNA::AID::3xFLAG] III; ieSi57 [eft-3p::TIR1::mRuby::unc-54 3'UTR + Cbr-unc-119(+)] II; his-72 (uge30[gfp::his-72]) III unc-119(ed3) III ?	This study
DCW311	rpc-1[syb6349(rpc-1::NeonGreen::degron)] IV; ieSi57 [eft-3p::TIR1::mRuby::unc-54 3'UTR+Cbr-unc-119(+)] II; unc-119(ed3) III ?	This study
DCW312	rpc-1[syb6349(rpc-1::NeonGreen::degron)] IV; ieSi57 [eft-3p::TIR1::mRuby::unc-54 3'UTR+Cbr-unc-119(+)] II; his-72 (uge30[gfp::his-72]) III unc-119(ed3) III ?	This study
DCW301	qzIs15[rpoa-2p::degron::GFP::rpoa-2] I; ieSi57 [eft-3p::TIR1::mRuby::unc-54 3'UTR + Cbr-unc-119(+)] II; his-72 (uge30[gfp::his-72]) III unc-119(ed3) III ?	This study
DCW204	raga-1(xe190) II; his-72 (uge30[gfp::his-72]) III; mcherry::fib-1(ustIS36)	This study
DCW389	raga-1(xe190) II; qzIs15[rpoa-2p::degron::GFP::rpoa-2] I; ieSi57 [eft-3p::TIR1::mRuby::unc-54 3'UTR + Cbr-unc-119(+)] II unc-119(ed3) III ?	This study
DCW330	wrdSi23 [eft-3p::TIR1::F2A::BFP::AID*::NLS::tbb-2 3'UTR] I mCherry::FIB-1 (ustIS36) II	This study
DCW325	qzIs15[rpoa-2p::degron::GFP::rpoa-2] I; wrdSi23 [eft-3p::TIR1::F2A::BFP::AID*::NLS::tbb-2 3'UTR] I; mCherry::FIB-1 (ustIS36) II	This study
DCW313	daf-15(re257[daf-15::mNG::AID]) IV; ieSi57 [eft-3p::TIR1::mRuby::unc-54 3'UTR + Cbr-unc-119(+)] II; unc-119(ed3) III ?	This study
DCW169	aak-1(tm1944) III; aak-2 (ok524) X; his-72 (uge30[gfp::his-72]) III; bqSi142[pBN20(unc-119(+) Pemr-1::emr-1::mCherry)] II	This study
DCW155	bqSi142[pBN20(unc-119(+) Pemr-1::emr-1::mCherry)]/mnC1 dpy-10(e128) unc-52(e444) II mes-2(bn11) unc-4(e120)/mnC1 dpy-10(e128) unc-52(e444) II; his-72 (uge30[gfp::his-72]) III.	This study
DCW131	bqSi142 [pBN20(unc-119(+) Pemr-1::emr-1::mCherry)] II; met-2(n4256) III; his-72 (uge30[gfp::his-72]) III; set-25(n5021) III;	This study
DCW185	wrdSi23 [eft-3p::TIR1::F2A::BFP::AID*::NLS::tbb-2 3'UTR] I mcherry::fib-1 (ustIS36) II his-72 (uge30[gfp::his-72]) III.	This study
DCW198	qzIs15[rpoa-2p::degron1(TIR1)::GFP::rpoa-2] I wrdSi23 [eft-3p::TIR1::F2A::BFP::AID*::NLS::tbb-2 3'UTR] I his-72 (uge30[gfp::his-72]) III. mCherry::FIB-1 (ustIS36) II	This study
JDW225	wrdSi23 [eft-3p::TIR1::F2A::BFP::AID*::NLS::tbb-2 3'UTR] I.	CGC
DCW326	qzIs15[rpoa-2p::degron1(TIR1)::GFP::rpoa-2] I wrdSi23 [eft-3p::TIR1::F2A::BFP::AID*::NLS::tbb-2 3'UTR] I	This study
DCW448	ieSi57 [eft-3p::TIR1::mRuby::unc-54 3'UTR+Cbr-unc-119(+)] II unc-119(ed3) III ?	This study. Outcrossed from CA1200 (CGC)
DCW447	qzIs15[rpoa-2p::degron1(TIR1)::GFP::rpoa-2] I ieSi57 [eft-3p::TIR1::mRuby::unc-54 3'UTR+Cbr-unc-119(+)] II unc-119(ed3) III ?	This study. Outcrossed from ESC332, PMID: 37651423
WBT231	raga-1(wbm40abt3) [raga-1(GF)::AID::EmGFP] II.	This study
DCW438	gwIs59[pha-4::mCherry::his-24; unc-119(+); 256xLacO;4xLexA] gwIs39[baf-1::GFP-LacI::let-858 3'UTR; vit-5::GFP]; set-25(n5021) III;	This study
Alleles marked with a question mark (?) were not genotyped after genetic crosses

## Sheet: Supplementary Table 2
Supplementary Table 1. n, p values and number of biological replicas of the experiments in this study
		permutation test at each distance percentage 5% bin. Final p-value with Bonferroni correction and combined adjusted p-values at three different regions of the plot with Pearson´s combined probability test. See methods.
Figures		p value over the same tissue fed	p value over the same tissue fed	p value over the same tissue fed
	nutritional status, tissue	region 1 (0%-30%)	region 2 (35%-65%)	region 3 (70%-100%)	n nuclei	N replica
1c	fed, hypoderm	NA	NA	NA	72	3
1c	fasted, hypoderm	2.632e-13	1	1	72	3
1c	fed, muscle	NA	NA	NA	72	3
1c	fasted, muscle	2.632e-13	0.01313	0.002125	72	3
		chi2 test
	genotype, nutritional status	p value over wt, fed	n (spots)	N replicas
2e	wt, fed	NA	880	5
2e	set-25; met-2 RNAi, fed	< 2.2e-16	758	3
		p value over wt CTRL RNAi, fed
2e	wt CTRL RNAi, fed	NA	589	3
2e	set-25; met-2 RNAi, fed	< 2.2e-16	758	3
2e	wt mes-6 RNAi, fed	0.777927	765	3
		p value over wt, fasted
2e	wt, fasted	NA	876	5
2e	set-25; met-2 RNAi, fasted	< 2.2e-16	1047	3
		p value over wt CTRL RNAi, fasted
2e	wt CTRL RNAi, fed	NA	621	3
2e	set-25; met-2 RNAi, fasted	< 2.2e-16	1047	3
2e	wt mes-6 RNAi, fasted	< 2.2e-16	1093	3
		Manual quantification of animals within the categories for chromatin organization in intestine
3b	RNAi treatment, fed	n larvae	N replicas
3b	ctrl RNAi	40	3
3b	let-363 RNAi	40	3
		permutation test at each distance percentage 5% bin. Final p-value with Bonferroni correction and combined adjusted p-values at three different regions of the plot with Pearson´s combined probability test. See methods.
		p value over ctrl RNAi in the same tissue	p value over ctrl RNAi in the same tissue	p value over ctrl RNAi in the same tissue
	RNAi treatment, fed, tissue	region 1 (0%-30%)	region 2 (35%-65%)	region 3 (70%-100%)	n nuclei	N replica
3c	ctrl RNAi, hypoderm	NA	NA	NA	72	3
3c	let-363 RNAi, hypoderm	2.632e-13	2.649e-15	2.069e-13	72	3
3c	ctrl RNAi, muscle	NA	NA	NA	72	3
3c	let-363 RNAi, muscle	1	1	1	72	3
		Manual quantification of animals within the categories for chromatin organization in intestine
3e	genotype, fasted	n larvae	N replicas
3e	wt	50	3
3e	raga-1GF	51	3
		permutation test at each distance percentage 5% bin. Final p-value with Bonferroni correction and combined adjusted p-values at three different regions of the plot with Pearson´s combined probability test. See methods.
		p value over wt fed	p value over wt fed	p value over wt fed
	genotype, nutritional status, tissue	region 1 (0%-30%)	region 2 (35%-65%)	region 3 (70%-100%)	n nuclei	N replica
4b	wt, fed, intestine	NA	NA	NA	72	3
4b	wt, 2 hours fasted, intestine	4.956e-07	2.649e-15	1	72	3
		Wilcoxon rank sum test with continuity correction
	genotype, nutritional status, tissue	p value over wt fed	n nucleoli	N replicas
4c	wt, fed, intestine	NA	324	3
4c	wt, 2 hours fasted, intestine	< 2.2e-16	328	3
		p value over wt 2 hours fasted
4c	wt, 6 hours fasted, intestine	< 2.2e-16	323	3
		p value over wt 6 hours fasted
4c	wt, 10 hours fasted, intestine	< 2.2e-16	329	3
		p value over wt fed in the same tissue
4d	wt, fed, intestine	NA	285	3
4d	wt, fasted, intestine	< 2.2e-16	288	3
4d	wt, fed, hypoderm	NA	278	3
4d	wt, fasted, hypoderm	< 2.2e-16	279	3
4d	wt, fed, muscle	NA	322	3
4d	wt, fasted, muscle	5.551e-09	323	3
	treatment, nutritional status, tissue	p value over ctrl RNAi in same tissue	n nucleoli	N replicas
4e	ctrl RNAi, fed, intestine	NA	249	3
4e	let-363 RNAi, fed, intestine	< 2.2e-16	246	3
4e	ctrl RNAi, fed, hypoderm	NA	226	3
4e	let-363 RNAi, fed, hypoderm	< 2.2e-16	228	3
4e	ctrl RNAi, fed, muscle	NA	254	3
4e	let-363 RNAi, fed, muscle	0.03104	256	3
	genotype, nutritional status	p value over wt fed	p value over wt fasted	n nucleoli	N replicas
4f	wt, fed	NA		427	3
4f	raga-1GF, fed	4.353e-08		429	3
4f	wt, fasted		NA	431	3
4f	raga-1GF, fasted		< 2.2e-16	432	3
	genotype, nutritional status	p value over wt		n nucleoli	N replicas
4g	wt, fasted	NA		50	NA
4g	raga-1GF, fasted	0.8713		50	NA
		permutation test at each distance percentage 5% bin. Final p-value with Bonferroni correction and combined adjusted p-values at three different regions of the plot with Pearson´s combined probability test. See methods.
		p value over wt fed	p value over wt fed	p value over wt fed
	genotype, nutritional status, tissue	region 1 (0%-30%)	region 2 (35%-65%)	region 3 (70%-100%)	n nuclei	N replica
5b	wt, fed, intestine	NA	NA	NA	72	3
5b	wt, 30 minutes refed, intestine	2.632e-13	1	1	72	3
		Wilcoxon rank sum test with continuity correction
	genotype, nutritional status	p value over fed	p value over fasted	n nucleoli	N replicas
5c	wt, fed	NA		427	3
5c	wt, fasted	< 2.2e-16	NA	431	3
5c	wt, 5 min refed	< 2.2e-16	< 2.2e-16	432	3
5c	wt, 15 min refed	< 2.2e-16		432	3
5c	wt, 30 min refed	< 2.2e-16		431	3
5c	wt, 1h refed	2.102e-13		430	3
5c	wt, 2h refed	0.1477		430	3
		Manual quantification of animals within the categories for chromatin organization in intestine
	genotype, 30 min refed	n larvae	N replicas
5f	TIR1 only	57	3
5f	Pol I-AID	59	3
5f	Pol II-AID	53	3
5f	Pol III-AID	58	3
	genotype, treatment. fed	n larvae	N replicas
6b	Pol I-AID-ctrl	50	3
6b	Pol I-AID-1h auxin	45	3
6b	Pol I-AID-2h auxin	48	3
6b	Pol I-AID-3h auxin	48	3
6b	Pol I-AID-4h auxin	48	3
6b	Pol I-AID-5h auxin	52	3
6b	Pol I-AID-6h auxin	74	3
6b	Pol II-AID-ctrl	47	3
6b	Pol II-AID-1h auxin	66	3
6b	Pol II-AID-2h auxin	66	3
6b	Pol II-AID-3h auxin	51	3
6b	Pol II-AID-4h auxin	45	3
6b	Pol II-AID-5h auxin	60	3
6b	Pol II-AID-6h auxin	61	3
6b	Pol III-AID-ctrl	52	3
6b	Pol III-AID-1h auxin	54	3
6b	Pol III-AID-2h auxin	63	3
6b	Pol III-AID-3h auxin	60	3
6b	Pol III-AID-4h auxin	48	3
6b	Pol III-AID-5h auxin	58	3
6b	Pol III-AID-6h auxin	56	3
		permutation test at each distance percentage 5% bin. Final p-value with Bonferroni correction and combined adjusted p-values at three different regions of the plot with Pearson´s combined probability test. See methods.
		p value over corresponding EtOH	p value over corresponding EtOH	p value over corresponding EtOH
	genotype, treatment, fed, intestine	region 1 (0%-30%)	region 2 (35%-65%)	region 3 (70%-100%)	n nuclei	N replica
6c	RNA-Pol II, EtOH, fed	NA	NA	NA	72	3
6c	RNA-Pol II, auxin, fed	1	1	1	72	3
6c	RNA-Pol III, EtOH, fed	NA	NA	NA	72	3
6c	RNA-Pol III, auxin, fed	1	1	1	72	3
		p value over TIR1 only	p value over TIR1 only	p value over TIR1 only
	genotype, auxin, fed, tissue	region 1 (0%-30%)	region 2 (35%-65%)	region 3 (70%-100%)	n nuclei	N replica
7e	TIR1 only, auxin, fed, muscle	NA	NA	NA	72	3
7e	Pol I-AID, auxin, fed, muscle	2.632e-13	1	2.649e-15	72	3
		Wilcoxon rank sum test with continuity correction
	genotype, auxin, fed, tissue	p value over TIR1 only in the same tissue	n nucleoli	N replicas
7c	TIR1 only, auxin, fed, intestine	NA	286	3
7c	Pol I-AID, auxin, fed, intestine	< 2.2e-16	287	3
7c	TIR1 only, auxin, fed, hypoderm	NA	290	3
7c	Pol I-AID, auxin, fed, hypoderm	< 2.2e-16	290	3
7c	TIR1 only, auxin, fed, muscle	NA	295	3
7c	Pol I-AID, auxin, fed, muscle	< 2.2e-16	294	3
	treatment ratio, tissue	p value over Fasted/Fed in the same tissue
7d	Fasted/Fed, intestine	NA
7d	Pol I-AID/TIR1 only, intestine	0.0005758
7d	Fasted/Fed, hypoderm	NA
7d	Pol I-AID/TIR1 only, hypoderm	< 2.2e-16
7d	Fasted/Fed, muscle	NA
7d	Pol I-AID/TIR1 only, muscle	< 2.2e-16
Extended Data Figures
		chi2 test
	genotype, nutritional status	p value over fed	n spots	N replicas
ED2h	wt, fed	NA	247	3
ED2h	wt, fasted	0.618182	236	3
ED2j	wt, fed	NA	431	3
ED2j	wt, fasted	< 2.2e-16	443	3
	treatment, day	n animals	N replicas
ED3g	let-363 RNAi, day 1	70	4
ED3g	ctrl RNAi , day 1	80	4
ED3g	let-363 RNAi, day 2	65	4
ED3g	ctrl RNAi , day 2	87	4
ED3g	let-363 RNAi, day 3	62	4
ED3g	ctrl RNAi , day 3	90	4
ED3g	let-363 RNAi, day 4	65	4
ED3g	ctrl RNAi , day 4	57	4
	Daf-15-AID, treatment, day	n animals	N replicas
ED3k	Auxin, day1	55	3
ED3k	EtOH, day 1	61	3
ED3k	Auxin, day2	43	3
ED3k	EtOH, day 2	49	3
ED3k	Auxin, day3	54	3
ED3k	EtOH, day 3	50	3
ED3k	Auxin, day4	60	3
ED3k	EtOH, day 4	41	3
		Manual quantification of animals within the categories for chromatin organization in intestine
ED3m	Daf-15-AID, fed, treatment	n larvae	N replicas
ED3m	EtOH	45	3
ED3m	Auxin	45	3
		Wilcoxon rank sum test with continuity correction
	genotype, nutritional status, tissue	p value over intestine	n nucleoli	N replicas
ED4b	wt, fed, intestine	NA	285	3
ED4b	wt, fed, hypoderm	< 2.2e-16	278	3
ED4b	wt, fed, muscle	< 2.2e-16	322	3
	genotype, nutritional status, tissue	p value over wt	n nucleoli	N replicas
ED4d top	wt, fasted, intestine	NA	35	NA
ED4d top	raga-1GF, fasted, intestine	0.8096	35	NA
		p value over wt	n nuclei
ED4d bottom	wt, fasted, intestine	NA	35	NA
ED4d bottom	raga-1GF, fasted, intestine	0.8693	35	NA
	RPOA-2-AID, treatment	n nuclei	N replicas
ED5b	EtOH	240	2
ED5b	1h auxin	240	2
ED5b	2h auxin	240	2
ED5b	3h auxin	240	2
ED5b	4h auxin	240	2
ED5d	EtOH	240	2
ED5d	1h auxin	237	2
ED5f	EtOH	240	2
ED5f	1h auxin	240	2
		Wilcoxon rank sum test with continuity correction
	genotype, nutritional status, tissue	p value over fed in the same tissue	n RNA FISH spots	N replicas
ED6a	wt, fed, intestine	NA	167	3
ED6a	wt, fasted, intestine	< 2.2e-16	168	3
ED6a	wt, fed, hypoderm	NA	140	3
ED6a	wt, fasted, hypoderm	< 2.2e-16	140	3
ED6a	wt, fed, muscle	NA	162	3
ED6a	wt, fasted, muscle	< 2.2e-16	162	3
	RNAi tratment,fed, tissue	p value over ctrl RNAi in the same tissue
ED6b	ctrl RNAi, fed, intestine	NA	173	3
ED6b	let-363 RNAi, fed, intestine	< 2.2e-16	174	3
ED6b	ctrl RNAi, fed, hypoderm	NA	146	3
ED6b	let-363 RNAi, fed, hypoderm	< 2.2e-16	146	3
ED6b	ctrl RNAi, fed, muscle	NA	171	3
ED6b	let-363 RNAi, fed, muscle	6.54e-10	171	3
		Permutation test at each distance percentage 5% bin. Final p-value with Bonferroni correction and combined adjusted p-values at three different regions of the plot with Pearson´s combined probability test. See methods.
		p value over ctrl	p value over ctrl	p value over ctrl
	treatment, nutritional status, tissue	region 1 (0%-30%)	region 2 (35%-65%)	region 3 (70%-100%)	n nuclei	N replica
ED6h	ctrl H2O, fed, intestine	NA	NA	NA	60	3
ED6h	α-amanitin, fed, intestine	1	8.035e-08	1	60	3
		Wilcoxon rank sum test with continuity correction
	genotype, treatment	p value over raga-1GF DMSO	n larvae	N replicas
ED6l	raga-1GF, DMSO	NA	107	3
ED6l	raga-1GF, ActD	0.3926	133	3
		Wilcoxon rank sum test with continuity correction
	RPOA-2-AID, treatment	p value over EtOH	n nuclei	N replicas
ED7a	EtOH	NA	214	3
ED7a	1h auxin	< 2.2e-16	214	3
ED7a	3h auxin	< 2.2e-16	214	3
ED7a	8h auxin	< 2.2e-16	215	3
			n larvae
ED7b	EtOH	NA	30	2
ED7b	8h auxin	< 2.2e-16	30	2
	genotype, auxin, fed, tissue	p value over fed in the same tissue	n RNA FISH spots	N replicas
ED7c	TIR1 only, auxin, fed, intestine	NA	157	3
ED7c	Pol I-AID, auxin, fed, intestine	5.614e-08	156	3
ED7c	TIR1 only, auxin, fed, hypoderm	NA	130	3
ED7c	Pol I-AID, auxin, fed, hypoderm	< 2.2e-16	129	3
ED7c	TIR1 only, auxin, fed, muscle	NA	155	3
ED7c	Pol I-AID, auxin, fed, muscle	< 2.2e-16	155	3

## Sheet: Supplementary Table 3
Supplementary Table 3. List of oligos used in this study
Oligos for pre-rRNA FISH
its1-1	/5ATTO488N/AGTCGAGCATCTTAAGGTTTGTGGATATCACGGGCACAGA
its1-2	/5ATTO488N/CCAGTTGTTGTGGCATCTCAACTGGAACGTTGACATTTCGACAC
its1-3	/5ATTO488N/CCCTGACACAAAAGTAGTTTTGGAATAACTGCCACGTTCCATGGG
its1-4	/5ATTO488N/TGAGACGACTCGTGAACAACGTCTACTGCAGAACAGCAAACAC
its1-5	/5ATTO488N/TTCCTCTCCGCAAAGAAGAAGAAGCCTAGACGCATATAGCCACC
its1-6	/5ATTO488N/AGGTGCTTATGTGTTTTTGGCGCCTTGGCTCGGCCGAAACCGA
Oligos for qPCR
region amplified	forward	reverse
lin-28 intron 2	agctgtgtcgatttaggggc	tgcgcattgacaacatatcct
pde-4 intron 4	tacctcctgcgcatctcttt	agcatcaatcaccggaagtc
egl-30 intron 5	aagcgtgtgatgaagagcca	ttgctcatccccaaatcccc
wnk-1 intron 1	ttcccgccctttcgtctttc	cgtctgcgtctgtttaccac
lir-1 intron 1	gcgacacccttgatcctaaa	gtgcgaaagaaagagcttgg
ptc-1 intron 3	aaagagcgggtgtgtaatgg	gcttttcccattttcccagt
abts-1 intron 1	cacctcctccgcctactttc	accacacatacacacacacga
lmn-1 intron 3	ctgatcgccaaaggtgttct	ttcgtccaaaacgagagctt
mrg-1 intron 2	gcccaatgtttagtaccactgc	aatggccgctgaaacttgtc
ist-1	GATGCTCGACTGGCTTCACG	CCGAACCACGATCATCAAGACTAT
