# Supplementary material for: Fasting shapes chromatin architecture through an mTOR/RNA Pol I axis
Source: Nat Cell Biol. 2024 Sep 19;26(11):1903–17. doi: 10.1038/s41556-024-01512-w (PMC11567895; doi:10.1038/s41556-024-01512-w)
Supplement: Supplementary file 4 — Statistical source data. [file 41556_2024_1512_MOESM4_ESM.xlsx]

## Sheet: Figure 1
Fig 1b (left)		Int_Fasted	Int_Fasted	Int_Fasted	Int_Fasted	Int_Fasted	Int_Fasted	Int_Fasted	Int_Fasted	Int_Fasted	Int_Fasted	Int_Fasted	Int_Fasted	Int_Fasted	Int_Fasted	Int_Fasted	Int_Fasted	Int_Fasted	Int_Fasted	Int_Fasted	Int_Fasted	Int_Fasted	Int_Fasted	Int_Fasted	Int_Fasted	Int_Fasted	Int_Fasted	Int_Fasted	Int_Fasted	Int_Fasted	Int_Fasted	Int_Fasted	Int_Fasted	Int_Fasted	Int_Fasted	Int_Fasted	Int_Fasted	Int_Fasted	Int_Fasted	Int_Fasted	Int_Fasted	Int_Fasted	Int_Fasted	Int_Fasted	Int_Fasted	Int_Fasted	Int_Fasted	Int_Fasted	Int_Fasted
Fig 1b (left)		mean_radial_profile_ID 1	mean_radial_profile_ID 2	mean_radial_profile_ID 3	mean_radial_profile_ID 4	mean_radial_profile_ID 5	mean_radial_profile_ID 6	mean_radial_profile_ID 7	mean_radial_profile_ID 8	mean_radial_profile_ID 9	mean_radial_profile_ID 10	mean_radial_profile_ID 11	mean_radial_profile_ID 12	mean_radial_profile_ID 13	mean_radial_profile_ID 14	mean_radial_profile_ID 15	mean_radial_profile_ID 16	mean_radial_profile_ID 17	mean_radial_profile_ID 18	mean_radial_profile_ID 19	mean_radial_profile_ID 20	mean_radial_profile_ID 21	mean_radial_profile_ID 22	mean_radial_profile_ID 23	mean_radial_profile_ID 24	mean_radial_profile_ID 25	mean_radial_profile_ID 26	mean_radial_profile_ID 27	mean_radial_profile_ID 28	mean_radial_profile_ID 29	mean_radial_profile_ID 30	mean_radial_profile_ID 31	mean_radial_profile_ID 32	mean_radial_profile_ID 33	mean_radial_profile_ID 34	mean_radial_profile_ID 35	mean_radial_profile_ID 36	mean_radial_profile_ID 37	mean_radial_profile_ID 38	mean_radial_profile_ID 39	mean_radial_profile_ID 40	mean_radial_profile_ID 41	mean_radial_profile_ID 42	mean_radial_profile_ID 43	mean_radial_profile_ID 44	mean_radial_profile_ID 45	mean_radial_profile_ID 46	mean_radial_profile_ID 47	mean_radial_profile_ID 48
Fig 1b (left)	dist_perc
Fig 1b (left)	5	0.652175	0.504218	0.520687	0.698586	0.419603	0.705964	0.627122	0.61222	0.495234	0.594229	0.579677	0.418731	0.799123	0.576641	0.594891	0.449669	0.456626	0.689425	0.529796	0.462425	0.622799	0.719263	0.410193	0.50302	0.68512	0.447538	0.45319	0.469967	0.663372	0.632224	0.471014	0.448344	0.493495	0.499004	0.650163	0.675821	0.587651	0.700674	0.411248	0.491978	0.477959	0.481447	0.46074	0.374751	0.381029	0.560403	0.333547	0.533958
Fig 1b (left)	10	0.615923	0.487433	0.466832	0.615512	0.480189	0.662851	0.564171	0.628108	0.456277	0.639203	0.599044	0.484183	0.87585	0.598996	0.724158	0.432253	0.583554	0.722215	0.611866	0.53648	0.652134	0.690565	0.474404	0.551212	0.627492	0.502456	0.517433	0.52982	0.554639	0.663018	0.471601	0.477295	0.486421	0.548546	0.825994	0.654405	0.536079	0.63283	0.497729	0.551834	0.455432	0.549128	0.462235	0.507332	0.459552	0.633434	0.375188	0.506579
Fig 1b (left)	15	0.684845	0.535616	0.502443	0.675734	0.497497	0.682023	0.642805	0.67276	0.495926	0.683889	0.626493	0.513332	0.85654	0.632495	0.776288	0.475222	0.569976	0.763314	0.625339	0.694602	0.65801	0.709009	0.532703	0.590139	0.6798	0.609622	0.570576	0.525901	0.551029	0.717995	0.534686	0.522358	0.567007	0.539268	0.836133	0.650204	0.606552	0.676755	0.523525	0.577314	0.51854	0.600388	0.477936	0.531611	0.484323	0.642168	0.407547	0.540066
Fig 1b (left)	20	0.735129	0.564074	0.553377	0.710609	0.57913	0.698125	0.657296	0.628199	0.572596	0.660739	0.675021	0.623813	0.917866	0.734601	0.764242	0.508017	0.633491	0.766348	0.659224	0.744749	0.677064	0.705688	0.58605	0.648132	0.687483	0.625732	0.578859	0.580609	0.558936	0.792874	0.626049	0.567081	0.599997	0.580343	0.835518	0.658972	0.663979	0.693904	0.570723	0.634486	0.535349	0.651117	0.545811	0.573023	0.555449	0.665996	0.427546	0.539622
Fig 1b (left)	25	0.784877	0.663766	0.572853	0.789363	0.62313	0.759346	0.685704	0.710831	0.606959	0.731254	0.720163	0.723421	0.964918	0.828026	0.818788	0.633671	0.702871	0.830411	0.837471	0.9544	0.785727	0.752245	0.75136	0.654857	0.769017	0.703165	0.626224	0.631176	0.593566	0.829551	0.846884	0.650435	0.701067	0.670453	0.95636	0.67707	0.792425	0.734828	0.635852	0.681137	0.5567	0.756036	0.589639	0.651578	0.626344	0.757027	0.47052	0.599666
Fig 1b (left)	30	0.846212	0.799193	0.719655	0.870352	0.759054	0.874398	0.705633	0.799339	0.713411	0.749493	0.805819	0.813321	0.972615	0.891672	0.850753	0.723074	0.813899	0.924667	0.850751	0.986382	0.874874	0.864699	0.90958	0.793969	0.811286	0.85861	0.714407	0.676429	0.662399	0.883324	0.891238	0.721313	0.833492	0.774706	0.885738	0.735571	0.892865	0.775137	0.728186	0.74719	0.672123	0.919061	0.688694	0.796675	0.761866	0.838314	0.563675	0.708026
Fig 1b (left)	35	0.924701	0.88752	0.819272	0.971594	0.87592	0.872184	0.834071	0.886125	0.833661	0.841598	0.846711	0.820692	0.962197	0.971958	0.871829	0.84349	0.889572	0.909587	0.891239	0.984135	0.971366	0.994497	0.894107	0.844924	0.901734	0.964503	0.852216	0.822313	0.769029	0.974612	0.943345	0.832114	0.916088	0.891195	0.918688	0.861827	1	0.855333	0.802073	0.835249	0.771346	0.913022	0.743213	0.792669	0.834454	0.908171	0.674986	0.793945
Fig 1b (left)	40	0.959191	0.958788	0.830617	0.990971	0.964334	0.958879	0.921009	0.928999	0.903447	0.920138	0.981827	1	0.986808	0.97937	0.85211	0.949594	0.93971	0.888471	0.976233	1	0.978073	1	1	1	0.980316	0.962778	0.962771	0.923133	0.843129	0.999224	0.946201	0.934337	0.993832	0.951092	0.942058	0.947998	0.909463	0.903268	0.930927	0.892593	0.956528	1	0.859246	1	0.953633	1	0.829661	0.87251
Fig 1b (left)	45	1	0.997115	0.866008	1	1	0.986419	0.950482	1	0.988731	1	1	0.942735	0.919966	1	0.886368	1	1	0.924156	0.92707	0.993128	1	0.99663	0.940444	0.947234	0.990925	1	1	1	0.937781	1	1	0.983017	1	1	0.877448	0.962732	0.930719	0.93962	0.970239	0.957583	0.991552	0.989568	0.920807	0.984977	0.992082	0.95234	0.911593	1
Fig 1b (left)	50	0.983204	1	0.89492	0.993161	0.968609	0.98743	0.996688	0.98973	1	0.997927	0.963471	0.923869	0.871293	0.945214	0.883831	0.974463	0.988174	0.904105	0.90559	0.925205	0.963203	0.935463	0.954717	0.964213	1	0.944315	0.926926	0.941926	0.98887	0.993392	0.997556	1	0.952826	0.975579	0.916866	1	0.865271	1	1	0.939549	1	0.969348	1	0.983831	0.999066	0.982474	1	0.922142
Fig 1b (left)	55	0.953656	0.923702	0.847016	0.912038	0.908152	0.979958	0.946566	0.954199	0.96725	0.998968	0.961974	0.876804	0.885952	0.920588	0.870431	0.865388	0.974633	0.906436	0.952848	0.849727	0.865695	0.895055	0.868994	0.894117	0.902397	0.867597	0.815259	0.887018	0.946651	0.98143	0.915163	0.904363	0.910858	0.936391	0.954809	0.975603	0.821678	0.989392	0.942024	1	0.916992	0.917223	0.948112	0.966029	1	0.895188	0.951177	0.913074
Fig 1b (left)	60	0.949504	0.862091	0.841639	0.893145	0.826183	0.973055	0.90195	0.883656	0.880772	0.977359	0.904086	0.809099	0.880565	0.939591	0.891427	0.758769	0.947886	0.897255	1	0.810091	0.803297	0.863555	0.82556	0.783772	0.839562	0.812608	0.742747	0.78938	0.89029	0.982495	0.840194	0.845552	0.841073	0.8916	0.876759	0.889547	0.775966	0.957923	0.807608	0.984256	0.799904	0.84965	0.846423	0.874811	0.992916	0.813486	0.886714	0.851208
Fig 1b (left)	65	0.889636	0.828122	0.846932	0.852125	0.789587	0.949063	0.900383	0.848378	0.862777	0.932885	0.843877	0.792885	0.887067	0.903943	0.925721	0.720704	0.961014	0.944107	0.887016	0.764862	0.787762	0.837955	0.815466	0.86029	0.811823	0.81624	0.71842	0.747762	0.844332	0.942159	0.825582	0.810617	0.834122	0.862605	0.946275	0.888172	0.725586	0.935012	0.787331	0.913735	0.7495	0.857182	0.792413	0.799715	0.945018	0.834318	0.921165	0.891053
Fig 1b (left)	70	0.870613	0.778582	0.898032	0.819875	0.816668	0.888092	0.935475	0.851864	0.854882	0.91101	0.796453	0.808019	0.91211	0.906413	0.965315	0.695954	0.921129	0.947343	0.981533	0.742219	0.793138	0.849804	0.842025	0.941012	0.81324	0.82498	0.786585	0.777465	0.890184	0.984398	0.87531	0.799289	0.852722	0.860365	0.960949	0.880337	0.696932	0.899015	0.82459	0.85879	0.741245	0.903295	0.765926	0.793991	0.943783	0.814654	0.891935	0.87778
Fig 1b (left)	75	0.866129	0.787395	0.904665	0.829946	0.853744	0.982234	0.970956	0.894506	0.853325	0.944845	0.799302	0.846191	0.987668	0.959306	1	0.724659	0.902352	0.960956	0.918636	0.769881	0.825745	0.923003	0.839351	0.925974	0.871426	0.837328	0.854047	0.834712	0.965798	0.991273	0.94815	0.833298	0.883837	0.923489	1	0.890025	0.711736	0.887527	0.863644	0.84712	0.782603	0.991994	0.764094	0.788834	0.94667	0.85673	0.885411	0.9433
Fig 1b (left)	80	0.852264	0.782955	1	0.823981	0.831146	1	1	0.961501	0.882701	0.938843	0.858758	0.806205	1	0.908896	0.882187	0.732188	0.961195	1	0.946016	0.783868	0.846832	0.938863	0.905556	0.887906	0.831565	0.80884	0.902047	0.871888	1	0.983218	0.966189	0.861298	0.950321	0.952338	0.994283	0.882483	0.685045	0.842979	0.881521	0.836226	0.788075	0.967615	0.742816	0.748122	0.948204	0.918693	0.919489	0.927568
Fig 1b (left)	85	0.799524	0.739506	0.921939	0.780006	0.803616	0.941707	0.966015	0.94363	0.790697	0.919092	0.825533	0.793482	0.908728	0.90329	0.882299	0.705497	0.869821	0.908054	0.897585	0.654062	0.809865	0.86799	0.921677	0.856468	0.775235	0.765177	0.80599	0.888931	0.918385	0.976365	0.911638	0.806317	0.902249	0.897748	0.953462	0.820603	0.659219	0.729846	0.827755	0.838649	0.710597	0.994139	0.683048	0.748308	0.912294	0.801822	0.930394	0.861684
Fig 1b (left)	90	0.731008	0.590793	0.779749	0.701495	0.668391	0.933785	0.855796	0.832286	0.755463	0.818585	0.825392	0.657337	0.887045	0.795386	0.693	0.661684	0.72705	0.783534	0.76034	0.497979	0.650974	0.773555	0.825948	0.661257	0.646726	0.578646	0.565861	0.695625	0.700755	0.80478	0.780557	0.745403	0.759312	0.76871	0.91947	0.627696	0.515492	0.656044	0.634455	0.749218	0.58026	0.841587	0.5746	0.53692	0.796584	0.696811	0.918915	0.803318
Fig 1b (left)	95	0.546396	0.342311	0.552801	0.499666	0.469312	0.799257	0.651554	0.591085	0.547866	0.568704	0.712346	0.430232	0.655461	0.546817	0.433449	0.481613	0.502302	0.53872	0.625019	0.333822	0.433796	0.536155	0.628375	0.40394	0.454522	0.329414	0.319493	0.431817	0.474894	0.56086	0.54568	0.492243	0.47101	0.540751	0.690502	0.426729	0.30236	0.40767	0.382684	0.530337	0.373114	0.611285	0.371017	0.337116	0.516194	0.463509	0.751275	0.513236
Fig 1b (left)	100					0.230926		0.632679	0.63599		0.481167										0.397418					0.519679		0.257642	0.45012	0.455254	0.368491	0.512335	0.305092	0.485998															0.481771
Fig 1b (left)	105	0.436747	0.193774	0.369144	0.349688	0.388782	0.637969	0.529447	0.445728	0.332641	0.391997	0.503701	0.245274	0.504271	0.327074	0.287338	0.318857	0.327769	0.418894	0.501978	0.269717	0.3176	0.362487	0.448621	0.251278	0.336001	0.213558	0.201675	0.269426	0.356582	0.458689	0.382087	0.288383	0.300615	0.341347	0.528877	0.26799	0.178625	0.255992	0.254164	0.383347	0.257845	0.510457	0.270846	0.25051	0.330591	0.342091	0.543456	0.313136
Fig 1b (middle)		Hyp_Fasted	Hyp_Fasted	Hyp_Fasted	Hyp_Fasted	Hyp_Fasted	Hyp_Fasted	Hyp_Fasted	Hyp_Fasted	Hyp_Fasted	Hyp_Fasted	Hyp_Fasted	Hyp_Fasted	Hyp_Fasted	Hyp_Fasted	Hyp_Fasted	Hyp_Fasted	Hyp_Fasted	Hyp_Fasted	Hyp_Fasted	Hyp_Fasted	Hyp_Fasted	Hyp_Fasted	Hyp_Fasted	Hyp_Fasted	Hyp_Fasted	Hyp_Fasted	Hyp_Fasted	Hyp_Fasted	Hyp_Fasted	Hyp_Fasted	Hyp_Fasted	Hyp_Fasted	Hyp_Fasted	Hyp_Fasted	Hyp_Fasted	Hyp_Fasted	Hyp_Fasted	Hyp_Fasted	Hyp_Fasted	Hyp_Fasted	Hyp_Fasted	Hyp_Fasted	Hyp_Fasted	Hyp_Fasted	Hyp_Fasted	Hyp_Fasted	Hyp_Fasted	Hyp_Fasted
Fig 1b (middle)		mean_radial_profile_ID 1	mean_radial_profile_ID 2	mean_radial_profile_ID 3	mean_radial_profile_ID 4	mean_radial_profile_ID 5	mean_radial_profile_ID 6	mean_radial_profile_ID 7	mean_radial_profile_ID 8	mean_radial_profile_ID 9	mean_radial_profile_ID 10	mean_radial_profile_ID 11	mean_radial_profile_ID 12	mean_radial_profile_ID 13	mean_radial_profile_ID 14	mean_radial_profile_ID 15	mean_radial_profile_ID 16	mean_radial_profile_ID 17	mean_radial_profile_ID 18	mean_radial_profile_ID 19	mean_radial_profile_ID 20	mean_radial_profile_ID 21	mean_radial_profile_ID 22	mean_radial_profile_ID 23	mean_radial_profile_ID 24	mean_radial_profile_ID 25	mean_radial_profile_ID 26	mean_radial_profile_ID 27	mean_radial_profile_ID 28	mean_radial_profile_ID 29	mean_radial_profile_ID 30	mean_radial_profile_ID 31	mean_radial_profile_ID 32	mean_radial_profile_ID 33	mean_radial_profile_ID 34	mean_radial_profile_ID 35	mean_radial_profile_ID 36	mean_radial_profile_ID 37	mean_radial_profile_ID 38	mean_radial_profile_ID 39	mean_radial_profile_ID 40	mean_radial_profile_ID 41	mean_radial_profile_ID 42	mean_radial_profile_ID 43	mean_radial_profile_ID 44	mean_radial_profile_ID 45	mean_radial_profile_ID 46	mean_radial_profile_ID 47	mean_radial_profile_ID 48
Fig 1b (middle)	dist_perc
Fig 1b (middle)	5	0.545221	0.293246	0.290101	0.228389	0.3789	0.475746	0.259353	0.322011	0.370264	0.32082	0.568822	0.418072	0.437244	0.26921	0.363586	0.330177	0.398824	0.386955	0.398779	0.544025	0.544858	0.586481	0.446718	0.485083	0.491731	0.524194	0.463191	0.393634	0.339806	0.659697	0.410032	0.255004	0.428451	0.449508	0.389107	0.409133	0.311372	0.360256	0.499941	0.436471	0.381683	0.410753	0.386995	0.466711	0.494887	0.370377	0.306332	0.423884
Fig 1b (middle)	10	0.502455	0.296643	0.319639	0.252706	0.374904	0.45534	0.314492	0.40079	0.51105	0.364079	0.620272	0.434866	0.475062	0.319993	0.41272	0.384601	0.445555	0.432097	0.377831	0.544029	0.482096	0.585841	0.459431	0.482722	0.524074	0.534323	0.462753	0.394501	0.379223	0.61704	0.400793	0.28386	0.371433	0.510691	0.394139	0.462075	0.295118	0.425782	0.461862	0.456673	0.360029	0.433737	0.415076	0.580894	0.463756	0.363438	0.397587	0.448498
Fig 1b (middle)	15	0.419098	0.333675	0.37299	0.290478	0.416179	0.47676	0.368026	0.53627	0.611337	0.42358	0.610922	0.505521	0.530265	0.401201	0.440198	0.445744	0.49101	0.465976	0.40522	0.577581	0.545346	0.588364	0.470305	0.505888	0.658964	0.568421	0.539473	0.446487	0.418029	0.599553	0.439745	0.338302	0.458854	0.637058	0.448309	0.442133	0.34902	0.485396	0.500644	0.491803	0.408602	0.419592	0.481019	0.57524	0.472866	0.452574	0.501267	0.488098
Fig 1b (middle)	20	0.425394	0.353401	0.424223	0.35437	0.521799	0.539675	0.526635	0.707869	0.659517	0.6397	0.765268	0.62185	0.539989	0.479453	0.475776	0.490477	0.63266	0.529915	0.509899	0.707579	0.622366	0.640749	0.559122	0.56728	0.710168	0.705909	0.553619	0.592047	0.567723	0.679337	0.537509	0.424588	0.509726	0.566127	0.582273	0.516379	0.379952	0.55424	0.65403	0.565998	0.485363	0.480213	0.579822	0.642442	0.561591	0.51752	0.626987	0.572858
Fig 1b (middle)	25	0.434343	0.405048	0.548761	0.431612	0.588274	0.734293	0.680518	0.750029	0.781058	0.730428	0.796431	0.680529	0.616479	0.628295	0.583656	0.600363	0.6546	0.659306	0.539921	0.744982	0.737158	0.698801	0.648855	0.715275	0.924955	0.787622	0.614869	0.605807	0.708769	0.754895	0.558323	0.553793	0.666888	0.714377	0.641356	0.549823	0.50081	0.590422	0.696756	0.746377	0.584083	0.577157	0.651228	0.64929	0.622532	0.66536	0.824549	0.65998
Fig 1b (middle)	30	0.530545	0.523353	0.689958	0.557744	0.673401	0.735942	0.816119	0.801661	0.895884	0.817632	0.863917	0.754111	0.701779	0.73572	0.718377	0.721483	0.72684	0.752353	0.67499	0.933275	0.809626	0.778402	0.803848	0.856613	1	0.855015	0.75828	0.806439	0.825506	0.951069	0.693154	0.697081	0.832618	0.757563	0.763729	0.64832	0.647583	0.674159	0.81173	0.923421	0.714027	0.632633	0.72596	0.80871	0.698005	0.723406	0.964757	0.753455
Fig 1b (middle)	35	0.679918	0.629304	0.886523	0.66895	0.743045	0.764794	0.937857	1	0.920553	0.938918	0.884795	0.854355	0.785766	0.818972	0.79859	0.804342	0.750745	0.884939	0.772077	0.955756	0.875311	0.847423	0.865875	0.896892	0.97077	0.883656	0.844574	0.853056	0.899206	0.929249	0.795401	0.781372	0.957193	0.777938	0.891565	0.733236	0.817648	0.789647	0.843291	0.903383	0.875039	0.792919	0.802227	0.850271	0.806033	0.794678	1	0.86107
Fig 1b (middle)	40	0.797279	0.760195	0.969369	0.867803	0.836075	0.799143	0.930558	0.983624	0.962633	0.920855	0.950255	0.918662	0.884849	0.963976	0.925829	0.899496	0.836027	0.973259	0.898797	1	0.87541	1	0.926429	0.914858	0.959873	0.842244	0.941512	1	0.977779	1	0.890252	0.885255	1	0.908851	0.955865	0.830845	0.84427	0.831852	0.997054	1	0.990949	0.946232	0.936436	1	0.872657	0.86621	0.995901	0.958977
Fig 1b (middle)	45	0.874065	0.860249	0.963725	0.86789	0.873425	0.875135	0.968632	0.968582	1	1	0.972255	0.953524	0.973841	1	0.965118	0.930988	0.912399	0.953685	0.926964	0.982862	0.877119	0.98485	1	1	0.918578	0.858783	1	0.925974	0.973036	0.929279	1	1	0.952499	1	0.906056	0.939829	1	0.998131	1	0.968014	1	0.883394	0.942852	0.97174	0.976246	0.940985	0.999319	0.965492
Fig 1b (middle)	50	1	0.956786	0.930203	1	1	0.972249	1	0.871709	0.937898	0.920744	0.962244	1	1	0.984126	1	0.934967	1	1	1	0.963531	0.923289	0.927898	0.942709	0.894983	0.925248	0.810837	0.951253	0.95367	1	0.876557	0.928621	0.962025	0.942217	0.990246	0.807776	1	0.989503	0.972418	0.969494	0.961512	0.920649	1	1	0.966015	0.970358	0.894469	0.880559	1
Fig 1b (middle)	55	0.956512	1	0.947741	0.89732	0.904393	0.967356	0.98866	0.968611	0.899565	0.935476	0.922064	0.968717	0.996279	0.990187	0.933258	0.960552	0.930132	0.967372	0.979807	0.892997	0.929583	0.847198	0.964423	0.945297	0.869765	0.844666	0.981424	0.873228	0.921876	0.842922	0.942993	0.96961	0.882916	0.99579	0.833513	0.96514	0.966339	1	0.932951	0.971777	0.874694	0.891732	0.973941	0.890982	1	0.945475	0.878002	0.934315
Fig 1b (middle)	60	0.809121	0.964995	0.915145	0.893509	0.860014	0.98073	0.939104	0.968217	0.908999	0.914777	0.908897	0.931634	0.986014	0.949902	0.904814	0.975299	0.920926	0.960356	0.973224	0.869854	0.924593	0.791343	0.941037	0.919007	0.832413	0.87075	0.961757	0.883245	0.907094	0.879748	0.919004	0.889414	0.885311	0.925694	0.864356	0.921725	0.922688	0.969562	0.901947	0.962789	0.834905	0.855369	0.97169	0.895338	0.978479	0.949941	0.877676	0.863525
Fig 1b (middle)	65	0.815608	0.885707	1	0.886614	0.850964	0.998968	0.868767	0.845875	0.94485	0.875966	0.959551	0.940726	0.966075	0.911851	0.84546	1	0.95159	0.931759	0.977796	0.807926	0.979937	0.747697	0.926941	0.845138	0.8692	0.896686	0.839132	0.819521	0.882814	0.914117	0.923706	0.863839	0.880832	0.890329	0.842078	0.956416	0.873677	0.927423	0.996661	0.966346	0.819048	0.909788	0.868572	0.928908	0.94077	0.954872	0.814625	0.944265
Fig 1b (middle)	70	0.812436	0.874109	0.955734	0.872211	0.841741	0.945842	0.93095	0.834316	0.966565	0.831904	1	0.870292	0.932902	0.882114	0.78977	0.977041	0.922186	0.934837	0.928743	0.782272	1	0.726511	0.888178	0.791857	0.831683	1	0.816926	0.853212	0.783515	0.8818	0.946952	0.835259	0.858049	0.924337	0.917683	0.968869	0.865748	0.967886	0.954516	0.882334	0.778375	0.853641	0.89933	0.983429	0.884636	0.942791	0.826409	0.919786
Fig 1b (middle)	75	0.785594	0.86223	0.934178	0.881767	0.870309	1	0.910731	0.775558	0.999933	0.822526	0.973781	0.866362	0.885239	0.905487	0.831398	0.936053	0.883845	0.864098	0.852373	0.85456	0.924927	0.789567	0.940172	0.770048	0.903883	0.930117	0.819405	0.777987	0.766109	0.843363	0.977313	0.777944	0.792961	0.885545	0.95174	0.944952	0.8394	0.897344	0.969294	0.842888	0.75047	0.840145	0.895673	0.959381	0.814502	1	0.860775	0.949582
Fig 1b (middle)	80	0.775211	0.764025	0.850075	0.821206	0.80663	0.946164	0.815094	0.742655	0.971414	0.760391	0.921775	0.782448	0.796638	0.816693	0.774829	0.885636	0.746391	0.797917	0.77532	0.814963	0.886791	0.783995	0.879896	0.74361	0.817568	0.908512	0.815952	0.755926	0.656143	0.826064	0.975373	0.771697	0.775398	0.961128	1	0.918359	0.79241	0.834066	0.995644	0.760537	0.699466	0.81696	0.847762	0.924276	0.818742	0.975245	0.801957	0.914373
Fig 1b (middle)	85	0.797736	0.791697	0.750141	0.749468	0.729348	0.825052	0.62585	0.696074	0.920226	0.647939	0.84833	0.757197	0.694279	0.718192	0.742565	0.834941	0.678596	0.695864	0.699149	0.737943	0.809353	0.719808	0.845711	0.66853	0.777778	0.746452	0.647216	0.594288	0.585454	0.767993	0.882143	0.670893	0.672088	0.93706	0.833792	0.79249	0.684476	0.700327	0.953493	0.761207	0.723315	0.685889	0.762045	0.833107	0.759237	0.875908	0.753819	0.774042
Fig 1b (middle)	90	0.6193	0.670824	0.572573	0.591818	0.621935	0.70143	0.508124	0.538506	0.691783	0.594841	0.672505	0.562437	0.553528	0.572631	0.584793	0.595039	0.525609	0.571825	0.554802	0.543881	0.627662	0.60717	0.578766	0.566256	0.663404	0.624187	0.553683	0.521966	0.456878	0.629122	0.781114	0.454164	0.534428	0.749984	0.680278	0.596113	0.557195	0.592096	0.720228	0.653387	0.563901	0.564834	0.560596	0.713429	0.591893	0.717903	0.60815	0.525557
Fig 1b (middle)	95	0.325942	0.409864	0.326466	0.34607	0.442955	0.437708	0.353342	0.279328	0.418461	0.369541	0.373492	0.328628	0.305991	0.325513	0.320047	0.427715	0.331201	0.331765	0.303657	0.302977	0.366961	0.393445	0.392332	0.350013	0.44186	0.331279	0.312241	0.293045	0.267719	0.402055	0.488981	0.34479	0.313259	0.408052	0.396773	0.37694	0.318128	0.379529	0.410607	0.4158	0.352038	0.309903	0.27385	0.390724	0.315928	0.393976	0.417613	0.298919
Fig 1b (middle)	100	0.195162	0.221629	0.255143	0.322603	0.286502	0.30616	0.268813	0.227907	0.242023	0.267431	0.274078	0.240107	0.220006	0.250821	0.226557	0.244587	0.270243	0.194301	0.301943	0.378087	0.406662	0.309886	0.293827	0.236147	0.344452	0.31242		0.229306	0.25764	0.303417	0.384776	0.196597	0.283028		0.305937	0.292247		0.23429	0.355499	0.313086	0.367674	0.299467	0.297723	0.283319	0.237922	0.297793	0.347175	0.307008
Fig 1b (middle)	105	0.161856	0.203791	0.17329	0.144746	0.154702	0.182898	0.137914	0.14317	0.168718	0.15385	0.176563	0.155762	0.170067	0.166022	0.162313	0.267928	0.158248	0.164135	0.160516	0.146347	0.209539	0.230921	0.22391	0.186977	0.27101	0.177829	0.173107	0.145867	0.134986	0.18367	0.365315	0.155911	0.150051	0.228951	0.200026	0.214713	0.162997	0.152625	0.24387	0.181657	0.198428	0.142903	0.163419	0.168238	0.162966	0.211407	0.198867	0.187293
Fig 1b (right)		Mus_Fasted	Mus_Fasted	Mus_Fasted	Mus_Fasted	Mus_Fasted	Mus_Fasted	Mus_Fasted	Mus_Fasted	Mus_Fasted	Mus_Fasted	Mus_Fasted	Mus_Fasted	Mus_Fasted	Mus_Fasted	Mus_Fasted	Mus_Fasted	Mus_Fasted	Mus_Fasted	Mus_Fasted	Mus_Fasted	Mus_Fasted	Mus_Fasted	Mus_Fasted	Mus_Fasted	Mus_Fasted	Mus_Fasted	Mus_Fasted	Mus_Fasted	Mus_Fasted	Mus_Fasted	Mus_Fasted	Mus_Fasted	Mus_Fasted	Mus_Fasted	Mus_Fasted	Mus_Fasted	Mus_Fasted	Mus_Fasted	Mus_Fasted	Mus_Fasted	Mus_Fasted	Mus_Fasted	Mus_Fasted	Mus_Fasted	Mus_Fasted	Mus_Fasted	Mus_Fasted	Mus_Fasted
Fig 1b (right)		mean_radial_profile_ID 1	mean_radial_profile_ID 2	mean_radial_profile_ID 3	mean_radial_profile_ID 4	mean_radial_profile_ID 5	mean_radial_profile_ID 6	mean_radial_profile_ID 7	mean_radial_profile_ID 8	mean_radial_profile_ID 9	mean_radial_profile_ID 10	mean_radial_profile_ID 11	mean_radial_profile_ID 12	mean_radial_profile_ID 13	mean_radial_profile_ID 14	mean_radial_profile_ID 15	mean_radial_profile_ID 16	mean_radial_profile_ID 17	mean_radial_profile_ID 18	mean_radial_profile_ID 19	mean_radial_profile_ID 20	mean_radial_profile_ID 21	mean_radial_profile_ID 22	mean_radial_profile_ID 23	mean_radial_profile_ID 24	mean_radial_profile_ID 25	mean_radial_profile_ID 26	mean_radial_profile_ID 27	mean_radial_profile_ID 28	mean_radial_profile_ID 29	mean_radial_profile_ID 30	mean_radial_profile_ID 31	mean_radial_profile_ID 32	mean_radial_profile_ID 33	mean_radial_profile_ID 34	mean_radial_profile_ID 35	mean_radial_profile_ID 36	mean_radial_profile_ID 37	mean_radial_profile_ID 38	mean_radial_profile_ID 39	mean_radial_profile_ID 40	mean_radial_profile_ID 41	mean_radial_profile_ID 42	mean_radial_profile_ID 43	mean_radial_profile_ID 44	mean_radial_profile_ID 45	mean_radial_profile_ID 46	mean_radial_profile_ID 47	mean_radial_profile_ID 48
Fig 1b (right)	dist_perc
Fig 1b (right)	5	0.719861	0.626157	0.58991	0.77005	0.669021	0.584486	0.844692	0.546186	0.690925	0.801061	0.55723	0.590093	0.849357	0.593725	0.896644	0.651877	0.630141	0.687743	0.630887	0.685694	0.935674	0.780745	0.622706	0.608071	0.739277	0.602666	0.824725	0.710672	0.634171	0.755866	0.618531	0.653822	0.582118	0.765083	1	0.798366	0.695143	0.9701	0.615836	0.660697	0.914683	0.742189	0.714255	0.596727	0.604881	0.613042	0.647423	0.681472
Fig 1b (right)	10	0.792144	0.616832	0.74237	0.790059	0.75766	0.603491	0.805294	0.626564	0.817991	0.782104	0.547329	0.664093	1	0.647947	0.831281	0.668247	0.671311	0.709929	0.695813	0.713282	0.921907	0.782473	0.761022	0.692139	0.779764	0.659762	0.860649	0.846503	0.656924	0.746864	0.662891	0.729312	0.574463	0.865038	0.962911	0.84854	0.745731	0.892687	0.67309	0.579025	0.936908	0.636225	0.77783	0.655137	0.579022	0.697659	0.674316	0.645429
Fig 1b (right)	15	0.83257	0.700092	0.74601	0.75038	0.77679	0.670875	0.811026	0.651187	0.765405	0.844037	0.576472	0.638951	0.796769	0.640027	0.875263	0.697235	0.685734	0.740991	0.720979	0.755581	1	0.769787	0.808068	0.699001	0.858656	0.718118	0.866538	0.894074	0.733582	0.786588	0.692864	0.745335	0.673612	0.803161	0.98771	0.891028	0.799905	0.940196	0.639192	0.713037	0.857057	0.665065	0.725623	0.702748	0.684387	0.636122	0.770821	0.644202
Fig 1b (right)	20	0.882166	0.721522	0.805375	0.792448	0.815924	0.721284	0.795991	0.694477	0.841122	0.827565	0.726556	0.755781	0.983317	0.757221	0.911553	0.806682	0.729814	0.667616	0.752612	0.810808	0.990909	0.805471	0.865692	0.756626	0.982508	0.751703	0.930078	0.936429	0.764122	0.757128	0.679643	0.810063	0.696885	0.875978	0.969412	0.946234	0.85915	0.958785	0.667756	0.762556	0.893707	0.801276	0.73085	0.728689	0.751341	0.68333	0.810268	0.683697
Fig 1b (right)	25	0.850273	0.840337	0.824702	0.801904	0.875978	0.785981	0.783641	0.776543	0.85373	0.856916	0.731762	0.754722	0.885799	0.862356	0.947167	0.830478	0.858413	0.759254	0.839648	0.847376	0.968663	0.881534	1	0.77451	1	0.775703	0.953226	0.88238	0.8007	0.904307	0.790647	0.863176	0.777505	0.926356	0.963548	0.994487	0.891951	0.939646	0.70706	0.771382	0.888284	0.801768	0.81771	0.811551	0.772723	0.789496	0.967581	0.736467
Fig 1b (right)	30	0.928323	0.925875	0.841527	0.878506	0.881866	0.872369	0.855719	0.81887	0.947101	0.917616	0.837181	0.872208	0.962193	0.757183	0.929939	0.929738	0.866344	0.794977	0.940964	0.877817	0.946088	0.878165	0.900082	0.839941	0.996795	0.829421	0.977771	0.959724	0.988642	0.925259	0.89581	0.952588	0.922705	0.899384	0.949736	0.976037	0.91167	0.991764	0.803152	0.891095	0.908794	0.892396	0.809531	0.857676	0.85197	0.802486	0.904456	0.884177
Fig 1b (right)	35	0.865397	0.827408	0.843366	0.872017	0.875244	0.950033	0.898872	0.896447	0.900081	0.995791	0.831691	0.826256	0.926453	0.895989	0.966657	0.943966	0.971562	0.871491	0.876765	0.947729	0.966666	0.949545	0.968021	0.844449	0.974789	0.900461	1	1	0.86493	1	0.882909	0.987049	0.910525	0.953148	0.947577	1	0.927489	0.997642	0.862362	0.864391	0.93547	0.952679	0.881477	0.945053	0.916144	0.940819	0.953861	0.877964
Fig 1b (right)	40	0.914044	0.932708	0.916255	0.932038	0.99433	0.957746	0.914941	0.914661	0.984261	1	0.887625	1	0.965481	0.943671	0.932006	0.961827	1	0.906886	0.938312	0.94009	0.899561	0.973697	0.912327	0.948079	0.926914	0.884812	0.97618	0.998972	0.983289	0.949507	0.939578	0.981688	0.971088	0.932365	0.903985	0.910294	1	0.999106	0.932526	1	0.966655	0.938204	0.905423	0.980349	0.92093	0.929885	1	0.960054
Fig 1b (right)	45	0.939136	0.935028	0.899528	0.948926	0.99355	0.938605	0.968714	1	0.936426	0.939417	0.894625	0.900254	0.953816	0.876974	0.962028	1	0.990678	0.96616	1	1	0.991609	0.952416	0.902127	0.920902	0.882298	0.902799	0.968704	0.984763	1	0.9772	1	0.983134	1	0.961362	0.901891	0.915635	0.918559	0.97894	0.921443	0.869157	0.958345	1	0.964483	1	1	0.965271	0.951139	0.992563
Fig 1b (right)	50	0.972929	1	0.878988	1	1	1	1	0.878486	1	0.871079	1	0.941796	0.968113	1	1	0.951171	0.9954	1	0.837515	0.925351	0.933114	1	0.929414	1	0.867546	1	0.931155	0.957733	0.928067	0.959757	0.984816	1	0.970885	1	0.902977	0.883394	0.945735	1	1	0.996242	1	0.991272	1	0.945211	0.972822	1	0.95171	1
Fig 1b (right)	55	0.928439	0.8257	1	0.896302	0.936731	0.988925	0.972842	0.940594	0.874909	0.918649	0.959063	0.984075	0.94171	0.915884	0.999284	0.986784	0.97928	0.971063	0.905869	0.958919	0.896244	0.928658	0.923142	0.928743	0.830847	0.946207	0.899145	0.915315	0.963518	0.917247	0.870967	0.964741	0.973453	0.984651	0.90246	0.860645	0.821379	0.991045	0.946894	0.932012	0.976506	0.963875	0.948507	0.939279	0.952764	0.96186	0.978201	0.937262
Fig 1b (right)	60	1	0.884407	0.935402	0.896323	0.94589	0.922437	0.957033	0.920089	0.891948	0.871262	0.905767	0.939665	0.910166	0.900456	0.974864	0.967477	0.912358	0.978313	0.893348	0.931078	0.928524	0.874838	0.883222	0.909733	0.779296	0.912809	0.862051	0.945916	0.947195	0.921464	0.891399	0.940658	0.84365	0.936563	0.856772	0.797559	0.830484	0.970074	0.90538	0.891093	0.961582	0.946874	0.984676	0.893854	0.955324	0.894313	0.895509	0.989005
Fig 1b (right)	65	0.925954	0.816108	0.977565	0.847236	0.949784	0.961495	0.907927	0.874172	0.841236	0.858001	0.905895	0.940688	0.856263	0.911021	0.984468	0.95033	0.974939	0.858384	0.84286	0.884625	0.848832	0.83406	0.891539	0.866135	0.741027	0.891232	0.838994	0.906909	0.880628	0.891771	0.835183	0.864592	0.890886	0.977784	0.882139	0.738646	0.864321	0.957356	0.82057	0.830396	0.906837	0.953213	0.95201	0.888698	0.962069	0.892403	0.964489	0.903536
Fig 1b (right)	70	0.972472	0.742868	0.916309	0.786948	0.831932	0.922336	0.911782	0.803618	0.783888	0.809978	0.904982	0.855753	0.81056	0.780023	0.999661	0.855987	0.861502	0.866092	0.810166	0.860091	0.858691	0.76005	0.8467	0.830003	0.730729	0.827163	0.769021	0.892865	0.841655	0.838303	0.748565	0.859796	0.768129	0.859379	0.848038	0.665867	0.776256	0.898956	0.781901	0.821773	0.869284	0.829674	0.964548	0.813039	0.903963	0.853626	0.870806	0.87911
Fig 1b (right)	75	0.866186	0.7374	0.825536	0.717062	0.866856	0.816389	0.775603	0.770075	0.729904	0.834831	0.867261	0.851504	0.774768	0.836766	0.85672	0.804949	0.790298	0.74643	0.739511	0.786049	0.765153	0.704343	0.790436	0.790595	0.671522	0.78471	0.683234	0.763925	0.757594	0.825441	0.769591	0.793389	0.703947	0.843464	0.76749	0.616447	0.764544	0.832126	0.684554	0.673599	0.828851	0.845199	0.857004	0.777556	0.816065	0.799383	0.738882	0.816582
Fig 1b (right)	80	0.76466	0.643181	0.830481	0.70771	0.762239	0.747844	0.712608	0.691925	0.656955	0.65757	0.687274	0.752973	0.663314	0.694747	0.828299	0.752076	0.712564	0.682267	0.732498	0.71484	0.645616	0.618194	0.632401	0.698322	0.596767	0.6184	0.671901	0.70474	0.711295	0.709968	0.664794	0.669302	0.663156	0.754642	0.734405	0.529548	0.636254	0.737171	0.628473	0.674857	0.672544	0.669682	0.832148	0.666431	0.799587	0.718718	0.742077	0.723873
Fig 1b (right)	85	0.618929	0.483094	0.680607	0.600086	0.595804	0.623697	0.662478	0.579786	0.518343	0.59232	0.647107	0.59922	0.575934	0.583866	0.714491	0.540931	0.650352	0.621545	0.521252	0.537779	0.628077	0.497344	0.56973	0.575086	0.556819	0.656943	0.594943	0.627657	0.52982	0.598147	0.534633	0.547981	0.586512	0.642927	0.645218	0.457868	0.557193	0.643639	0.568726	0.505107	0.582832	0.592498	0.678536	0.569203	0.663209	0.586796	0.647034	0.541932
Fig 1b (right)	90	0.543938	0.426009	0.487253	0.453461	0.473232	0.499949	0.470216	0.421999	0.372957	0.491839	0.480125	0.42379	0.433632	0.431228	0.48352	0.491136	0.419595	0.360566	0.414901	0.390549	0.403646	0.440211	0.428435	0.450441	0.437833	0.337445	0.344074	0.498766	0.427443	0.431151	0.42916	0.392148	0.421052	0.418705	0.35878	0.336038	0.426794	0.432498	0.374882	0.369082	0.411645	0.406595	0.477304	0.404944	0.573281	0.379248	0.522787	0.479066
Fig 1b (right)	95	0.497276	0.274393	0.396811	0.364946	0.339324	0.32935	0.373615	0.268	0.320517	0.351872	0.364074	0.288675	0.354237	0.365692	0.400722	0.290436	0.366286	0.299877	0.275346	0.256669	0.27405	0.246417	0.344712	0.335229	0.323218	0.389572	0.384876	0.293521	0.314013	0.373809	0.324141	0.323631	0.293963	0.386165	0.370798	0.251986	0.325319	0.392652	0.309892	0.25483	0.295902	0.353586	0.364922	0.285918	0.355818	0.275688	0.370529	0.361614
Fig 1b (right)	105	0.222348	0.139577	0.17093	0.188349	0.190508	0.179083	0.20993	0.135767	0.142858	0.208026	0.136839	0.129388	0.187537	0.151178	0.16731	0.134957	0.175809	0.114794	0.133228	0.116845	0.16029	0.188853	0.194884	0.165551	0.177075	0.157378	0.189516	0.209746	0.174255	0.191011	0.132971	0.146794	0.147855	0.159631	0.152961	0.127061	0.159308	0.18384	0.150695	0.146144	0.147999	0.174401	0.185932	0.17541	0.149346	0.129475	0.222579	0.153219
Fig 1b (right)	100											0.402329												0.160478		0.398022												0.34942								0.24607			0.376581
Fig 1c	The source data for these plots are the same as Fig. 1b
Fig 1e		WT fed-DNA	WT fed-DNA	WT fed-DNA	WT fed-DNA	WT fed-DNA	WT fed-DNA	WT fed-DNA	WT fed-DNA	WT fed-DNA	WT fed-DNA	WT fed-DNA	WT fed-DNA	WT fed-DNA	WT fed-DNA	WT fed-DNA	WT fed-DNA	WT fed-DNA	WT fed-DNA	WT fed-DNA	WT fed-DNA	WT fed-DNA	WT fed-DNA	WT fed-DNA	WT fed-DNA	WT fed-DNA	WT fed-DNA	WT fed-DNA	WT fed-DNA	WT fed-DNA	WT fed-DNA	WT fed-DNA	WT fed-DNA	WT fed-DNA	WT fed-DNA	WT fed-DNA	WT fed-DNA	WT fed-DNA	WT fed-DNA	WT fed-DNA	WT fed-DNA	WT fed-DNA	WT fed-DNA	WT fed-DNA	WT fed-DNA	WT fed-DNA	WT fed-DNA	WT fed-DNA	WT fed-DNA
Fig 1e		mean_radial_profile_ID 1	mean_radial_profile_ID 2	mean_radial_profile_ID 3	mean_radial_profile_ID 4	mean_radial_profile_ID 5	mean_radial_profile_ID 6	mean_radial_profile_ID 7	mean_radial_profile_ID 8	mean_radial_profile_ID 9	mean_radial_profile_ID 10	mean_radial_profile_ID 11	mean_radial_profile_ID 12	mean_radial_profile_ID 13	mean_radial_profile_ID 14	mean_radial_profile_ID 15	mean_radial_profile_ID 16	mean_radial_profile_ID 17	mean_radial_profile_ID 18	mean_radial_profile_ID 19	mean_radial_profile_ID 20	mean_radial_profile_ID 21	mean_radial_profile_ID 22	mean_radial_profile_ID 23	mean_radial_profile_ID 24	mean_radial_profile_ID 25	mean_radial_profile_ID 26	mean_radial_profile_ID 27	mean_radial_profile_ID 28	mean_radial_profile_ID 29	mean_radial_profile_ID 30	mean_radial_profile_ID 31	mean_radial_profile_ID 32	mean_radial_profile_ID 33	mean_radial_profile_ID 34	mean_radial_profile_ID 35	mean_radial_profile_ID 36	mean_radial_profile_ID 37	mean_radial_profile_ID 38	mean_radial_profile_ID 39	mean_radial_profile_ID 40	mean_radial_profile_ID 41	mean_radial_profile_ID 42	mean_radial_profile_ID 43	mean_radial_profile_ID 44	mean_radial_profile_ID 45	mean_radial_profile_ID 46	mean_radial_profile_ID 47	mean_radial_profile_ID 48
Fig 1e	dist_perc
Fig 1e	5	0.269524	0.353659	0.414498	0.333116	0.346291	0.368832	0.357752	0.447093	0.372617	0.571081	0.688036	0.725166	0.471327	0.521239	0.280732	0.36518	0.339629	0.243009	0.27424	0.247234	0.261546	0.247514	0.215326	0.338832	0.457787	0.495287	0.409498	0.398578	0.317652	0.420197	0.288312	0.294229	0.328819	0.261923	0.341939	0.433132	0.434219	0.406464	0.35271	0.414879	0.339622	0.336705	0.342301	0.314853	0.306138	0.208847	0.54423	0.343063
Fig 1e	10	0.356036	0.406221	0.396053	0.312137	0.383091	0.315443	0.342706	0.37924	0.421681	0.527172	0.507067	0.589482	0.398474	0.468741	0.276358	0.402324	0.351805	0.267226	0.308813	0.267535	0.238102	0.308594	0.242234	0.431127	0.45475	0.542687	0.444333	0.409868	0.330325	0.349696	0.329478	0.238176	0.348785	0.301984	0.420152	0.39049	0.510767	0.40178	0.3473	0.467643	0.392734	0.388654	0.33588	0.296103	0.353147	0.272715	0.467542	0.401874
Fig 1e	15	0.368963	0.417135	0.409639	0.302496	0.404295	0.306604	0.359941	0.38662	0.43183	0.511062	0.531529	0.622481	0.428725	0.443858	0.293517	0.454633	0.383315	0.269609	0.307462	0.277252	0.228563	0.332405	0.236199	0.414648	0.48709	0.566081	0.401271	0.395895	0.344462	0.378958	0.314232	0.253652	0.353715	0.311728	0.427703	0.424197	0.456926	0.428577	0.387024	0.422975	0.37192	0.379676	0.31972	0.298265	0.363466	0.29091	0.492674	0.404788
Fig 1e	20	0.35439	0.406031	0.440723	0.33075	0.388931	0.320228	0.35713	0.409953	0.452969	0.495812	0.57217	0.628535	0.453778	0.424118	0.278619	0.492008	0.376627	0.274537	0.297877	0.264205	0.239549	0.336835	0.245077	0.397817	0.483834	0.557014	0.407968	0.38245	0.345071	0.366569	0.305826	0.241296	0.334389	0.286245	0.416977	0.412202	0.541478	0.41568	0.369897	0.437364	0.364791	0.369673	0.308988	0.320851	0.365532	0.288201	0.481562	0.412654
Fig 1e	25	0.360827	0.411094	0.419523	0.296103	0.401076	0.319318	0.352828	0.397242	0.479208	0.518695	0.553661	0.629281	0.463741	0.465225	0.276064	0.472629	0.432717	0.27465	0.314759	0.252671	0.246651	0.331335	0.236484	0.412904	0.485946	0.5515	0.474148	0.376124	0.330833	0.378308	0.330662	0.260669	0.341803	0.27968	0.41893	0.438519	0.510863	0.429205	0.38383	0.451973	0.373976	0.377184	0.326903	0.301141	0.382713	0.285493	0.500465	0.420309
Fig 1e	30	0.352756	0.401916	0.429482	0.309832	0.413492	0.329602	0.377599	0.419529	0.479948	0.533878	0.543294	0.632695	0.492315	0.487669	0.29625	0.484935	0.392987	0.281919	0.308983	0.279841	0.245409	0.324604	0.243524	0.420036	0.489338	0.591773	0.445091	0.394138	0.356327	0.380168	0.325202	0.267961	0.346771	0.290903	0.406554	0.41486	0.513641	0.439991	0.406797	0.472993	0.394495	0.38008	0.322395	0.313787	0.387177	0.307099	0.500568	0.415128
Fig 1e	35	0.3677	0.420485	0.43911	0.341396	0.41944	0.34431	0.386287	0.45155	0.494045	0.545632	0.562553	0.641438	0.514299	0.451653	0.307662	0.504037	0.389443	0.279411	0.303225	0.297146	0.247865	0.365991	0.246036	0.424997	0.49886	0.614075	0.445425	0.417565	0.344447	0.395514	0.325999	0.273017	0.348205	0.315503	0.4493	0.438935	0.532241	0.462232	0.418244	0.464532	0.395117	0.403823	0.321659	0.326795	0.406022	0.318799	0.509095	0.434999
Fig 1e	40	0.362099	0.415271	0.458807	0.346509	0.434671	0.345986	0.403166	0.461667	0.509555	0.557261	0.614527	0.657424	0.487924	0.506031	0.323168	0.498664	0.410191	0.273549	0.362791	0.309287	0.258729	0.371118	0.259233	0.424877	0.532776	0.635547	0.469948	0.41357	0.364016	0.388007	0.350707	0.292178	0.372106	0.324852	0.476814	0.474362	0.51925	0.43756	0.420117	0.455231	0.410148	0.411403	0.362175	0.345906	0.433126	0.335289	0.534599	0.429243
Fig 1e	45	0.412673	0.455366	0.465973	0.372043	0.436491	0.378063	0.411311	0.487287	0.550153	0.548699	0.625047	0.662951	0.549092	0.51768	0.336096	0.516302	0.41325	0.293899	0.384403	0.320302	0.283287	0.398262	0.281634	0.455762	0.546396	0.634363	0.49205	0.435592	0.384825	0.389586	0.36134	0.310698	0.396079	0.363386	0.450293	0.475807	0.568001	0.500767	0.435748	0.475169	0.420698	0.414828	0.352516	0.352982	0.441135	0.335904	0.552279	0.459261
Fig 1e	50	0.393939	0.461284	0.481432	0.415564	0.474257	0.386085	0.427923	0.536366	0.566853	0.600625	0.642203	0.675675	0.569641	0.555023	0.350008	0.553556	0.456335	0.321103	0.455993	0.335611	0.304602	0.437055	0.285369	0.448089	0.569827	0.606778	0.520237	0.453245	0.387491	0.406972	0.362894	0.339282	0.421369	0.432065	0.48933	0.485348	0.573598	0.57029	0.442842	0.479606	0.435027	0.432369	0.373568	0.363171	0.499456	0.348064	0.579191	0.461234
Fig 1e	55	0.47522	0.500906	0.541584	0.450074	0.505516	0.429908	0.436215	0.593802	0.654512	0.639548	0.680489	0.709421	0.607282	0.595689	0.391471	0.575205	0.472796	0.356715	0.497887	0.380592	0.360992	0.469743	0.330809	0.509751	0.633337	0.676566	0.525493	0.471815	0.405165	0.434474	0.408161	0.411962	0.473185	0.478287	0.543908	0.535807	0.627254	0.639538	0.512084	0.542951	0.459084	0.448116	0.39355	0.403276	0.537637	0.399658	0.60822	0.512293
Fig 1e	60	0.54181	0.563756	0.581474	0.527718	0.565188	0.501217	0.519254	0.678008	0.732942	0.709079	0.710294	0.741253	0.670264	0.643959	0.445758	0.628087	0.510216	0.422584	0.587426	0.45889	0.4245	0.546665	0.382415	0.561702	0.692573	0.720285	0.529436	0.517466	0.457865	0.476814	0.472756	0.501997	0.61123	0.549397	0.629377	0.611104	0.674998	0.680794	0.547937	0.584365	0.494302	0.501873	0.445439	0.491813	0.609727	0.475446	0.633047	0.559788
Fig 1e	65	0.573737	0.667639	0.668678	0.657846	0.615617	0.601159	0.577264	0.766659	0.770023	0.710626	0.777961	0.799674	0.733555	0.712008	0.528433	0.729109	0.549173	0.517537	0.627906	0.55218	0.548939	0.632334	0.462859	0.677634	0.750863	0.742832	0.618909	0.620694	0.521162	0.570298	0.513856	0.601738	0.684779	0.555781	0.703948	0.674761	0.742457	0.734487	0.619489	0.65323	0.603886	0.578946	0.506445	0.56174	0.634725	0.551425	0.720181	0.615478
Fig 1e	70	0.667817	0.743843	0.702318	0.71711	0.674701	0.714069	0.682574	0.857806	0.842501	0.786088	0.872827	0.911667	0.739824	0.776565	0.619216	0.795645	0.664732	0.605768	0.704129	0.657426	0.623461	0.725607	0.603076	0.685539	0.789504	0.803068	0.70687	0.687765	0.655762	0.645859	0.587587	0.715027	0.789329	0.668975	0.765881	0.759329	0.811199	0.779468	0.7392	0.747612	0.674886	0.696738	0.594309	0.671544	0.739429	0.696773	0.796979	0.731143
Fig 1e	75	0.773202	0.848486	0.843966	0.810081	0.795521	0.817646	0.781293	0.961913	0.886413	0.887865	0.899797	0.948608	0.896934	0.863089	0.769616	0.866908	0.780863	0.766078	0.848281	0.78654	0.750547	0.756819	0.728446	0.80148	0.884624	0.907636	0.803949	0.770645	0.777341	0.700481	0.753535	0.825529	0.893221	0.779797	0.837088	0.853661	0.893536	0.907442	0.837284	0.783977	0.779814	0.792067	0.741948	0.781332	0.818635	0.789894	0.859063	0.90996
Fig 1e	80	0.894721	0.905085	0.942567	0.913462	0.930718	0.905703	0.926123	1	0.992574	0.934854	0.944997	0.984079	1	0.955726	0.919209	0.948915	0.897087	0.949419	0.952773	0.910859	0.918853	0.899002	0.86282	0.949988	0.93509	0.952013	0.922551	0.88736	0.904203	0.923321	0.895919	1	0.97466	0.895808	0.892228	0.915477	0.941694	0.951479	0.911986	0.893811	0.90755	0.917842	0.919776	0.920294	0.913442	0.934489	0.965786	0.94588
Fig 1e	85	1	1	1	1	0.979602	0.980421	1	0.961348	1	1	1	1	0.931702	0.913303	1	1	1	1	1	1	1	1	1	1	1	0.969862	1	0.962297	0.97871	1	0.98468	0.991342	0.998271	0.996407	1	1	1	0.972873	1	1	0.968655	1	0.998554	0.978231	1	0.977408	1	1
Fig 1e	90	0.982262	0.994275	0.94614	0.964237	0.972903	1	0.97645	0.913103	0.957154	0.916915	0.934621	0.976642	0.946068	1	0.997019	0.968244	0.995557	0.915588	0.990016	0.920349	0.970668	0.977098	0.94096	0.994627	0.986299	1	0.991699	1	1	0.960705	1	0.943675	1	1	0.974306	0.953435	0.96736	1	0.998655	0.964696	1	0.9841	1	1	0.957072	1	0.958747	0.977173
Fig 1e	95	0.775965	0.835236	0.826975	0.811709	0.842043	0.84068	0.831446	0.76379	0.835547	0.81461	0.8213	0.924677	0.795997	0.839085	0.814984	0.852051	0.802607	0.743287	0.810256	0.68329	0.796196	0.803092	0.725794	0.855278	0.900716	0.911736	0.836975	0.860894	0.815414	0.800637	0.809358	0.791846	0.785789	0.834345	0.850073	0.801889	0.852602	0.908374	0.830201	0.849342	0.835954	0.87334	0.826449	0.818421	0.820606	0.795091	0.854567	0.867418
Fig 1e	100	0.715752	0.672699	0.685695	0.846244	1	0.741996	0.913208	0.711215	0.781246	0.764561	0.857705	0.906755			0.723911	0.748978	0.727821	0.67315	0.630765	0.711889	0.781574	0.724715	0.682458	0.725126		0.809488	0.833855	0.367426	0.764374	0.68032	0.863388	0.760114	0.705757	0.705052	0.923654	0.763214	0.815805		0.613819	0.773953	0.857516	0.890033	0.762578	0.737002	0.784899	0.710105	0.821665	0.781061
Fig 1e	105	0.477108	0.570596	0.5562	0.539071	0.584545	0.537327	0.555593	0.58639	0.613507	0.656141	0.676645	0.804363	0.562124	0.608361	0.506384	0.619125	0.520719	0.466376	0.473538	0.416673	0.460594	0.495402	0.453298	0.592464	0.672125	0.729999	0.569173	0.632856	0.509105	0.506016	0.509053	0.485497	0.4924	0.539835	0.640883	0.585953	0.656655	0.654443	0.601687	0.590337	0.582984	0.63929	0.534629	0.578265	0.536201	0.53564	0.694636	0.650875
Fig 1g		Heat_shock	Heat_shock	Heat_shock	Heat_shock	Heat_shock	Heat_shock	Heat_shock	Heat_shock	Heat_shock	Heat_shock	Heat_shock	Heat_shock	Heat_shock	Heat_shock	Heat_shock	Heat_shock	Heat_shock	Heat_shock	Heat_shock	Heat_shock	Heat_shock	Heat_shock	Heat_shock	Heat_shock	Heat_shock	Heat_shock	Heat_shock	Heat_shock	Heat_shock	Heat_shock	Heat_shock	Heat_shock	Heat_shock	Heat_shock	Heat_shock	Heat_shock	Heat_shock	Heat_shock	Heat_shock	Heat_shock	Heat_shock	Heat_shock	Heat_shock	Heat_shock	Heat_shock	Heat_shock	Heat_shock	Heat_shock
Fig 1g		mean_radial_profile_ID 1	mean_radial_profile_ID 2	mean_radial_profile_ID 3	mean_radial_profile_ID 4	mean_radial_profile_ID 5	mean_radial_profile_ID 6	mean_radial_profile_ID 7	mean_radial_profile_ID 8	mean_radial_profile_ID 9	mean_radial_profile_ID 10	mean_radial_profile_ID 11	mean_radial_profile_ID 12	mean_radial_profile_ID 13	mean_radial_profile_ID 14	mean_radial_profile_ID 15	mean_radial_profile_ID 16	mean_radial_profile_ID 17	mean_radial_profile_ID 18	mean_radial_profile_ID 19	mean_radial_profile_ID 20	mean_radial_profile_ID 21	mean_radial_profile_ID 22	mean_radial_profile_ID 23	mean_radial_profile_ID 24	mean_radial_profile_ID 25	mean_radial_profile_ID 26	mean_radial_profile_ID 27	mean_radial_profile_ID 28	mean_radial_profile_ID 29	mean_radial_profile_ID 30	mean_radial_profile_ID 31	mean_radial_profile_ID 32	mean_radial_profile_ID 33	mean_radial_profile_ID 34	mean_radial_profile_ID 35	mean_radial_profile_ID 36	mean_radial_profile_ID 37	mean_radial_profile_ID 38	mean_radial_profile_ID 39	mean_radial_profile_ID 40	mean_radial_profile_ID 41	mean_radial_profile_ID 42	mean_radial_profile_ID 43	mean_radial_profile_ID 44	mean_radial_profile_ID 45	mean_radial_profile_ID 46	mean_radial_profile_ID 47	mean_radial_profile_ID 48
Fig 1g	dist_perc
Fig 1g	5	0.339711	0.404611	0.370125	0.322471	0.428538	0.644378	0.376778	0.429848	0.604547	0.411033	0.37311	0.270588	0.462934	0.382976	0.267479	0.356486	0.446614	0.495989	0.398943	0.386483	0.357123	0.442749	0.278852	0.323274	0.43439	0.468244	0.368515	0.512788	0.517807	0.41906	0.388905	0.462206	0.482386	0.411125	0.358094	0.478579	0.748315	0.400247	0.387382	0.562968	0.533997	0.335238	0.422499	0.385299	0.323226	0.522051	0.294299	0.349483
Fig 1g	10	0.335989	0.470244	0.387692	0.339301	0.381873	0.498214	0.394516	0.493396	0.437198	0.336731	0.399129	0.247431	0.37153	0.331501	0.392944	0.345318	0.409874	0.40896	0.38522	0.462224	0.415782	0.336873	0.348823	0.328643	0.482038	0.437206	0.388608	0.51413	0.470706	0.428283	0.415052	0.393848	0.395607	0.440683	0.294905	0.386041	0.536532	0.465372	0.365266	0.429039	0.537537	0.372379	0.482381	0.364388	0.439994	0.413689	0.281563	0.332385
Fig 1g	15	0.339092	0.442105	0.348679	0.341598	0.456093	0.481022	0.3548	0.521481	0.462945	0.348994	0.381016	0.276425	0.34495	0.347371	0.361509	0.379507	0.435115	0.369872	0.447075	0.461656	0.406957	0.334914	0.372147	0.335343	0.501122	0.503898	0.3929	0.552661	0.501313	0.474961	0.423562	0.413167	0.384266	0.408881	0.319958	0.337399	0.511669	0.47154	0.386873	0.433034	0.491675	0.373635	0.446696	0.375471	0.375389	0.423577	0.316611	0.35115
Fig 1g	20	0.346749	0.411054	0.426106	0.363818	0.452285	0.448483	0.367819	0.490292	0.504962	0.377927	0.371722	0.303273	0.357948	0.355588	0.403446	0.364821	0.41693	0.354923	0.433259	0.488715	0.3922	0.30991	0.358892	0.352472	0.463668	0.490221	0.399434	0.539071	0.516475	0.487644	0.416799	0.405514	0.387096	0.411543	0.347781	0.403645	0.552464	0.49597	0.41998	0.477511	0.493184	0.393268	0.458624	0.39502	0.400286	0.439772	0.343739	0.341104
Fig 1g	25	0.378689	0.454127	0.408848	0.364908	0.451056	0.422436	0.395884	0.547088	0.517041	0.378898	0.394741	0.294203	0.364257	0.351788	0.418243	0.357078	0.427847	0.392514	0.482066	0.499382	0.419593	0.341896	0.365771	0.344616	0.510787	0.476262	0.401903	0.543287	0.529217	0.480215	0.465296	0.422585	0.433294	0.413018	0.349325	0.402946	0.575173	0.468216	0.434058	0.442474	0.48409	0.420932	0.479982	0.403184	0.408862	0.44081	0.341794	0.3505
Fig 1g	30	0.370955	0.479781	0.416363	0.374758	0.460963	0.42487	0.410508	0.533193	0.53695	0.395302	0.420024	0.334669	0.385601	0.386292	0.401924	0.384678	0.424038	0.375538	0.472918	0.481617	0.404042	0.345282	0.396597	0.376053	0.53754	0.506846	0.401662	0.52953	0.543802	0.490694	0.463459	0.438949	0.418075	0.415108	0.351087	0.432547	0.561431	0.482433	0.447901	0.473262	0.492007	0.458354	0.481709	0.422355	0.445649	0.427453	0.376115	0.36385
Fig 1g	35	0.396495	0.521745	0.392846	0.396276	0.49317	0.424559	0.414465	0.623943	0.555828	0.4135	0.448075	0.345512	0.39712	0.435797	0.455638	0.385651	0.428916	0.384728	0.501093	0.498594	0.446112	0.354527	0.399191	0.374128	0.529846	0.521858	0.454016	0.532514	0.537918	0.501078	0.520205	0.423641	0.430397	0.412987	0.350708	0.420071	0.59225	0.488856	0.46718	0.452098	0.495336	0.456946	0.479256	0.451801	0.460857	0.43633	0.366911	0.379697
Fig 1g	40	0.429763	0.527007	0.441929	0.392966	0.491879	0.472993	0.435091	0.601157	0.555312	0.460013	0.436505	0.367854	0.409127	0.446841	0.455332	0.407963	0.446313	0.417187	0.516979	0.520378	0.412119	0.390376	0.401547	0.401059	0.564254	0.570714	0.42066	0.545557	0.534534	0.491136	0.520516	0.426918	0.462796	0.403208	0.370897	0.432616	0.551456	0.506407	0.490944	0.490604	0.534995	0.4398	0.48642	0.465854	0.471155	0.440555	0.396738	0.395859
Fig 1g	45	0.463294	0.575638	0.434422	0.430142	0.46438	0.504505	0.47058	0.645785	0.582994	0.45227	0.445884	0.388151	0.416252	0.431068	0.447832	0.416779	0.447155	0.401014	0.529518	0.543982	0.42874	0.375373	0.425808	0.428639	0.570185	0.536406	0.412956	0.542897	0.511014	0.523867	0.490638	0.434167	0.467957	0.434834	0.391567	0.458622	0.558154	0.519189	0.477273	0.502629	0.507715	0.455668	0.497698	0.488205	0.457165	0.439535	0.397718	0.416861
Fig 1g	50	0.542427	0.61387	0.454276	0.459699	0.478299	0.494922	0.513151	0.784668	0.619344	0.476949	0.463963	0.446601	0.423201	0.457852	0.481341	0.426709	0.449846	0.418127	0.59536	0.555883	0.451407	0.404298	0.43798	0.446411	0.564003	0.549106	0.433632	0.540878	0.549266	0.523564	0.498142	0.440523	0.466063	0.456062	0.41064	0.455766	0.595394	0.541251	0.47197	0.527994	0.495168	0.457869	0.524498	0.506806	0.484126	0.457434	0.404337	0.404781
Fig 1g	55	0.568853	0.661129	0.466619	0.475163	0.518505	0.52923	0.480484	0.690677	0.638685	0.495115	0.488258	0.502997	0.441293	0.447103	0.49312	0.428491	0.479483	0.450132	0.594496	0.552295	0.447891	0.400394	0.474399	0.437653	0.584686	0.545	0.435071	0.567524	0.518966	0.536199	0.521267	0.460362	0.468882	0.469832	0.42293	0.515005	0.569262	0.576281	0.485689	0.525032	0.51613	0.468832	0.525936	0.512796	0.523219	0.471384	0.446917	0.430954
Fig 1g	60	0.572814	0.745095	0.484144	0.517538	0.548098	0.541493	0.521551	0.613908	0.654991	0.517129	0.517264	0.548146	0.476011	0.454058	0.511922	0.452266	0.497631	0.450581	0.590549	0.552975	0.472249	0.419649	0.449	0.470065	0.582468	0.538013	0.452627	0.592125	0.534074	0.528972	0.528232	0.50656	0.494831	0.5027	0.436368	0.577388	0.634142	0.572985	0.49999	0.515935	0.521567	0.484201	0.552488	0.513737	0.524619	0.493869	0.481338	0.469894
Fig 1g	65	0.666879	0.763914	0.511086	0.55568	0.568173	0.571496	0.546635	0.680307	0.678008	0.548461	0.546218	0.624513	0.53309	0.477418	0.552362	0.481826	0.523577	0.463738	0.633915	0.600875	0.514853	0.471442	0.501244	0.515303	0.578591	0.570751	0.487526	0.599254	0.533216	0.562387	0.555216	0.504368	0.51611	0.511777	0.490735	0.632177	0.648772	0.600657	0.526091	0.536295	0.54659	0.49873	0.558406	0.577403	0.580703	0.519025	0.526104	0.504208
Fig 1g	70	0.713222	0.817547	0.561553	0.635259	0.61888	0.600071	0.598487	0.661138	0.708042	0.618109	0.609984	0.705621	0.609143	0.559474	0.592783	0.523167	0.599085	0.500819	0.700257	0.609719	0.585431	0.511258	0.567223	0.595739	0.637213	0.605931	0.503218	0.683547	0.579235	0.637457	0.590713	0.552308	0.599653	0.618753	0.555462	0.766712	0.668443	0.684295	0.554662	0.595958	0.578555	0.543063	0.574968	0.645595	0.655028	0.578655	0.605049	0.619443
Fig 1g	75	0.77638	0.884176	0.622508	0.74582	0.694842	0.673033	0.673678	0.719203	0.740748	0.730016	0.665424	0.843202	0.828756	0.668519	0.742343	0.622152	0.729809	0.563412	0.83014	0.711905	0.685196	0.61233	0.670865	0.698752	0.762556	0.682998	0.592951	0.7655	0.649602	0.725276	0.663517	0.672505	0.772458	0.72614	0.643964	0.834395	0.736692	0.815965	0.618653	0.692435	0.636582	0.598314	0.64895	0.734752	0.747353	0.741171	0.761277	0.751215
Fig 1g	80	0.977596	1	0.749058	0.868251	0.878691	0.809182	0.866329	0.90587	0.833022	0.826925	0.780552	0.95384	0.953688	0.809045	0.907141	0.731443	0.907109	0.665737	0.903704	0.809575	0.884923	0.787508	0.780905	0.795622	0.883429	0.899615	0.749345	0.875329	0.708478	0.851414	0.88751	0.811027	0.914702	0.837029	0.798781	0.992845	0.806445	0.86628	0.715035	0.841519	0.751621	0.710838	0.734713	0.803108	0.891504	0.807019	0.850633	0.892689
Fig 1g	85	1	0.993491	0.900127	0.989059	1	0.87234	0.863353	0.943667	0.930358	0.899255	0.884411	1	1	0.912007	1	0.935446	1	0.846545	0.95707	0.976317	1	1	0.849276	0.992958	1	0.967857	0.883491	0.986855	0.85416	0.948392	0.936145	0.874418	1	0.922471	0.881997	1	0.920573	1	0.877064	0.996938	0.939261	0.890397	0.833783	1	1	0.947115	0.966631	1
Fig 1g	90	0.965999	0.970143	1	1	0.988747	0.994603	1	1	1	1	0.93772	0.990557	0.982994	1	0.960883	1	0.949104	1	1	1	0.996923	0.980653	1	1	0.913704	1	1	1	1	1	1	1	0.948377	1	1	0.89754	1	0.984861	1	1	1	1	1	0.99815	0.957268	1	1	0.966451
Fig 1g	95	0.759194	0.714651	0.95708	0.750147	0.772063	1	0.866774	0.966413	0.876185	0.817351	1	0.680217	0.770958	0.842483	0.710865	0.906996	0.729778	0.928981	0.923151	0.80304	0.755412	0.760758	0.898139	0.841391	0.648948	0.75743	0.838573	0.810456	0.951886	0.779464	0.858137	0.929557	0.724497	0.796108	0.850042	0.787484	0.85586	0.811528	0.864626	0.763828	0.810953	0.996605	0.972213	0.84594	0.815642	0.775029	0.78688	0.71166
Fig 1g	105	0.481862	0.448889	0.645185	0.492441	0.486104	0.786406	0.576172	0.725086	0.578861	0.603037	0.71202	0.42261	0.487951	0.630931	0.465186	0.587975	0.501569	0.67746	0.61054	0.547081	0.49775	0.459443	0.67172	0.534126	0.369527	0.477415	0.49612	0.601437	0.656671	0.536763	0.549036	0.715914	0.495137	0.524034	0.550964	0.503068	0.592903	0.534811	0.572347	0.534524	0.544325	0.742907	0.813411	0.569137	0.578972	0.497069	0.522851	0.450121
Fig 1g	100								0.741882	0.84254	0.777321					0.562347	0.707801	0.654572	0.778817	0.551064	0.709195	0.59625				0.49287	0.698157	0.489454	0.657206	0.831114	0.669251	0.650521		0.619187		0.720266		0.726693	0.713376	0.761038	0.758247	0.716554	0.772895		0.80271	0.738981	0.716634	0.584535	0.519178
Fig 1i		adults-fed-his	adults-fed-his	adults-fed-his	adults-fed-his	adults-fed-his	adults-fed-his	adults-fed-his	adults-fed-his	adults-fed-his	adults-fed-his	adults-fed-his	adults-fed-his	adults-fed-his	adults-fed-his	adults-fed-his	adults-fed-his	adults-fed-his	adults-fed-his	adults-fed-his	adults-fed-his	adults-fed-his	adults-fed-his	adults-fed-his	adults-fed-his	adults-fed-his	adults-fed-his	adults-fed-his	adults-fed-his	adults-fed-his	adults-fed-his	adults-fed-his	adults-fed-his	adults-fed-his	adults-fed-his	adults-fed-his	adults-fed-his	adults-fed-his	adults-fed-his	adults-fed-his	adults-fed-his	adults-fed-his	adults-fed-his	adults-fed-his	adults-fed-his	adults-fed-his	adults-fed-his	adults-fed-his	adults-fed-his
Fig 1i		mean_radial_profile_ID 1	mean_radial_profile_ID 2	mean_radial_profile_ID 3	mean_radial_profile_ID 4	mean_radial_profile_ID 5	mean_radial_profile_ID 6	mean_radial_profile_ID 7	mean_radial_profile_ID 8	mean_radial_profile_ID 9	mean_radial_profile_ID 10	mean_radial_profile_ID 11	mean_radial_profile_ID 12	mean_radial_profile_ID 13	mean_radial_profile_ID 14	mean_radial_profile_ID 15	mean_radial_profile_ID 16	mean_radial_profile_ID 17	mean_radial_profile_ID 18	mean_radial_profile_ID 19	mean_radial_profile_ID 20	mean_radial_profile_ID 21	mean_radial_profile_ID 22	mean_radial_profile_ID 23	mean_radial_profile_ID 24	mean_radial_profile_ID 25	mean_radial_profile_ID 26	mean_radial_profile_ID 27	mean_radial_profile_ID 28	mean_radial_profile_ID 29	mean_radial_profile_ID 30	mean_radial_profile_ID 31	mean_radial_profile_ID 32	mean_radial_profile_ID 33	mean_radial_profile_ID 34	mean_radial_profile_ID 35	mean_radial_profile_ID 36	mean_radial_profile_ID 37	mean_radial_profile_ID 38	mean_radial_profile_ID 39	mean_radial_profile_ID 40	mean_radial_profile_ID 41	mean_radial_profile_ID 42	mean_radial_profile_ID 43	mean_radial_profile_ID 44	mean_radial_profile_ID 45	mean_radial_profile_ID 46	mean_radial_profile_ID 47	mean_radial_profile_ID 48
Fig 1i	dist_perc
Fig 1i	5	0.672403	0.618883	0.627282	0.533439	0.767187	0.546882	0.4874	0.430481	0.43414	0.519094	0.498871	0.451239	0.489105	0.419819	0.568847	0.418283	0.432394	0.515249	0.602923	0.535955	0.607053	0.672751	0.653225	0.636641	0.637337	0.5077	0.52351	0.431079	0.363533	0.506266	0.654078	0.554195	0.511636	0.601912	0.754116	0.484377	0.488567	0.525454	0.537157	0.577886	0.419076	0.560278	0.782211	0.490417	0.827218	0.723553	0.578826	0.620624
Fig 1i	10	0.737263	0.612745	0.630544	0.591689	0.679031	0.563938	0.546257	0.411996	0.502807	0.555593	0.53553	0.523724	0.473615	0.445553	0.535243	0.374359	0.463191	0.533326	0.541824	0.54167	0.56416	0.689702	0.62	0.727584	0.617929	0.484565	0.547858	0.396336	0.385586	0.62111	0.705404	0.682364	0.461705	0.61473	0.725947	0.495118	0.496319	0.594018	0.540079	0.725105	0.493895	0.530503	0.68156	0.517463	0.819545	0.709427	0.645153	0.626104
Fig 1i	15	0.734858	0.613942	0.653518	0.558822	0.644638	0.541205	0.535601	0.411461	0.482335	0.556525	0.531832	0.499853	0.497712	0.479519	0.556019	0.397291	0.491721	0.56	0.543431	0.550754	0.561985	0.660076	0.592262	0.699116	0.593086	0.51289	0.575718	0.439261	0.418548	0.598551	0.67496	0.677226	0.489175	0.635135	0.673451	0.51538	0.493707	0.58678	0.55385	0.725342	0.51346	0.513551	0.711672	0.528149	0.794595	0.754571	0.628276	0.579266
Fig 1i	20	0.746069	0.638092	0.675424	0.607984	0.648337	0.562682	0.536596	0.441129	0.518622	0.549143	0.56396	0.505848	0.510915	0.485643	0.573397	0.40328	0.476357	0.601564	0.577038	0.575576	0.531908	0.72072	0.596743	0.723356	0.612334	0.49732	0.578956	0.450077	0.430573	0.57172	0.650765	0.681864	0.498309	0.636837	0.610859	0.53162	0.525407	0.603217	0.565581	0.750179	0.529	0.543587	0.725209	0.548872	0.777815	0.757117	0.627633	0.619256
Fig 1i	25	0.748073	0.669613	0.692246	0.611176	0.683971	0.587643	0.609075	0.453819	0.505234	0.557077	0.613535	0.549994	0.529716	0.554006	0.603941	0.389062	0.483163	0.595148	0.583281	0.610074	0.560972	0.669065	0.597608	0.741645	0.6369	0.473096	0.589338	0.443732	0.435133	0.562023	0.669239	0.693174	0.477112	0.654139	0.601878	0.532462	0.551645	0.608743	0.585116	0.73131	0.510894	0.538204	0.719165	0.539691	0.80638	0.739029	0.627352	0.604017
Fig 1i	30	0.746567	0.6826	0.719312	0.607142	0.685345	0.597209	0.664516	0.468792	0.529329	0.564816	0.59643	0.549102	0.544496	0.579719	0.603867	0.416306	0.509422	0.619897	0.589374	0.657851	0.5997	0.700024	0.578643	0.761703	0.627648	0.488987	0.647983	0.467787	0.442627	0.555684	0.677838	0.697133	0.478197	0.674998	0.596735	0.558784	0.58798	0.624502	0.598228	0.773713	0.491431	0.581873	0.745817	0.5541	0.818637	0.718062	0.640897	0.590566
Fig 1i	35	0.784333	0.744164	0.725414	0.631997	0.686398	0.607513	0.727046	0.490539	0.543382	0.562139	0.588838	0.62085	0.578262	0.554267	0.611808	0.421847	0.515209	0.650086	0.624736	0.68483	0.625806	0.711724	0.590934	0.777673	0.640553	0.497388	0.708718	0.47627	0.45871	0.570703	0.706433	0.714534	0.490748	0.692387	0.62186	0.587317	0.643056	0.659685	0.651844	0.778499	0.522858	0.596331	0.713729	0.578676	0.802577	0.696763	0.652046	0.624097
Fig 1i	40	0.810615	0.800852	0.753409	0.662962	0.730472	0.646762	0.719174	0.500452	0.580974	0.573169	0.619661	0.663041	0.596785	0.565839	0.643899	0.444058	0.54148	0.688269	0.675966	0.712166	0.680556	0.753928	0.619918	0.771686	0.660993	0.498723	0.751783	0.493413	0.500013	0.593881	0.735994	0.724797	0.500684	0.729809	0.618221	0.617679	0.69704	0.708713	0.713408	0.811005	0.534588	0.594144	0.750262	0.59637	0.837258	0.728294	0.666956	0.64319
Fig 1i	45	0.857669	0.855082	0.778675	0.678171	0.755086	0.663411	0.735726	0.529321	0.585813	0.607852	0.640987	0.648955	0.620211	0.60662	0.677511	0.455202	0.569189	0.714379	0.682071	0.77624	0.716248	0.785412	0.623361	0.78991	0.7041	0.548404	0.831706	0.51385	0.523771	0.637669	0.741954	0.807966	0.507937	0.853993	0.663341	0.692468	0.749504	0.781348	0.751679	0.85475	0.5624	0.627287	0.725742	0.670516	0.870734	0.736143	0.704936	0.639834
Fig 1i	50	0.882834	0.897656	0.822907	0.701916	0.822605	0.713813	0.770033	0.598244	0.641489	0.638391	0.707984	0.684875	0.694638	0.665041	0.738203	0.484715	0.573741	0.75078	0.742233	0.843375	0.780434	0.816838	0.639424	0.865852	0.76319	0.60415	0.896282	0.561706	0.537392	0.782045	0.784042	0.842587	0.540766	0.89861	0.781658	0.793675	0.805587	0.842708	0.789832	0.923326	0.601833	0.683303	0.754011	0.764386	0.886261	0.787619	0.746171	0.693452
Fig 1i	55	0.913607	0.941931	0.879217	0.753963	0.864142	0.738181	0.829634	0.612454	0.684551	0.674724	0.75677	0.712417	0.740864	0.704847	0.799827	0.493592	0.607013	0.774774	0.779433	0.880952	0.790652	0.829666	0.687977	0.87078	0.792449	0.685477	0.944821	0.596576	0.591769	0.784219	0.822017	0.903708	0.591789	0.840116	0.836325	0.926694	0.874576	0.886286	0.86954	0.967684	0.677948	0.751101	0.770517	0.826357	0.941569	0.820371	0.760627	0.743852
Fig 1i	60	0.954093	0.973094	0.928263	0.819877	0.959039	0.81625	0.873296	0.683339	0.752505	0.72292	0.851468	0.759405	0.838376	0.799433	0.882386	0.536942	0.641001	0.809228	0.834186	0.910461	0.890425	0.865876	0.746888	0.912393	0.84969	0.789831	0.983612	0.655851	0.701327	0.852955	0.867455	0.945044	0.674178	0.851491	0.900359	1	0.956722	0.968036	0.968841	1	0.760707	0.856554	0.823685	0.924839	0.920977	0.870321	0.812409	0.808247
Fig 1i	65	0.984391	0.963796	0.977599	0.878433	0.963288	0.858358	0.905539	0.770874	0.839414	0.816975	0.938849	0.819445	0.926445	0.861455	0.928083	0.590129	0.693944	0.857623	0.900486	0.963135	0.909083	0.923595	0.858545	0.969344	0.959382	0.904314	0.989765	0.751652	0.788426	0.95051	0.901632	0.917661	0.761197	0.87406	0.950481	0.984132	0.998082	1	0.964594	0.967025	0.851894	0.952452	0.876386	0.968773	0.973877	0.920907	0.864778	0.911151
Fig 1i	70	1	0.986839	1	0.933438	0.983523	0.922735	0.936917	0.846901	0.874331	0.933834	1	0.931823	0.970759	0.909192	1	0.694272	0.753567	0.925676	0.965521	1	0.974521	0.926393	0.95662	0.967182	0.997792	0.960326	0.974397	0.872401	0.839831	0.985884	0.947772	0.928094	0.869137	0.900592	0.979491	0.930787	1	0.978707	0.977854	0.942895	0.932679	0.960906	0.934997	0.975895	0.970926	0.981406	0.938543	0.962972
Fig 1i	75	0.994844	1	0.984757	0.98682	1	0.989117	0.998604	0.940817	0.932772	0.992259	0.977952	1	1	0.978746	0.979747	0.802793	0.815241	0.972801	0.992797	0.978828	1	0.950523	0.99993	1	0.98856	0.969282	0.986676	0.997186	0.931694	1	1	0.944688	0.899577	0.916367	0.989453	0.903991	0.981189	0.937944	1	0.8977	1	0.989613	1	0.997026	1	1	0.972748	1
Fig 1i	80	0.9961	0.990405	0.935079	1	0.958817	1	1	1	0.99896	1	0.910731	0.926529	0.992815	0.981113	0.968943	0.943599	0.925357	1	1	0.970385	0.955193	1	1	0.982584	1	1	1	1	1	0.993064	0.99822	0.988393	0.957198	0.956587	1	0.88446	0.967905	0.913817	0.982631	0.874434	0.998771	1	0.983904	1	0.966875	0.946222	1	0.991415
Fig 1i	85	0.977687	0.967052	0.861764	0.976579	0.918592	0.944854	0.971375	0.943205	1	0.954025	0.840211	0.853025	0.927669	1	0.913215	1	1	0.950628	0.956963	0.913675	0.886777	0.97323	0.9922	0.94541	0.946769	0.964826	0.983551	0.925385	0.980546	0.917294	0.979486	1	1	1	0.948447	0.841991	0.961873	0.909879	0.914095	0.809077	0.95921	0.952883	0.962473	0.979312	0.900529	0.901084	0.952969	0.939997
Fig 1i	90	0.874113	0.898891	0.797626	0.91778	0.845493	0.815691	0.884121	0.863187	0.958631	0.841175	0.726569	0.77921	0.823006	0.945453	0.810882	0.95331	0.927806	0.865317	0.865163	0.818575	0.76285	0.926648	0.900135	0.875603	0.853031	0.914337	0.908791	0.812396	0.862531	0.827174	0.900861	0.92594	0.951639	0.976682	0.857014	0.755845	0.90195	0.862918	0.838381	0.779317	0.824772	0.859702	0.884729	0.876154	0.852125	0.798727	0.869009	0.828587
Fig 1i	95	0.779596	0.822523	0.72407	0.790549	0.737813	0.684293	0.730274	0.706996	0.784562	0.717558	0.608047	0.678441	0.713405	0.791529	0.663743	0.757279	0.771642	0.719674	0.717317	0.724771	0.651396	0.854295	0.783678	0.776574	0.748084	0.769799	0.746441	0.650108	0.677027	0.678351	0.787088	0.780488	0.780811	0.838374	0.678608	0.595984	0.789702	0.713379	0.725387	0.726004	0.699895	0.740145	0.760755	0.75581	0.771125	0.677147	0.792034	0.76564
Fig 1i	100	0.682553	0.726724	0.650101	0.682013	0.680299	0.542006	0.59523	0.588613	0.61524	0.596261	0.532534	0.566579	0.594812	0.576493	0.570082	0.533266	0.555456	0.601866	0.565011	0.607563	0.569188	0.773735	0.657713	0.670044	0.621466	0.62547	0.590392	0.507436	0.539057	0.508434	0.657531	0.631494	0.536785	0.633428	0.554841	0.466788	0.649693	0.55027	0.567247	0.686755	0.54725	0.621112	0.657545	0.678669	0.70638	0.563103	0.688679	0.674202
Fig 1i	105	0.633795	0.631235	0.592375	0.598633	0.619199	0.452914	0.483379	0.487293	0.487398	0.482703	0.440763	0.459666	0.462158	0.402231	0.466553	0.376511	0.433288	0.507359	0.443565	0.480784	0.470821	0.658864	0.550763	0.5863	0.504162	0.457097	0.458224	0.387877	0.417732	0.376148	0.56921	0.502514	0.39808	0.472803	0.467448	0.379133	0.506651	0.463988	0.473907	0.645175	0.455213	0.527868	0.59091	0.549951	0.636198	0.487495	0.607251	0.601719
[truncated: 96 more columns]
