# Supplementary material for: Fasting shapes chromatin architecture through an mTOR/RNA Pol I axis
Source: Nat Cell Biol. 2024 Sep 19;26(11):1903–17. doi: 10.1038/s41556-024-01512-w (PMC11567895; doi:10.1038/s41556-024-01512-w)
Supplement: Supplementary file 5 — Statistical source data. [file 41556_2024_1512_MOESM5_ESM.xlsx]

## Sheet: Figure 2
Fig 2c		met-2 set-25	met-2 set-25	met-2 set-25	met-2 set-25	met-2 set-25	met-2 set-25	met-2 set-25	met-2 set-25	met-2 set-25	met-2 set-25	met-2 set-25	met-2 set-25	met-2 set-25	met-2 set-25	met-2 set-25	met-2 set-25	met-2 set-25	met-2 set-25	met-2 set-25	met-2 set-25	met-2 set-25	met-2 set-25	met-2 set-25	met-2 set-25	met-2 set-25	met-2 set-25	met-2 set-25	met-2 set-25	met-2 set-25	met-2 set-25	met-2 set-25	met-2 set-25	met-2 set-25	met-2 set-25	met-2 set-25	met-2 set-25	met-2 set-25	met-2 set-25	met-2 set-25	met-2 set-25	met-2 set-25	met-2 set-25	met-2 set-25	met-2 set-25	met-2 set-25	met-2 set-25	met-2 set-25	met-2 set-25
Fig 2c		ID_1_mean_radial_profile	ID_2_mean_radial_profile	ID_3_mean_radial_profile	ID_4_mean_radial_profile	ID_5_mean_radial_profile	ID_6_mean_radial_profile	ID_7_mean_radial_profile	ID_8_mean_radial_profile	ID_9_mean_radial_profile	ID_10_mean_radial_profile	ID_11_mean_radial_profile	ID_12_mean_radial_profile	ID_13_mean_radial_profile	ID_14_mean_radial_profile	ID_15_mean_radial_profile	ID_16_mean_radial_profile	ID_17_mean_radial_profile	ID_18_mean_radial_profile	ID_19_mean_radial_profile	ID_20_mean_radial_profile	ID_21_mean_radial_profile	ID_22_mean_radial_profile	ID_23_mean_radial_profile	ID_24_mean_radial_profile	ID_1_mean_radial_profile	ID_2_mean_radial_profile	ID_3_mean_radial_profile	ID_4_mean_radial_profile	ID_5_mean_radial_profile	ID_6_mean_radial_profile	ID_7_mean_radial_profile	ID_8_mean_radial_profile	ID_9_mean_radial_profile	ID_10_mean_radial_profile	ID_11_mean_radial_profile	ID_12_mean_radial_profile	ID_1_mean_radial_profile	ID_2_mean_radial_profile	ID_3_mean_radial_profile	ID_4_mean_radial_profile	ID_5_mean_radial_profile	ID_6_mean_radial_profile	ID_7_mean_radial_profile	ID_8_mean_radial_profile	ID_9_mean_radial_profile	ID_10_mean_radial_profile	ID_1_mean_radial_profile	ID_2_mean_radial_profile
Fig 2c	dist_perc
Fig 2c	5	0.573133	0.611135	0.420319	0.516077	0.52913	0.620266	0.481227	0.672237	0.583891	0.404932	0.585881	0.396518	0.574663	0.7625	0.608746	0.467292	0.517216	0.74087	0.568677	1	0.506842	0.616295	0.553529	0.504837	0.58966	0.723509	0.844465	0.505755	0.435874	0.502484	0.498295	0.518802	0.682067	0.829337	0.649497	0.618752	0.452763	0.649657	0.501078	0.65802	0.521482	0.56525	0.619549	0.591738	0.570445	1	0.85721	0.59552
Fig 2c	10	0.49321	0.668687	0.397222	0.506983	0.607563	0.611884	0.48221	0.721424	0.675226	0.44692	0.5879	0.398949	0.598036	0.693917	0.655622	0.520928	0.68737	0.709135	0.543574	0.903783	0.541842	0.56998	0.549848	0.573012	0.550135	0.748308	0.823644	0.548687	0.446884	0.581311	0.506663	0.589669	0.678058	0.710682	0.696752	0.651086	0.535528	0.70492	0.484815	0.738023	0.644848	0.578274	0.592604	0.558975	0.611505	0.925079	0.741729	0.592571
Fig 2c	15	0.538174	0.75113	0.440066	0.511332	0.630739	0.618386	0.500248	0.806924	0.697663	0.4492	0.626048	0.408586	0.583299	0.702688	0.679479	0.566737	0.711792	0.773332	0.639163	0.844747	0.59981	0.609852	0.625695	0.572353	0.605835	0.798426	0.840072	0.600422	0.495409	0.642242	0.521785	0.644309	0.741165	0.751323	0.719957	0.707395	0.631169	0.765813	0.51743	0.722726	0.623663	0.634741	0.619591	0.5664	0.668723	0.933854	0.756278	0.694277
Fig 2c	20	0.617283	0.873944	0.539189	0.539473	0.711215	0.671686	0.601964	0.816474	0.716436	0.491122	0.68161	0.485831	0.699193	0.791936	0.766477	0.639742	0.791943	0.81327	0.713805	0.874419	0.663212	0.65004	0.697536	0.670651	0.736302	0.879408	0.831434	0.59004	0.591578	0.733098	0.59382	0.734539	0.765495	0.828206	0.767068	0.813255	0.709083	0.85078	0.635377	0.780984	0.685704	0.658172	0.69212	0.583326	0.739924	0.894588	0.809143	0.787934
Fig 2c	25	0.729209	0.901265	0.634849	0.637884	0.738802	0.638911	0.71074	0.835607	0.78477	0.600664	0.777265	0.623183	0.737571	0.852804	0.841257	0.718679	0.844138	0.837123	0.774964	0.951411	0.79311	0.715337	0.805254	0.786298	0.836898	0.949043	0.876591	0.665225	0.628592	0.862873	0.750344	0.798112	0.844143	0.89334	0.869432	0.862943	0.876434	0.876118	0.811257	0.82709	0.805064	0.737909	0.824188	0.685688	0.765024	0.848136	0.921995	0.911804
Fig 2c	30	0.899476	0.94823	0.799817	0.762084	0.849919	0.79207	0.783062	0.798343	0.902418	0.781923	0.818038	0.762916	0.870955	0.861249	0.961316	0.837773	0.906731	0.931237	0.926027	0.946028	0.864087	0.832631	0.927639	0.901325	0.950211	1	1	0.797016	0.815835	0.889581	0.944263	0.88198	0.94435	0.968854	0.98855	0.964732	0.994683	0.931072	0.902426	0.922281	0.951301	0.852622	0.921135	0.774278	0.80898	0.827702	0.944758	1
Fig 2c	35	0.974689	0.950163	0.967944	0.900425	0.928064	0.867357	0.873696	0.897688	0.971071	0.937998	0.932413	0.883222	0.987133	0.982538	1	0.947805	0.987795	1	0.973421	0.933862	0.963466	0.950602	1	0.961593	1	0.964025	0.975794	0.8534	0.947501	0.938411	1	0.969526	0.952173	1	1	0.997176	1	1	1	1	1	0.949675	1	0.892939	0.826629	0.840696	0.97296	0.941214
Fig 2c	40	1	0.937593	1	1	1	0.958151	0.95561	0.960863	1	1	0.971131	1	1	1	0.980861	1	1	0.994845	0.984381	0.898491	1	1	0.941895	0.958937	0.863308	0.922049	0.962563	1	1	1	0.951425	0.999672	1	0.985054	0.984013	1	0.937984	0.971544	0.988748	0.99165	0.942214	1	0.990328	0.966797	0.925102	0.905179	0.983505	0.89979
Fig 2c	45	0.945308	0.897301	0.98879	0.990901	0.945423	1	0.970239	0.990823	0.97083	0.944662	0.99367	0.973234	0.96479	0.969185	0.908001	0.947752	0.988861	0.947366	0.913701	0.860897	0.908135	0.988503	0.886953	0.901298	0.843313	0.837589	0.924328	0.960023	0.931894	0.9559	0.880832	1	0.938534	0.943127	0.978125	0.938611	0.830008	0.93562	0.914415	0.97271	0.882029	0.964022	0.890232	1	0.970305	0.933731	1	0.810964
Fig 2c	50	0.868809	0.822008	0.868198	0.929397	0.951817	0.949206	1	1	0.946345	0.845571	0.941359	0.883809	0.792133	0.941032	0.825058	0.896447	0.973587	0.930984	0.883053	0.762211	0.82472	0.874814	0.814926	0.884288	0.78489	0.781949	0.861245	0.85471	0.845929	0.900941	0.811722	0.99112	0.874799	0.85742	0.874461	0.890908	0.775997	0.867877	0.817094	0.956194	0.821858	0.935748	0.801301	0.970987	1	0.928978	0.881561	0.716128
Fig 2c	55	0.786151	0.773318	0.798345	0.910768	0.818136	0.966271	0.926109	0.953651	0.903689	0.762308	0.932414	0.833558	0.798506	0.836936	0.800671	0.803269	0.884348	0.88701	0.85095	0.756809	0.719913	0.774078	0.757137	0.867732	0.670889	0.731035	0.806479	0.747576	0.685578	0.834157	0.746528	0.832819	0.794073	0.842023	0.834902	0.842658	0.702335	0.799694	0.73199	0.826296	0.759021	0.94411	0.691949	0.900598	0.949257	0.91339	0.734772	0.658037
Fig 2c	60	0.727887	0.795245	0.767982	0.883107	0.76041	0.94394	0.855812	0.901934	0.903845	0.735578	0.911458	0.776921	0.763988	0.819797	0.782099	0.741613	0.846246	0.877853	0.809482	0.73908	0.666742	0.699427	0.744493	0.813969	0.620361	0.699674	0.794389	0.687724	0.586798	0.787751	0.702603	0.715902	0.7639	0.874745	0.798644	0.8456	0.661112	0.780613	0.656405	0.803002	0.697545	0.88321	0.640473	0.849466	0.852415	0.886577	0.647621	0.621059
Fig 2c	65	0.74827	0.853664	0.779467	0.852607	0.75014	0.970222	0.806921	0.886838	0.814447	0.720028	0.951912	0.770528	0.742124	0.791937	0.806587	0.773423	0.790548	0.837225	0.847815	0.781822	0.684941	0.66193	0.799114	0.85797	0.621098	0.669738	0.808407	0.632199	0.566703	0.787688	0.678867	0.665822	0.735108	0.777421	0.780311	0.810722	0.688525	0.813318	0.669257	0.771162	0.728401	0.851128	0.640947	0.767413	0.849724	0.853314	0.592863	0.610458
Fig 2c	70	0.776513	0.881463	0.806284	0.875025	0.767632	0.95789	0.843913	0.895141	0.826058	0.75522	0.967142	0.828542	0.840614	0.838537	0.852227	0.790596	0.821044	0.847993	0.89155	0.785384	0.736229	0.696116	0.877896	0.872601	0.603227	0.670206	0.818503	0.633668	0.554444	0.836042	0.683089	0.656521	0.717231	0.771006	0.774922	0.829642	0.767687	0.838156	0.652923	0.79589	0.737336	0.844757	0.650967	0.793873	0.820688	0.839114	0.616484	0.65358
Fig 2c	75	0.823149	0.939524	0.841281	0.901613	0.853449	0.997146	0.847445	0.913345	0.861775	0.824224	0.996241	0.845065	0.858165	0.824141	0.882971	0.88885	0.90853	0.889161	0.899379	0.861892	0.760036	0.77885	0.933884	0.992016	0.637265	0.666892	0.892313	0.703538	0.593487	0.837477	0.677918	0.639994	0.76284	0.797359	0.762577	0.845629	0.811237	0.876144	0.666492	0.782245	0.789343	0.795803	0.638792	0.811804	0.855284	0.873729	0.717559	0.706321
Fig 2c	80	0.830016	1	0.846966	0.952498	0.874594	0.991873	0.876032	0.914425	0.890188	0.846793	1	0.867808	0.913624	0.893277	0.938345	0.889355	0.875999	0.936243	0.990761	0.933976	0.80898	0.803574	0.981316	0.999327	0.616287	0.682805	0.845897	0.706796	0.55133	0.909525	0.703812	0.656549	0.712979	0.78558	0.732276	0.852134	0.803869	0.854379	0.71129	0.801549	0.812159	0.816559	0.589202	0.815447	0.872241	0.849699	0.748121	0.712017
Fig 2c	85	0.793418	0.991529	0.822884	0.935755	0.884351	0.979239	0.844156	0.914768	0.834907	0.791594	0.956606	0.80024	0.858647	0.865541	0.908335	0.826072	0.881298	0.959294	1	0.919854	0.797156	0.788357	0.929964	1	0.599614	0.632303	0.852815	0.664656	0.535689	0.878125	0.670218	0.638631	0.612559	0.793304	0.699048	0.757147	0.748961	0.80457	0.683924	0.759608	0.779381	0.736687	0.550345	0.7498	0.812278	0.796459	0.876266	0.697527
Fig 2c	90	0.67536	0.860786	0.678644	0.758804	0.773382	0.891334	0.739154	0.7849	0.678565	0.651346	0.868628	0.654266	0.648764	0.74678	0.741859	0.727651	0.766885	0.835434	0.795435	0.705809	0.627922	0.669345	0.750054	0.877926	0.462017	0.56423	0.79132	0.571009	0.441519	0.72591	0.551226	0.493403	0.541144	0.671206	0.667487	0.570704	0.584515	0.678259	0.558948	0.584961	0.696535	0.593499	0.442666	0.673128	0.700926	0.659044	0.798685	0.537034
Fig 2c	95	0.412771	0.637691	0.452384	0.504824	0.495702	0.751599	0.542648	0.601746	0.43466	0.43474	0.612019	0.429294	0.463982	0.653157	0.523021	0.492989	0.559821	0.615041	0.511628	0.460777	0.394748	0.500609	0.492859	0.522344	0.261121	0.383341	0.574128	0.427003	0.282132	0.51473	0.410852	0.314886	0.378053	0.432636	0.443134	0.320744	0.331359	0.466787	0.383113	0.348086	0.527573	0.359483	0.285712	0.476045	0.429137	0.377169	0.570589	0.322777
Fig 2c	100	0.3855	0.586347	0.393808	0.463591	0.427672	0.649292	0.538257	0.458136	0.52613	0.409017	0.455617	0.332335	0.450951	0.508375	0.473692	0.521747	0.587512	0.62783	0.476029	0.373158	0.360433	0.362901	0.452321	0.486836	0.229322	0.28907	0.412078	0.335448	0.290633	0.486514	0.295711	0.262681	0.353031	0.399641	0.309475	0.263167	0.279338	0.43298	0.367465	0.306154	0.472938	0.29089	0.22795	0.41989	0.448587		0.461406	0.33924
Fig 2c	105	0.236816	0.463132	0.286138	0.350272	0.297652	0.591516	0.396757	0.447485	0.303147	0.261552	0.386483	0.253386	0.259673	0.454833	0.39784	0.352753	0.413856	0.472653	0.335084	0.274503	0.254941	0.380505	0.285724	0.28143	0.139314	0.303504	0.452321	0.296842	0.202157	0.414345	0.290135	0.199093	0.26718	0.286004	0.315746	0.195733	0.175697	0.325148	0.294265	0.219868	0.440803	0.21711	0.156166	0.369227	0.288103	0.208734	0.436139	0.225883
Fig 2e		Fed			Fasted
Fig 2e			% peripheral	% detached		% outer ring	% in between	% inner ring
Fig 2e	wt	rep1	21.2121	78.7879	rep1	20.4918	49.1803	30.3279
Fig 2e		rep2	27.1186	72.8814	rep2	21.3873	56.6474	21.9653
Fig 2e		rep3	28.0899	71.9101	rep3	25.2874	59.1954	15.5172
Fig 2e		rep4	18.2857	81.7143	rep4	22.439	54.6341	22.9268
Fig 2e		rep5	19.2661	80.7339	rep5	40.5941	29.703	29.703
Fig 2e	set25, met2 (RNAi)	rep1	2.87356	97.1264	rep1	8.0292	61.3139	30.6569
Fig 2e		rep2	2.94118	97.0588	rep2	7.33696	64.9457	27.7174
Fig 2e		rep3	3.53698	96.463	rep3	5.18519	73.0864	21.7284
Fig 2e	L4440 RNAi	rep1	30.0546	69.9454	rep1	33.7662	35.0649	31.1688
Fig 2e		rep2	31.8182	68.1818	rep2	33.4746	36.0169	30.5085
Fig 2e		rep3	34.4086	65.5914	rep3	38.0952	40.6926	21.2121
Fig 2e	mes-6 RNAi	rep1	33.1839	66.8161	rep1	14.7147	56.4565	28.8288
Fig 2e		rep2	31.8318	68.1682	rep2	12.9176	59.2428	27.8396
Fig 2e		rep3	25.3589	74.6411	rep3	17.6849	54.3408	27.9743
[truncated: 162 more columns]
