# Supplementary material for: Fasting shapes chromatin architecture through an mTOR/RNA Pol I axis
Source: Nat Cell Biol. 2024 Sep 19;26(11):1903–17. doi: 10.1038/s41556-024-01512-w (PMC11567895; doi:10.1038/s41556-024-01512-w)
Supplement: Supplementary file 6 — Statistical source data. [file 41556_2024_1512_MOESM6_ESM.xlsx]

## Sheet: Figure 3
Fig 3b				Number of worms				% of animals
Fig 3b	condition	replica no.	total no. Of worms	no rings in 100%	no rings in >50 %	partial ring in >= 50%	ring in > 20 % cells	no rings in 100%	no rings in >50 %	partial ring in >= 50%	ring in >20 % cells
Fig 3b	L4440 RNAi	1	10	10	0	0	0	100	0	0	0
Fig 3b		2	15	15	0	0	0	100	0	0	0
Fig 3b		3	15	15	0	0	0	100	0	0	0
Fig 3b	let-363 RNAi	1	10	1	3	6	0	10	30	60	0
Fig 3b		2	15	1	4	8	2	6.66667	26.6667	53.3333	13.3333
Fig 3b		3	15	0	5	6	4	0	33.3333	40	26.6667
Fig 3c (left)		Int_let363	Int_let363	Int_let363	Int_let363	Int_let363	Int_let363	Int_let363	Int_let363	Int_let363	Int_let363	Int_let363	Int_let363	Int_let363	Int_let363	Int_let363	Int_let363	Int_let363	Int_let363	Int_let363	Int_let363	Int_let363	Int_let363	Int_let363	Int_let363	Int_let363	Int_let363	Int_let363	Int_let363	Int_let363	Int_let363	Int_let363	Int_let363	Int_let363	Int_let363	Int_let363	Int_let363	Int_let363	Int_let363	Int_let363	Int_let363	Int_let363	Int_let363	Int_let363	Int_let363	Int_let363	Int_let363	Int_let363	Int_let363
Fig 3c (left)		mean_radial_profile_ID_1	mean_radial_profile_ID_2	mean_radial_profile_ID_3	mean_radial_profile_ID_4	mean_radial_profile_ID_5	mean_radial_profile_ID_6	mean_radial_profile_ID_7	mean_radial_profile_ID_8	mean_radial_profile_ID_9	mean_radial_profile_ID_10	mean_radial_profile_ID_11	mean_radial_profile_ID_12	mean_radial_profile_ID_13	mean_radial_profile_ID_14	mean_radial_profile_ID_15	mean_radial_profile_ID_16	mean_radial_profile_ID_17	mean_radial_profile_ID_18	mean_radial_profile_ID_19	mean_radial_profile_ID_20	mean_radial_profile_ID_21	mean_radial_profile_ID_22	mean_radial_profile_ID_23	mean_radial_profile_ID_24	mean_radial_profile_ID_25	mean_radial_profile_ID_26	mean_radial_profile_ID_27	mean_radial_profile_ID_28	mean_radial_profile_ID_29	mean_radial_profile_ID_30	mean_radial_profile_ID_31	mean_radial_profile_ID_32	mean_radial_profile_ID_33	mean_radial_profile_ID_34	mean_radial_profile_ID_35	mean_radial_profile_ID_36	mean_radial_profile_ID_37	mean_radial_profile_ID_38	mean_radial_profile_ID_39	mean_radial_profile_ID_40	mean_radial_profile_ID_41	mean_radial_profile_ID_42	mean_radial_profile_ID_43	mean_radial_profile_ID_44	mean_radial_profile_ID_45	mean_radial_profile_ID_46	mean_radial_profile_ID_47	mean_radial_profile_ID_48
Fig 3c (left)	dist_perc
Fig 3c (left)	5	0.353838	0.661854	0.328998	0.377878	0.324098	0.522482	0.373856	0.445884	0.408441	0.649193	0.427108	0.307263	0.512402	0.446637	0.414419	0.638408	0.331133	0.490299	0.310941	0.46275	0.492593	0.269216	0.448466	0.300064	0.608596	0.415365	0.485688	0.488486	0.482196	0.467861	0.493574	0.426349	0.383681	0.486958	0.499273	0.466118	0.593655	0.666507	0.301212	0.353911	0.442515	0.452762	0.244142	0.312641	0.45199	0.424106	0.423643	0.564167
Fig 3c (left)	10	0.447818	0.661153	0.351299	0.400753	0.338977	0.562186	0.37565	0.518406	0.452953	0.546534	0.459546	0.301316	0.429293	0.511008	0.42102	0.660434	0.345108	0.458633	0.352823	0.408771	0.531859	0.332524	0.41728	0.364879	0.610815	0.425491	0.514455	0.480719	0.428996	0.436103	0.53493	0.41352	0.369403	0.533952	0.578301	0.449227	0.663946	0.640946	0.329162	0.359517	0.442857	0.456143	0.23235	0.363704	0.468399	0.449943	0.396843	0.561711
Fig 3c (left)	15	0.432928	0.598044	0.363841	0.414862	0.343473	0.596265	0.397186	0.573945	0.431931	0.52902	0.445644	0.311948	0.465102	0.558095	0.436187	0.67904	0.377011	0.493288	0.345072	0.389598	0.609524	0.343207	0.476842	0.35206	0.630371	0.501094	0.525896	0.459905	0.432876	0.44494	0.518133	0.361813	0.400385	0.614766	0.644398	0.507861	0.62073	0.670785	0.321896	0.412495	0.581148	0.462906	0.251778	0.3888	0.496583	0.490616	0.472635	0.560594
Fig 3c (left)	20	0.451046	0.583018	0.345113	0.439395	0.348899	0.561814	0.435978	0.651527	0.436501	0.526859	0.452393	0.344086	0.445549	0.601221	0.461639	0.765355	0.440966	0.520933	0.37177	0.389365	0.543686	0.395455	0.469637	0.373135	0.613802	0.601718	0.551592	0.42236	0.419437	0.513774	0.513828	0.333505	0.402455	0.755838	0.68461	0.537026	0.69713	0.680036	0.386977	0.518995	0.729513	0.486199	0.310565	0.473528	0.545561	0.499508	0.540739	0.608635
Fig 3c (left)	25	0.466098	0.622425	0.407398	0.427905	0.365766	0.607692	0.4451	0.731978	0.467745	0.635482	0.475625	0.41593	0.482646	0.639943	0.536107	0.905676	0.504435	0.579812	0.373719	0.404511	0.566704	0.412731	0.507061	0.391906	0.625935	0.708307	0.595851	0.428206	0.399235	0.491459	0.487423	0.353873	0.429305	0.843697	0.813301	0.603024	0.767283	0.787421	0.445993	0.705455	0.81546	0.53697	0.428034	0.617973	0.644285	0.533222	0.678207	0.699735
Fig 3c (left)	30	0.487005	0.610896	0.418258	0.446728	0.381368	0.670406	0.469733	0.744382	0.48171	0.795467	0.498433	0.463392	0.510865	0.702493	0.626997	0.907151	0.607307	0.642555	0.426341	0.395911	0.581096	0.426056	0.506277	0.404725	0.72098	0.856036	0.680322	0.42827	0.424359	0.505479	0.510762	0.344969	0.42202	0.989855	0.922292	0.658671	0.814684	0.81974	0.55067	0.843559	0.847279	0.630631	0.661213	0.819522	0.709284	0.65036	0.840732	0.79812
Fig 3c (left)	35	0.5161	0.694699	0.456787	0.434812	0.417684	0.746892	0.50436	0.918204	0.521112	0.946025	0.515377	0.530782	0.567774	0.853475	0.700196	0.984655	0.872677	0.741219	0.485501	0.417218	0.597908	0.451515	0.544467	0.426574	0.77163	0.961101	0.783988	0.447048	0.446651	0.530691	0.529116	0.379307	0.410719	1	0.881843	0.714992	0.94924	0.946878	0.629974	1	0.929255	0.819782	0.89773	0.96166	0.833986	0.732584	0.952782	0.916798
Fig 3c (left)	40	0.530263	0.760326	0.489727	0.471482	0.43695	0.828753	0.487174	0.918471	0.55287	0.998177	0.57342	0.530063	0.630548	0.962889	0.706887	0.858478	0.921283	0.819813	0.492287	0.434699	0.604351	0.4512	0.620721	0.439559	0.884552	1	0.866324	0.461513	0.520217	0.544308	0.504146	0.429873	0.415807	0.996045	0.889615	0.739377	0.947017	0.917641	0.719104	0.920575	0.932741	0.848374	1	0.939092	0.94947	0.847442	1	0.936926
Fig 3c (left)	45	0.594932	0.830791	0.547203	0.55818	0.472469	0.932122	0.578434	0.871629	0.581595	1	0.617685	0.548962	0.651226	0.931703	0.824027	0.851945	0.965848	0.935004	0.530591	0.47729	0.649462	0.489435	0.676348	0.486627	0.901213	0.891005	0.930301	0.485853	0.61022	0.59829	0.55962	0.501745	0.450663	0.987867	0.881259	0.801958	1	1	0.710525	0.843023	0.857832	0.857876	0.795098	0.894544	0.994733	0.913698	0.992075	0.878022
Fig 3c (left)	50	0.648948	0.896194	0.566287	0.697705	0.490064	0.905808	0.646274	0.837225	0.63986	0.934253	0.652937	0.597993	0.64888	0.977586	0.915127	0.805201	1	1	0.589548	0.503318	0.721997	0.580782	0.786329	0.546654	0.938601	0.913432	0.979382	0.570257	0.739897	0.704577	0.600202	0.593094	0.521593	0.838939	0.886383	0.805783	0.930261	0.909676	0.846413	0.856905	0.815584	0.934162	0.642798	0.714605	0.939809	0.85021	0.97063	0.923654
Fig 3c (left)	55	0.735773	0.924456	0.632313	0.767858	0.592634	0.936651	0.669407	0.793149	0.758269	0.932586	0.696164	0.643084	0.708633	0.985306	0.856204	0.774557	0.867725	0.934124	0.633001	0.555868	0.725707	0.681075	0.777836	0.62932	0.947502	0.862812	0.993229	0.658244	0.847254	0.762224	0.734115	0.723331	0.631531	0.750297	0.964474	0.825203	0.893222	0.897232	0.852961	0.754122	0.809144	0.855977	0.576372	0.74594	1	0.94304	0.999188	0.919087
Fig 3c (left)	60	0.843595	0.932823	0.735973	0.904968	0.691782	0.905599	0.737583	0.786036	0.838956	0.904278	0.775953	0.702887	0.727991	0.960507	0.892017	0.776612	0.719657	0.831628	0.683972	0.637294	0.803035	0.828046	0.864158	0.727269	0.984119	0.851705	1	0.770296	0.958799	0.768649	0.838954	0.877165	0.777948	0.732594	1	0.782483	0.859733	0.902757	0.786087	0.742672	0.79041	0.869719	0.54721	0.722111	0.941846	0.980793	0.944759	0.98355
Fig 3c (left)	65	0.868892	0.899749	0.820827	0.815582	0.740867	0.890695	0.761566	0.854928	0.922062	0.917036	0.873627	0.754654	0.795075	1	0.877662	0.834627	0.736912	0.778861	0.740018	0.723666	0.867806	0.881533	0.932203	0.842413	0.92979	0.935944	0.95359	0.859	0.982997	0.816295	0.885942	0.942737	0.85034	0.671831	0.98451	0.824919	0.844379	0.962009	0.822152	0.739992	0.852661	0.909048	0.54823	0.725286	0.932512	1	0.969739	0.993895
Fig 3c (left)	70	0.914314	0.929996	0.909214	0.942412	0.84996	0.933415	0.883798	0.907177	0.930615	0.937622	0.922025	0.824566	0.870507	0.986434	0.924845	0.882535	0.755232	0.804221	0.85781	0.899395	0.88437	0.937362	0.96788	0.932438	0.983937	0.931059	0.869263	0.908922	0.980138	0.913866	0.895974	0.995612	0.945921	0.728194	0.949475	0.845583	0.953844	0.955983	0.866511	0.770853	0.888105	0.939569	0.559439	0.807247	0.897502	0.981392	0.931219	1
Fig 3c (left)	75	0.98863	0.945963	1	0.959459	0.942971	0.963862	0.930803	0.998542	1	0.989259	0.962241	0.926347	0.952967	0.964945	0.991326	0.965785	0.857754	0.860454	0.998169	0.947362	0.908795	1	1	0.998269	0.963954	0.97522	0.86397	0.994177	1	0.999074	0.954397	1	0.983643	0.703381	0.987303	0.911464	0.929023	0.924139	0.908199	0.809315	0.914615	1	0.591247	0.928739	0.88002	0.94139	0.947159	0.985922
Fig 3c (left)	80	0.998863	0.999489	0.980655	1	1	1	1	1	0.988067	0.987272	1	1	1	0.958065	1	1	0.944075	0.857439	1	1	0.975545	0.967801	0.93606	1	1	0.951784	0.848947	0.969279	0.979734	1	1	0.987122	1	0.665913	0.939689	1	0.995441	0.922088	1	0.911735	1	0.997715	0.624798	1	0.839509	0.992167	0.996314	0.900011
Fig 3c (left)	85	1	1	0.930796	0.980301	0.952963	0.938164	0.924246	0.928659	0.986574	0.935429	0.996803	0.984021	0.932795	0.875007	0.900889	0.911034	0.989809	0.865032	0.890289	0.928547	1	0.92513	0.866231	0.962393	0.89003	0.894554	0.796361	1	0.920996	0.998977	0.953278	0.877176	0.944846	0.640246	0.905137	0.925479	0.89442	0.796356	0.850137	0.919347	0.968824	0.97482	0.621085	0.962995	0.684076	0.872041	0.859381	0.809532
Fig 3c (left)	90	0.891526	0.825541	0.771767	0.825428	0.796924	0.874426	0.725138	0.792357	0.865136	0.795406	0.919237	0.848787	0.764147	0.758756	0.712642	0.768183	0.858418	0.709116	0.726856	0.744876	0.913895	0.773994	0.776907	0.785443	0.690711	0.72958	0.60508	0.800924	0.781887	0.842519	0.788872	0.676456	0.796084	0.49522	0.797452	0.734082	0.738344	0.648435	0.681508	0.836753	0.837393	0.94545	0.518522	0.776288	0.579279	0.719858	0.759527	0.666221
Fig 3c (left)	95	0.628048	0.583373	0.55122	0.52433	0.541071	0.652095	0.48233	0.52678	0.618478	0.61659	0.784468	0.540929	0.497586	0.49519	0.48033	0.553741	0.560456	0.465332	0.456773	0.479983	0.714972	0.565237	0.554448	0.524029	0.482639	0.507679	0.350392	0.54691	0.501466	0.552694	0.5726	0.428066	0.518718	0.391078	0.592183	0.439779	0.487436	0.471108	0.372266	0.48149	0.532786	0.701174	0.345054	0.53159	0.365157	0.507907	0.502177	0.459875
Fig 3c (left)	100	0.508009	0.508837	0.51875	0.50066	0.490837	0.603224	0.374919	0.47756	0.56601	0.535844	0.530666	0.434265	0.440609	0.401583	0.373538	0.578516	0.331856	0.422063	0.490952	0.342232	0.664709	0.421415	0.494677	0.382809	0.473961	0.423626	0.22361	0.430196	0.456954	0.497383	0.515425	0.382394	0.403369	0.285264	0.445782	0.331355	0.517859	0.433277	0.294318	0.356056	0.434989	0.538671	0.226826	0.391027	0.248553	0.38444	0.385169	0.313465
Fig 3c (left)	105	0.411164	0.413953	0.388558	0.34037	0.317622	0.4533	0.336793	0.350773	0.467231	0.461909	0.551098	0.28368	0.28809	0.289077	0.282658	0.405814	0.314553	0.300335	0.28601	0.241032	0.529065	0.294327	0.33896	0.230775	0.360292	0.363549	0.205708	0.361146	0.299793	0.346879	0.34794	0.250659	0.260291	0.223182	0.372073	0.249101	0.338906	0.308594	0.191901	0.236609	0.332421	0.445077	0.15954	0.307492	0.235387	0.364377	0.342693	0.264325
Fig 3c (middle)		hyp_let363	hyp_let363	hyp_let363	hyp_let363	hyp_let363	hyp_let363	hyp_let363	hyp_let363	hyp_let363	hyp_let363	hyp_let363	hyp_let363	hyp_let363	hyp_let363	hyp_let363	hyp_let363	hyp_let363	hyp_let363	hyp_let363	hyp_let363	hyp_let363	hyp_let363	hyp_let363	hyp_let363	hyp_let363	hyp_let363	hyp_let363	hyp_let363	hyp_let363	hyp_let363	hyp_let363	hyp_let363	hyp_let363	hyp_let363	hyp_let363	hyp_let363	hyp_let363	hyp_let363	hyp_let363	hyp_let363	hyp_let363	hyp_let363	hyp_let363	hyp_let363	hyp_let363	hyp_let363	hyp_let363	hyp_let363
Fig 3c (middle)		mean_radial_profile_ID_1	mean_radial_profile_ID_2	mean_radial_profile_ID_3	mean_radial_profile_ID_4	mean_radial_profile_ID_5	mean_radial_profile_ID_6	mean_radial_profile_ID_7	mean_radial_profile_ID_8	mean_radial_profile_ID_9	mean_radial_profile_ID_10	mean_radial_profile_ID_11	mean_radial_profile_ID_12	mean_radial_profile_ID_13	mean_radial_profile_ID_14	mean_radial_profile_ID_15	mean_radial_profile_ID_16	mean_radial_profile_ID_17	mean_radial_profile_ID_18	mean_radial_profile_ID_19	mean_radial_profile_ID_20	mean_radial_profile_ID_21	mean_radial_profile_ID_22	mean_radial_profile_ID_23	mean_radial_profile_ID_24	mean_radial_profile_ID_25	mean_radial_profile_ID_26	mean_radial_profile_ID_27	mean_radial_profile_ID_28	mean_radial_profile_ID_29	mean_radial_profile_ID_30	mean_radial_profile_ID_31	mean_radial_profile_ID_32	mean_radial_profile_ID_33	mean_radial_profile_ID_34	mean_radial_profile_ID_35	mean_radial_profile_ID_36	mean_radial_profile_ID_37	mean_radial_profile_ID_38	mean_radial_profile_ID_39	mean_radial_profile_ID_40	mean_radial_profile_ID_41	mean_radial_profile_ID_42	mean_radial_profile_ID_43	mean_radial_profile_ID_44	mean_radial_profile_ID_45	mean_radial_profile_ID_46	mean_radial_profile_ID_47	mean_radial_profile_ID_48
Fig 3c (middle)	dist_perc
Fig 3c (middle)	5	0.257004	0.223341	0.352726	0.210617	0.221885	0.223104	0.426113	0.173098	0.201713	0.283426	0.307526	0.268505	0.29352	0.231872	0.204839	0.612382	0.219936	0.195336	0.206226	0.19887	0.268291	0.275959	0.245441	0.245242	0.319811	0.261724	0.216714	0.51619	0.724312	0.456306	0.315698	0.204703	0.215449	0.338411	0.25117	0.33678	0.336762	0.292053	0.249751	0.413857	0.358095	0.323468	0.21763	0.222129	0.397301	0.445411	0.262333	0.277107
Fig 3c (middle)	10	0.284361	0.309343	0.327794	0.202996	0.228632	0.224106	0.394733	0.195	0.221414	0.272021	0.288178	0.294944	0.321955	0.239001	0.245962	0.514886	0.215666	0.165332	0.220437	0.221341	0.280307	0.320222	0.214806	0.277204	0.34855	0.283498	0.228183	0.485626	0.590969	0.431159	0.299994	0.222779	0.234084	0.327777	0.261732	0.31916	0.3586	0.290731	0.253479	0.423223	0.303694	0.305481	0.256779	0.230839	0.34726	0.406506	0.272896	0.28506
Fig 3c (middle)	15	0.28791	0.275204	0.310402	0.252903	0.220343	0.22116	0.322288	0.220257	0.264091	0.276924	0.300525	0.295461	0.352673	0.234401	0.251598	0.353305	0.226123	0.168789	0.227304	0.234319	0.278639	0.381099	0.226462	0.269311	0.348513	0.286938	0.217339	0.429303	0.482447	0.357201	0.32424	0.223562	0.23412	0.319023	0.286644	0.341746	0.33136	0.280172	0.262425	0.419037	0.319765	0.323637	0.260244	0.260347	0.259046	0.440627	0.297594	0.293961
Fig 3c (middle)	20	0.299976	0.289916	0.30435	0.322689	0.249075	0.236867	0.334219	0.214285	0.249499	0.321177	0.311418	0.273282	0.369528	0.225624	0.255056	0.307238	0.240511	0.18803	0.249661	0.243441	0.281582	0.357039	0.237863	0.285703	0.38312	0.299966	0.267365	0.386576	0.446906	0.289097	0.317274	0.248969	0.21453	0.325211	0.308936	0.374044	0.384209	0.292345	0.302083	0.400448	0.314785	0.320446	0.277832	0.315674	0.24856	0.455353	0.32397	0.300207
Fig 3c (middle)	25	0.33238	0.300355	0.318637	0.405384	0.266528	0.256859	0.305352	0.244442	0.320773	0.355847	0.323913	0.295778	0.435421	0.247058	0.266021	0.273332	0.260871	0.206567	0.262746	0.25798	0.31434	0.337399	0.247067	0.295579	0.418692	0.346845	0.262379	0.387767	0.383393	0.292792	0.351097	0.227701	0.223329	0.339563	0.368634	0.358805	0.389338	0.319366	0.34323	0.394433	0.305478	0.341725	0.287011	0.402714	0.248897	0.449256	0.360264	0.315885
Fig 3c (middle)	30	0.362899	0.338822	0.359315	0.359327	0.322932	0.279831	0.330732	0.267294	0.295869	0.370821	0.406808	0.337169	0.497307	0.285949	0.302476	0.281001	0.299252	0.256173	0.322981	0.286088	0.366213	0.333162	0.271302	0.333548	0.490546	0.326164	0.301328	0.388308	0.406596	0.29978	0.359311	0.242993	0.262992	0.379261	0.410612	0.426934	0.579306	0.376339	0.420674	0.408544	0.323042	0.322979	0.301207	0.534889	0.283145	0.452826	0.39958	0.378378
Fig 3c (middle)	35	0.408822	0.376175	0.453184	0.34843	0.474769	0.302914	0.37097	0.312557	0.333578	0.431675	0.495727	0.377595	0.64273	0.360085	0.38473	0.319399	0.360138	0.299568	0.382296	0.31632	0.411775	0.365482	0.323121	0.429563	0.582762	0.356176	0.420395	0.416711	0.466508	0.333932	0.510194	0.268506	0.338923	0.418575	0.500188	0.465854	0.616106	0.408462	0.475429	0.446468	0.351474	0.356792	0.350081	0.74057	0.36918	0.530327	0.408943	0.484958
Fig 3c (middle)	40	0.521613	0.470932	0.618065	0.383348	0.654737	0.400085	0.440471	0.411825	0.405164	0.48466	0.626022	0.511005	0.780526	0.467409	0.377842	0.365136	0.452855	0.370006	0.465581	0.418999	0.551943	0.431309	0.387532	0.542354	0.786037	0.427315	0.528101	0.44837	0.587119	0.406276	0.690457	0.308229	0.432517	0.482596	0.580335	0.510255	0.751073	0.506736	0.642293	0.533637	0.427453	0.432169	0.432659	0.851203	0.475676	0.589945	0.541833	0.55339
Fig 3c (middle)	45	0.653527	0.609224	0.730309	0.46065	0.829677	0.47663	0.539996	0.561346	0.489485	0.509939	0.783901	0.632705	0.920332	0.57974	0.545413	0.472297	0.525501	0.496257	0.572593	0.544866	0.724534	0.549916	0.518991	0.759872	0.781696	0.497111	0.645953	0.554032	0.706423	0.571409	0.676893	0.370542	0.612238	0.647592	0.761039	0.564514	0.783273	0.689796	0.742994	0.666431	0.507916	0.524105	0.614322	0.831103	0.576958	0.68616	0.608782	0.648952
Fig 3c (middle)	50	0.795726	0.730009	0.909021	0.608894	0.973591	0.689899	0.656149	0.778525	0.646741	0.656827	0.981877	0.783259	0.956008	0.709118	0.652327	0.551656	0.637235	0.577734	0.68666	0.64116	1	0.768295	0.620728	0.819902	0.923589	0.607827	0.784371	0.666349	0.76057	0.713979	0.716987	0.435653	0.688065	0.741263	0.753772	0.67505	0.921387	0.769791	0.910988	0.810256	0.592936	0.680348	0.704838	0.801605	0.78153	0.792857	0.856	0.72065
Fig 3c (middle)	55	0.906732	0.856543	0.867333	0.773907	0.81079	0.777468	0.838428	0.864875	0.791057	0.748953	0.921582	0.877	0.951288	0.822338	0.749675	0.655931	0.686978	0.733285	0.895629	0.783415	0.930963	0.863637	0.730088	0.785017	0.95364	0.659156	0.886906	0.74187	0.797469	0.862782	0.769792	0.610489	0.864763	0.905084	0.918752	0.75408	0.951256	0.932037	0.953484	0.851457	0.758704	0.755019	0.877677	0.878096	0.8878	0.816809	0.874221	0.764687
Fig 3c (middle)	60	0.92183	0.990608	1	0.933093	0.835323	0.921724	0.952964	1	0.891333	0.807336	0.944293	1	1	0.913038	0.896595	0.798576	0.829272	0.863934	0.973454	0.956807	0.966496	0.945522	0.784805	0.818701	1	0.766903	0.969216	0.830006	0.839062	1	0.846791	0.814391	1	1	0.943578	0.869693	0.880467	1	1	0.918141	0.922988	0.922109	1	0.973424	0.861089	0.882829	0.998549	0.910328
Fig 3c (middle)	65	1	0.987491	0.986445	0.958712	0.881621	0.918781	0.940442	0.958613	0.992728	0.93288	0.995136	0.969783	0.946476	0.954119	0.939354	0.914924	0.879254	0.92785	0.919029	0.924632	0.857951	1	0.912998	0.878242	0.921489	0.882348	1	0.860374	0.890303	0.950833	0.998732	0.902776	0.933759	0.989135	0.975999	0.920819	1	0.980925	0.994727	0.930965	0.934623	0.881369	0.925848	1	1	0.92607	0.992561	0.947982
Fig 3c (middle)	70	0.967755	0.999746	0.998247	0.972062	0.892364	1	1	0.974195	0.972671	1	0.923158	0.974806	0.949135	0.98041	0.972887	1	1	1	1	1	0.894892	0.940942	0.91162	1	0.864598	0.954171	0.941671	1	0.937017	0.886537	1	1	0.955065	0.943763	1	0.961016	0.908759	0.960066	0.926884	0.979983	1	1	0.871814	0.998038	0.988562	1	0.959685	1
Fig 3c (middle)	75	0.930429	1	0.997135	1	1	0.98407	0.957624	0.885453	1	0.874723	1	0.955397	0.948241	1	1	0.95948	0.962609	0.865561	0.905691	0.932431	0.81638	0.895097	0.924584	0.967891	0.832813	1	0.870221	0.947964	0.965216	0.88472	0.9943	0.949089	0.868189	0.904932	0.914315	0.980716	0.984252	0.961195	0.921942	0.988206	0.96432	0.9451	0.820045	0.977163	0.976821	0.9147	1	0.931195
Fig 3c (middle)	80	0.955141	0.900883	0.990231	0.892567	0.874611	0.894055	0.871462	0.819946	0.825487	0.869405	0.874366	0.876358	0.898109	0.832547	0.940943	0.924401	0.916296	0.849211	0.812985	0.832081	0.851632	0.812699	1	0.926293	0.819758	0.940882	0.801038	0.988766	1	0.852507	0.926123	0.973812	0.759493	0.845199	0.902655	1	0.872616	0.856215	0.824371	1	0.900643	0.879634	0.737496	0.880477	0.836278	0.888718	0.878673	0.877742
Fig 3c (middle)	85	0.877771	0.874745	0.913926	0.896717	0.752616	0.820539	0.791475	0.688288	0.765653	0.745858	0.837509	0.795257	0.783736	0.684141	0.839547	0.8006	0.854766	0.696375	0.744633	0.715018	0.75331	0.68721	0.962855	0.862347	0.751817	0.823741	0.714625	0.932408	0.891164	0.825591	0.808253	0.874592	0.687281	0.783334	0.770498	0.843338	0.868732	0.776329	0.771357	0.875311	0.838922	0.815056	0.656332	0.822264	0.818497	0.77769	0.811656	0.768814
Fig 3c (middle)	90	0.774173	0.730241	0.781967	0.719534	0.683776	0.709524	0.670066	0.623952	0.611818	0.606694	0.63605	0.666601	0.659114	0.623853	0.723182	0.699676	0.709871	0.577509	0.596848	0.614359	0.625179	0.624172	0.810466	0.754136	0.605374	0.636714	0.506758	0.793881	0.72966	0.64701	0.738727	0.693757	0.507281	0.634361	0.713617	0.714585	0.66501	0.674789	0.643588	0.737797	0.662934	0.737506	0.593484	0.665148	0.690207	0.612789	0.622608	0.635112
Fig 3c (middle)	95	0.527392	0.437703	0.483609	0.437774	0.407678	0.408144	0.414659	0.358649	0.336624	0.385689	0.387633	0.404951	0.449768	0.372561	0.46698	0.415064	0.461033	0.320687	0.340584	0.362807	0.383096	0.360646	0.511585	0.471472	0.289773	0.371885	0.329503	0.577893	0.439947	0.407047	0.435051	0.422011	0.305487	0.45243	0.434693	0.550841	0.635446	0.428854	0.363102	0.542883	0.37423	0.4139	0.354519	0.401571	0.374114	0.340104	0.413879	0.400265
Fig 3c (middle)	100	0.318216	0.395595	0.358586	0.349725	0.322784	0.401598	0.321546	0.236412		0.327295	0.395157	0.392774	0.337821	0.282193		0.378554	0.389778	0.311472		0.306684	0.304302	0.308438	0.46512	0.354177	0.356866	0.376013	0.293082	0.428768	0.377069	0.381449	0.34728	0.321793	0.242262	0.289721		0.776725	0.672464	0.61302	0.346183	0.357235	0.401559	0.456824	0.348838	0.371444	0.356116	0.279469	0.301361	0.401288
Fig 3c (middle)	105	0.270952	0.23425	0.302258	0.210781	0.173048	0.230373	0.245715	0.192027	0.194191	0.168708	0.20457	0.204867	0.222951	0.168176	0.291444	0.222605	0.233526	0.15189	0.170725	0.20944	0.183198	0.19441	0.237229	0.228759	0.1466	0.16582	0.161423	0.363874	0.222071	0.200094	0.180641	0.200394	0.124293	0.194083	0.243126	0.34605	0.393541	0.269282	0.162984	0.358134	0.173939	0.218915	0.172028	0.184098	0.183561	0.170473	0.230426	0.19317
Fig 3c (right)		Mus_let363	Mus_let363	Mus_let363	Mus_let363	Mus_let363	Mus_let363	Mus_let363	Mus_let363	Mus_let363	Mus_let363	Mus_let363	Mus_let363	Mus_let363	Mus_let363	Mus_let363	Mus_let363	Mus_let363	Mus_let363	Mus_let363	Mus_let363	Mus_let363	Mus_let363	Mus_let363	Mus_let363	Mus_let363	Mus_let363	Mus_let363	Mus_let363	Mus_let363	Mus_let363	Mus_let363	Mus_let363	Mus_let363	Mus_let363	Mus_let363	Mus_let363	Mus_let363	Mus_let363	Mus_let363	Mus_let363	Mus_let363	Mus_let363	Mus_let363	Mus_let363	Mus_let363	Mus_let363	Mus_let363	Mus_let363
Fig 3c (right)		mean_radial_profile_ID_1	mean_radial_profile_ID_2	mean_radial_profile_ID_3	mean_radial_profile_ID_4	mean_radial_profile_ID_5	mean_radial_profile_ID_6	mean_radial_profile_ID_7	mean_radial_profile_ID_8	mean_radial_profile_ID_9	mean_radial_profile_ID_10	mean_radial_profile_ID_11	mean_radial_profile_ID_12	mean_radial_profile_ID_13	mean_radial_profile_ID_14	mean_radial_profile_ID_15	mean_radial_profile_ID_16	mean_radial_profile_ID_17	mean_radial_profile_ID_18	mean_radial_profile_ID_19	mean_radial_profile_ID_20	mean_radial_profile_ID_21	mean_radial_profile_ID_22	mean_radial_profile_ID_23	mean_radial_profile_ID_24	mean_radial_profile_ID_25	mean_radial_profile_ID_26	mean_radial_profile_ID_27	mean_radial_profile_ID_28	mean_radial_profile_ID_29	mean_radial_profile_ID_30	mean_radial_profile_ID_31	mean_radial_profile_ID_32	mean_radial_profile_ID_33	mean_radial_profile_ID_34	mean_radial_profile_ID_35	mean_radial_profile_ID_36	mean_radial_profile_ID_37	mean_radial_profile_ID_38	mean_radial_profile_ID_39	mean_radial_profile_ID_40	mean_radial_profile_ID_41	mean_radial_profile_ID_42	mean_radial_profile_ID_43	mean_radial_profile_ID_44	mean_radial_profile_ID_45	mean_radial_profile_ID_46	mean_radial_profile_ID_47	mean_radial_profile_ID_48
Fig 3c (right)	dist_perc
Fig 3c (right)	5	0.27613	0.300929	0.507517	0.405365	0.419054	0.546795	0.400121	0.457208	0.551401	0.662455	0.425244	0.470453	0.403442	0.356656	0.418296	0.335324	0.273223	0.336913	0.338914	0.446505	0.367776	0.469522	0.475506	0.341089	0.392221	0.48825	0.510321	0.634825	0.503303	0.448381	0.495242	0.614544	0.482951	0.484265	0.459962	0.452299	0.286985	0.492796	0.605067	0.60304	0.653938	0.430917	0.380807	0.571369	0.39853	0.426081	0.652146	0.473496
Fig 3c (right)	10	0.325298	0.377192	0.52883	0.436423	0.421135	0.566923	0.440937	0.467503	0.541933	0.703514	0.416167	0.486096	0.362516	0.340412	0.423492	0.36572	0.314674	0.339522	0.346616	0.434002	0.34416	0.479529	0.501599	0.375352	0.355705	0.458048	0.570129	0.687822	0.435661	0.478683	0.490942	0.583999	0.532304	0.530907	0.509567	0.463681	0.31765	0.567954	0.57776	0.750507	0.611688	0.484053	0.392604	0.683515	0.382411	0.467393	0.578641	0.476695
Fig 3c (right)	15	0.300512	0.3556	0.526858	0.441051	0.425986	0.550779	0.450918	0.488861	0.552771	0.653422	0.429956	0.502082	0.387292	0.362987	0.416373	0.344773	0.344986	0.385265	0.346688	0.457849	0.375255	0.489668	0.480424	0.431533	0.388918	0.496147	0.536379	0.703136	0.485913	0.508597	0.530761	0.608746	0.523459	0.518328	0.459447	0.46589	0.339957	0.501478	0.573647	0.648413	0.633032	0.498226	0.411098	0.616402	0.406481	0.495295	0.574478	0.494485
Fig 3c (right)	20	0.329461	0.379696	0.581255	0.507564	0.492405	0.591575	0.470716	0.510748	0.627056	0.692534	0.427811	0.569224	0.402333	0.387827	0.4527	0.411068	0.304126	0.362099	0.375949	0.473072	0.390953	0.493438	0.482634	0.454168	0.407771	0.441731	0.581823	0.801383	0.531308	0.533165	0.584529	0.619765	0.540957	0.66627	0.487442	0.5062	0.421143	0.549296	0.54183	0.765163	0.662836	0.512577	0.48043	0.681575	0.454546	0.521847	0.582237	0.522129
Fig 3c (right)	25	0.370415	0.444066	0.624743	0.590493	0.524243	0.636169	0.47629	0.511143	0.667712	0.666478	0.506372	0.605673	0.432834	0.465211	0.446968	0.448556	0.36606	0.435764	0.443058	0.500584	0.445734	0.506146	0.497373	0.548546	0.455421	0.506469	0.603842	0.781798	0.656146	0.527314	0.602138	0.731903	0.568915	0.765271	0.481185	0.508531	0.500156	0.592184	0.581818	0.851001	0.683096	0.511899	0.471797	0.698979	0.491535	0.596348	0.572487	0.589113
Fig 3c (right)	30	0.405951	0.501265	0.707961	0.586761	0.617164	0.711148	0.583042	0.596926	0.687524	0.698777	0.536009	0.665461	0.501966	0.532079	0.472738	0.449279	0.389644	0.459897	0.471752	0.561226	0.453421	0.556766	0.566268	0.588172	0.482855	0.559723	0.633969	0.880458	0.701166	0.618534	0.765706	0.653974	0.612962	0.726126	0.543797	0.566382	0.548632	0.631895	0.590659	0.843702	0.708581	0.585822	0.578868	0.680718	0.534235	0.599253	0.606347	0.599645
Fig 3c (right)	35	0.491755	0.590678	0.798461	0.664929	0.67552	0.815544	0.672998	0.67173	0.74894	0.784835	0.609805	0.784565	0.641374	0.566847	0.513717	0.520456	0.464475	0.550342	0.596858	0.626749	0.504248	0.606995	0.592777	0.665523	0.604321	0.619033	0.716033	0.866993	0.79645	0.719378	0.733512	0.72586	0.607662	0.816083	0.569646	0.612193	0.637056	0.682623	0.604353	0.901745	0.772741	0.618639	0.611871	0.782497	0.658988	0.704723	0.626202	0.735675
Fig 3c (right)	40	0.581362	0.779176	0.924878	0.745297	0.734774	0.877262	0.76251	0.683725	0.812623	0.77767	0.707359	0.788419	0.690949	0.677402	0.613723	0.57733	0.593034	0.650868	0.71173	0.664284	0.556841	0.729229	0.749824	0.702624	0.661053	0.704279	0.784169	0.984668	0.832916	0.714311	0.881202	0.764472	0.77611	0.764957	0.639825	0.690652	0.737797	0.718755	0.747973	0.802805	0.796597	0.74376	0.738764	0.852799	0.663864	0.6976	0.675988	0.739662
Fig 3c (right)	45	0.651039	0.756747	0.883363	0.772686	0.829526	0.937716	0.826691	0.836123	0.827384	0.884632	0.808526	0.893346	0.786862	0.772029	0.6373	0.655978	0.624703	0.646612	0.798779	0.821973	0.680581	0.760953	0.765475	0.815387	0.755101	0.811865	0.900639	0.926116	0.917732	0.880253	0.852961	0.785447	0.775119	0.81589	0.729704	0.769295	0.748676	0.820538	0.651309	0.92597	0.869279	0.802318	0.794863	0.88235	0.799313	0.827521	0.767488	0.732224
Fig 3c (right)	50	0.703403	0.89433	0.965761	1	0.953542	0.977837	0.970671	0.871097	0.910245	0.901017	0.918483	0.836013	0.933685	0.792588	0.789256	0.745907	0.829858	0.81702	0.869468	0.881188	0.765661	0.962916	0.906399	0.848212	0.840581	0.89867	0.868887	1	0.866325	0.884622	0.875816	0.810597	0.899954	0.905592	0.857886	0.780031	0.848962	0.865688	0.961948	0.847576	0.941548	0.907205	0.972506	1	0.867212	0.921371	0.862824	0.920416
Fig 3c (right)	55	0.871668	0.985305	1	0.978137	0.943326	0.960216	0.984605	0.918456	0.949359	0.909231	0.949864	0.913305	0.885305	0.936637	0.872509	0.828156	0.833025	0.889638	0.977245	0.957659	0.838716	0.895661	0.961671	0.921928	0.932606	0.989947	1	0.912426	0.884292	0.99592	0.94392	0.852866	0.955816	0.915436	0.895427	0.926843	0.872937	0.955322	0.947322	0.93648	0.95294	0.933648	0.948186	0.8593	0.880677	0.912941	0.910284	0.929547
Fig 3c (right)	60	0.850738	0.902599	0.950676	0.942355	0.922581	1	0.998482	0.939579	0.903746	1	1	1	0.85584	0.952728	0.848164	0.907188	0.984772	0.934834	1	1	0.958869	1	0.937832	1	1	1	0.930141	0.899298	1	1	0.89717	0.913154	0.984379	0.931655	0.925062	0.967422	0.902463	0.931661	0.879153	0.955188	0.943353	0.985738	1	0.867569	1	0.947038	1	0.9623
Fig 3c (right)	65	1	1	0.948996	0.990088	0.972297	0.948528	1	0.978163	1	0.962937	0.93978	0.890449	0.940044	0.953105	1	0.992995	0.909125	0.999321	0.977806	0.996846	0.940025	0.929352	1	0.994658	0.954589	0.969358	0.972941	0.877998	0.842766	0.975924	0.997481	1	1	0.966232	1	0.976656	1	1	1	0.957656	1	1	0.960399	0.91203	0.924778	0.974188	0.969196	0.998986
Fig 3c (right)	70	0.916729	0.942016	0.918921	0.937502	1	0.960711	0.959811	1	0.91381	0.918828	0.962756	0.964741	1	1	0.885739	1	1	1	0.992587	0.994117	0.983087	0.924025	0.922822	0.964799	0.922727	0.94987	0.955851	0.867277	0.942956	0.988975	1	0.966574	0.990578	1	0.963931	1	0.854299	0.916277	0.966618	0.968039	0.960211	0.98019	0.908013	0.85891	0.969732	1	0.993526	1
Fig 3c (right)	75	0.871996	0.85366	0.763419	0.812281	0.967354	0.788598	0.963306	0.881771	0.840215	0.954866	0.823155	0.809639	0.907587	0.883487	0.989658	0.985336	0.88293	0.930663	0.87381	0.922691	1	0.839142	0.915975	0.975794	0.842221	0.897914	0.809409	0.821866	0.819596	0.902877	0.995246	0.94398	0.95749	0.901699	0.937541	0.898538	0.823013	0.835495	0.918033	1	0.885327	0.937845	0.898229	0.872353	0.869304	0.914002	0.894496	0.951084
Fig 3c (right)	80	0.82679	0.786905	0.75175	0.803592	0.824495	0.81587	0.808722	0.748931	0.796508	0.894076	0.771674	0.763124	0.831991	0.771308	0.793017	0.912872	0.798193	0.908698	0.825451	0.814164	0.79773	0.791867	0.753083	0.873222	0.728841	0.788162	0.782434	0.791537	0.785835	0.814057	0.917794	0.856818	0.882707	0.823373	0.856401	0.808545	0.704552	0.767238	0.846156	0.82541	0.8575	0.759252	0.752591	0.752542	0.797682	0.858	0.815471	0.858148
Fig 3c (right)	85	0.720777	0.672216	0.630012	0.579539	0.708111	0.584248	0.675297	0.616818	0.697368	0.695665	0.654957	0.601726	0.668987	0.641068	0.681386	0.744025	0.619496	0.678202	0.652988	0.671228	0.670408	0.621664	0.666346	0.793675	0.580007	0.724897	0.580852	0.765036	0.697588	0.814736	0.826507	0.736689	0.77423	0.741819	0.78401	0.685716	0.593902	0.647436	0.72127	0.798456	0.693564	0.707625	0.676237	0.65637	0.671946	0.76122	0.641048	0.721083
Fig 3c (right)	90	0.553276	0.491189	0.370348	0.479784	0.581013	0.541017	0.469326	0.49812	0.495414	0.563261	0.508972	0.349696	0.511355	0.46656	0.416996	0.459158	0.480289	0.492069	0.437346	0.466695	0.517154	0.390164	0.446466	0.520565	0.426532	0.503882	0.460302	0.420362	0.515441	0.51924	0.58659	0.578651	0.622884	0.493455	0.536813	0.495057	0.388004	0.456418	0.47969	0.50836	0.507086	0.449183	0.432873	0.473045	0.497829	0.544152	0.502674	0.52694
Fig 3c (right)	95	0.36025	0.299883	0.321508	0.298274	0.429156	0.419453	0.431344	0.386667	0.412725	0.434712	0.391921	0.355842	0.343878	0.316337	0.411769	0.369685	0.333197	0.417099	0.327113	0.358091	0.439747	0.347381	0.325441	0.372046	0.287168	0.369514	0.423091	0.420212	0.416865	0.434487	0.427122	0.413487	0.46223	0.453568	0.408639	0.38667	0.318149	0.410125	0.525281	0.438091	0.472432	0.371771	0.373205	0.379907	0.394092	0.373986	0.390153	0.412944
Fig 3c (right)	105	0.187247	0.187496	0.152374	0.14571	0.190435	0.221004	0.258232	0.216221	0.252556	0.280877	0.179512	0.18743	0.169088	0.174926	0.202489	0.14429	0.166969	0.170877	0.143302	0.183752	0.213335	0.152162	0.170532	0.166609	0.169079	0.152684	0.170905	0.198387	0.213628	0.201999	0.18413	0.247099	0.199729	0.240181	0.193205	0.215594	0.14898	0.217889	0.202787	0.221566	0.219728	0.173607	0.176083	0.140746	0.159094	0.22161	0.165547	0.187733
Fig 3c (right)	100				0.165881							0.395771		0.441127													0.169569							0.661546	0.39144
				Number of worms				% of animals
Fig 3e	genotype	replica no.	total no. Of worms	fed-like in> 50 of cells	partial rings in > 50 of cells	rings >50 of cells	rings in all	fed-like in> 50 of cells	partial rings in > 50 of cells	rings >50 of cells	rings in all
Fig 3e	WT	1	17	0	0	0	17	0	0	0	100
Fig 3e		2	16	0	0	0	16	0	0	0	100
Fig 3e		3	17	0	0	0	17	0	0	0	100
Fig 3e	raga-1GF	1	17	6	8	3	0	35.2941	47.0588	17.6471	0
Fig 3e		2	17	4	11	2	0	23.5294	64.7059	11.7647	0
Fig 3e		3	17	0	7	5	4	0	41.1765	29.4118	23.5294
Fig 3f		raga-1GF_fasted	raga-1GF_fasted	raga-1GF_fasted	raga-1GF_fasted	raga-1GF_fasted	raga-1GF_fasted	raga-1GF_fasted	raga-1GF_fasted	raga-1GF_fasted	raga-1GF_fasted	raga-1GF_fasted	raga-1GF_fasted	raga-1GF_fasted	raga-1GF_fasted	raga-1GF_fasted	raga-1GF_fasted	raga-1GF_fasted	raga-1GF_fasted	raga-1GF_fasted	raga-1GF_fasted	raga-1GF_fasted	raga-1GF_fasted	raga-1GF_fasted	raga-1GF_fasted	raga-1GF_fasted	raga-1GF_fasted	raga-1GF_fasted	raga-1GF_fasted	raga-1GF_fasted	raga-1GF_fasted	raga-1GF_fasted	raga-1GF_fasted	raga-1GF_fasted	raga-1GF_fasted	raga-1GF_fasted	raga-1GF_fasted	raga-1GF_fasted	raga-1GF_fasted	raga-1GF_fasted	raga-1GF_fasted	raga-1GF_fasted	raga-1GF_fasted	raga-1GF_fasted	raga-1GF_fasted	raga-1GF_fasted	raga-1GF_fasted	raga-1GF_fasted	raga-1GF_fasted
Fig 3f		mean_radial_profile_ID_1	mean_radial_profile_ID_2	mean_radial_profile_ID_3	mean_radial_profile_ID_4	mean_radial_profile_ID_5	mean_radial_profile_ID_6	mean_radial_profile_ID_7	mean_radial_profile_ID_8	mean_radial_profile_ID_9	mean_radial_profile_ID_10	mean_radial_profile_ID_11	mean_radial_profile_ID_12	mean_radial_profile_ID_13	mean_radial_profile_ID_14	mean_radial_profile_ID_15	mean_radial_profile_ID_16	mean_radial_profile_ID_17	mean_radial_profile_ID_18	mean_radial_profile_ID_19	mean_radial_profile_ID_20	mean_radial_profile_ID_21	mean_radial_profile_ID_22	mean_radial_profile_ID_23	mean_radial_profile_ID_24	mean_radial_profile_ID_25	mean_radial_profile_ID_26	mean_radial_profile_ID_27	mean_radial_profile_ID_28	mean_radial_profile_ID_29	mean_radial_profile_ID_30	mean_radial_profile_ID_31	mean_radial_profile_ID_32	mean_radial_profile_ID_33	mean_radial_profile_ID_34	mean_radial_profile_ID_35	mean_radial_profile_ID_36	mean_radial_profile_ID_37	mean_radial_profile_ID_38	mean_radial_profile_ID_39	mean_radial_profile_ID_40	mean_radial_profile_ID_41	mean_radial_profile_ID_42	mean_radial_profile_ID_43	mean_radial_profile_ID_44	mean_radial_profile_ID_45	mean_radial_profile_ID_46	mean_radial_profile_ID_47	mean_radial_profile_ID_48
Fig 3f	dist_perc
Fig 3f	5	0.463413	0.666785	0.410222	0.496826	0.404118	0.467956	0.502937	0.420544	0.473938	0.479625	0.504831	0.428491	0.47526	0.349388	0.377004	0.519006	0.460208	0.374411	0.372626	0.4383	0.443399	0.323541	0.397598	0.517776	0.299878	0.36692	0.435399	0.425751	0.402088	0.371016	0.440882	0.30611	0.503853	0.497929	0.51397	0.439915	0.567394	0.425218	0.552271	0.394083	0.329196	0.412125	0.441222	0.435296	0.460897	0.518208	0.358025	0.38242
Fig 3f	10	0.463479	0.653585	0.419945	0.422924	0.443545	0.488317	0.440986	0.401222	0.461531	0.440983	0.540441	0.465161	0.458107	0.364103	0.409459	0.410971	0.449165	0.383829	0.374172	0.414975	0.464236	0.335221	0.439225	0.466107	0.340696	0.372935	0.381913	0.41258	0.376886	0.393427	0.414985	0.29031	0.490878	0.469789	0.483452	0.407511	0.470774	0.464013	0.505377	0.442705	0.331186	0.40272	0.569181	0.506951	0.467787	0.53385	0.387197	0.390396
Fig 3f	15	0.492594	0.759159	0.43229	0.459006	0.469795	0.516417	0.459991	0.378186	0.496826	0.438562	0.571121	0.47999	0.459062	0.393037	0.406111	0.433525	0.467997	0.38756	0.375495	0.425975	0.457783	0.340698	0.492349	0.495117	0.361765	0.402904	0.434414	0.404136	0.375314	0.398356	0.414363	0.32071	0.539275	0.467913	0.476232	0.437796	0.516091	0.484719	0.501839	0.446583	0.3624	0.375529	0.509968	0.48239	0.450546	0.575379	0.395002	0.402306
Fig 3f	20	0.559602	0.731882	0.467079	0.497463	0.508321	0.543442	0.491067	0.399417	0.524079	0.483044	0.593376	0.509602	0.495652	0.389093	0.461419	0.457123	0.456161	0.401474	0.409955	0.470217	0.553833	0.366596	0.445265	0.480413	0.374911	0.441928	0.453214	0.441305	0.391399	0.401805	0.433183	0.334747	0.584123	0.536436	0.506205	0.440538	0.523006	0.483781	0.549417	0.452154	0.394243	0.440349	0.528782	0.533622	0.44465	0.650985	0.456779	0.42263
Fig 3f	25	0.614164	0.810247	0.528996	0.539981	0.567365	0.550233	0.526257	0.447629	0.59745	0.524404	0.625976	0.589621	0.517822	0.473727	0.460462	0.518058	0.505407	0.43858	0.473135	0.493049	0.536661	0.38422	0.463901	0.523687	0.478944	0.490079	0.523205	0.480284	0.422493	0.417485	0.454848	0.374883	0.651044	0.566686	0.524714	0.464641	0.545336	0.52353	0.602493	0.493422	0.453407	0.48167	0.567363	0.559167	0.467891	0.698912	0.464796	0.47872
Fig 3f	30	0.691563	0.81113	0.555161	0.602195	0.632609	0.62216	0.600255	0.492211	0.638282	0.578059	0.687857	0.619535	0.548962	0.539349	0.521228	0.570083	0.528845	0.432182	0.505147	0.523465	0.555889	0.463975	0.520835	0.540627	0.520222	0.513897	0.648613	0.532394	0.466158	0.450999	0.479484	0.4379	0.673937	0.622173	0.620834	0.520843	0.640926	0.555587	0.662588	0.542698	0.498649	0.515402	0.561795	0.570408	0.510071	0.739554	0.578209	0.501792
Fig 3f	35	0.734942	0.864286	0.593565	0.683232	0.676991	0.698232	0.663169	0.559926	0.722327	0.645922	0.750187	0.717291	0.641029	0.582941	0.643937	0.628988	0.625143	0.540583	0.551934	0.532544	0.603077	0.470569	0.537219	0.585392	0.586554	0.627816	0.648159	0.603007	0.542537	0.500562	0.595325	0.479031	0.739887	0.690903	0.635805	0.599679	0.73054	0.580062	0.80814	0.55325	0.57544	0.559448	0.616929	0.620852	0.533703	0.799372	0.730205	0.564115
Fig 3f	40	0.845571	0.92204	0.678057	0.765908	0.811823	0.772724	0.714061	0.670008	0.769855	0.734785	0.84401	0.782352	0.698241	0.671963	0.666444	0.702603	0.721233	0.611878	0.65715	0.578789	0.691455	0.62049	0.593108	0.63702	0.724728	0.668595	0.809323	0.689528	0.552025	0.542954	0.660259	0.548891	0.89218	0.73983	0.735925	0.676449	0.782005	0.66875	0.797535	0.656876	0.656799	0.640208	0.70493	0.713962	0.547813	0.845344	0.749227	0.673463
Fig 3f	45	0.944829	0.966272	0.767563	0.8427	0.903515	0.831344	0.80146	0.839493	0.895843	0.816137	0.911537	0.858993	0.684123	0.798216	0.745147	0.745361	0.723916	0.677861	0.700493	0.660418	0.68804	0.59608	0.665491	0.70586	0.76806	0.931716	0.879818	0.812422	0.63062	0.614964	0.687697	0.629932	0.863544	0.797094	0.810647	0.800813	0.925177	0.759563	0.851618	0.733493	0.82244	0.723332	0.799456	0.813007	0.628312	0.860652	0.920696	0.724819
Fig 3f	50	0.966659	0.974442	0.803966	0.964379	0.958996	0.909325	0.879893	0.880676	0.916662	0.871813	0.941135	0.872272	0.832743	0.833099	0.825695	0.789613	0.889904	0.749584	0.780848	0.688626	0.849313	0.743629	0.677106	0.807449	0.839879	0.947584	0.915486	0.84531	0.655663	0.709318	0.815571	0.779967	0.953731	0.88403	0.846221	0.870586	0.886733	0.83266	0.915896	0.824583	0.8974	0.774592	0.857714	0.846101	0.693664	0.868006	0.944326	0.822228
Fig 3f	55	1	0.957851	0.897386	0.980178	1	0.968654	0.939409	0.98004	0.983573	0.92486	0.978399	0.932466	0.856704	0.956053	0.898783	0.879466	0.909686	0.858786	0.886243	0.759984	0.88609	0.815835	0.796182	0.84699	0.928479	0.997045	0.998679	0.95832	0.785693	0.865007	0.84013	0.909572	0.959531	0.961826	0.938989	0.969355	0.979777	0.927043	0.90611	0.935695	0.996472	0.893262	0.956872	0.969199	0.818132	0.947463	0.937346	0.905608
Fig 3f	60	0.972738	0.965062	0.948054	0.98695	0.995559	1	0.995665	1	0.991561	0.96689	0.992981	0.964611	0.944093	1	0.979776	0.960916	0.938801	0.928862	0.959704	0.813705	0.989799	0.902781	0.875816	0.915436	1	1	1	0.957014	0.94336	0.951158	0.864393	1	1	0.986387	1	0.987373	1	1	0.927472	0.987647	1	0.943498	1	0.984184	0.881471	0.968149	0.963279	0.983821
Fig 3f	65	0.937848	0.984268	0.963962	1	0.992798	0.99612	1	0.998559	1	0.986188	1	0.97664	0.986929	0.97908	0.998173	0.983381	0.987035	1	1	0.876407	0.958181	0.92848	0.95687	0.976079	0.95571	0.966854	0.921008	0.952454	0.987095	1	0.931499	0.999333	0.99722	1	0.96614	1	0.995994	0.950757	0.965851	1	0.995513	0.985887	0.992273	1	0.88538	0.963513	0.979018	0.987984
Fig 3f	70	0.901582	1	1	0.953589	0.969629	0.969386	0.999604	0.98658	0.980763	1	0.954158	0.944248	0.986548	0.948676	1	1	1	0.985516	0.969163	0.974547	1	1	1	1	0.969942	0.944567	0.886631	1	1	0.984834	0.978951	0.99028	0.982262	0.941912	0.927647	0.940532	0.940657	0.942434	0.956304	0.981402	0.930774	1	0.910153	0.98232	1	1	0.979738	1
Fig 3f	75	0.866358	0.949517	0.989489	0.952363	0.974412	0.925094	0.960504	0.973459	0.952508	0.9943	0.936071	1	1	0.850143	0.947971	0.949661	0.955095	0.956211	0.964973	1	0.954696	0.947815	0.983507	0.977573	0.900827	0.878033	0.881698	0.99097	0.964575	0.954596	1	0.967837	0.977945	0.923419	0.865692	0.974936	0.92082	0.943361	1	0.876367	0.912369	0.935817	0.962434	0.938736	0.923762	0.960846	1	0.96213
Fig 3f	80	0.817202	0.946834	0.935399	0.918056	0.924339	0.897197	0.92984	0.966468	0.924894	0.968423	0.924113	0.923456	0.963035	0.864614	0.98052	0.945333	0.971316	0.955045	0.926097	0.988807	0.981087	0.955697	0.945066	0.96783	0.872909	0.883913	0.864634	0.978264	0.971426	0.946995	0.981779	0.912677	0.928036	0.838359	0.817769	0.9037	0.878013	0.932749	0.983481	0.834284	0.899282	0.950446	0.844428	0.886729	0.943822	0.941106	0.976023	0.975309
Fig 3f	85	0.784553	0.856	0.886845	0.875493	0.887389	0.86354	0.865541	0.898722	0.870276	0.860957	0.831894	0.875708	0.837936	0.824163	0.92983	0.920816	0.911694	0.955321	0.922108	0.950428	0.95543	0.893001	0.928466	0.908899	0.824941	0.847273	0.88481	0.99604	0.956049	0.882016	0.966535	0.881278	0.841728	0.79171	0.765535	0.828066	0.878338	0.855582	0.960831	0.852453	0.810733	0.856483	0.856692	0.860577	0.939988	0.85772	0.907047	0.868451
Fig 3f	90	0.694953	0.79539	0.817599	0.852564	0.857006	0.819742	0.811217	0.871814	0.787849	0.81074	0.833214	0.810605	0.771563	0.709898	0.873074	0.882972	0.8228	0.847202	0.87446	0.924076	0.894908	0.811442	0.805873	0.874917	0.76397	0.76586	0.812988	0.92232	0.945332	0.851063	0.863534	0.884938	0.72198	0.716361	0.733582	0.822078	0.817774	0.799929	0.878238	0.768461	0.779847	0.869882	0.753464	0.824652	0.765793	0.779443	0.860402	0.79197
Fig 3f	95	0.562068	0.700398	0.677927	0.719155	0.710498	0.71067	0.648621	0.715923	0.651616	0.688636	0.662718	0.692278	0.668144	0.600251	0.700519	0.771893	0.777668	0.722704	0.774997	0.71139	0.736285	0.736246	0.771432	0.734517	0.646726	0.670591	0.689304	0.859806	0.770859	0.715344	0.744569	0.738181	0.653321	0.649767	0.634416	0.69401	0.741896	0.713456	0.731534	0.673803	0.642062	0.73283	0.721271	0.721342	0.7138	0.670629	0.729324	0.703546
Fig 3f	105	0.381695	0.460669	0.493776	0.504036	0.45958	0.468608	0.392905	0.474207	0.419793	0.433117	0.416785	0.471944	0.430618	0.392755	0.472105	0.533398	0.504818	0.5106	0.548513	0.572422	0.470304	0.52842	0.474203	0.463026	0.417856	0.411808	0.448629	0.584366	0.522924	0.456486	0.436924	0.491968	0.462859	0.469069	0.433957	0.477192	0.536283	0.485413	0.482805	0.475026	0.454866	0.523436	0.49121	0.515191	0.486642	0.419935	0.493861	0.429143
Fig 3f	100			0.654476			0.6858									0.533521					0.971992	0.471089			0.693926													0.859572										0.882997
[truncated: 96 more columns]
