# Supplementary material for: Fasting shapes chromatin architecture through an mTOR/RNA Pol I axis
Source: Nat Cell Biol. 2024 Sep 19;26(11):1903–17. doi: 10.1038/s41556-024-01512-w (PMC11567895; doi:10.1038/s41556-024-01512-w)
Supplement: Supplementary file 7 — Statistical source data. [file 41556_2024_1512_MOESM7_ESM.xlsx]

## Sheet: Figure 4
Fig 4b		Fed	Fed	Fed	Fed	Fed	Fed	Fed	Fed	Fed	Fed	Fed	Fed	Fed	Fed	Fed	Fed	Fed	Fed	Fed	Fed	Fed	Fed	Fed	Fed	Fed	Fed	Fed	Fed	Fed	Fed	Fed	Fed	Fed	Fed	Fed	Fed	Fed	Fed	Fed	Fed	Fed	Fed	Fed	Fed	Fed	Fed	Fed	Fed
Fig 4b		mean_radial_profile_ID_1	mean_radial_profile_ID_2	mean_radial_profile_ID_3	mean_radial_profile_ID_4	mean_radial_profile_ID_5	mean_radial_profile_ID_6	mean_radial_profile_ID_7	mean_radial_profile_ID_8	mean_radial_profile_ID_9	mean_radial_profile_ID_10	mean_radial_profile_ID_11	mean_radial_profile_ID_12	mean_radial_profile_ID_13	mean_radial_profile_ID_14	mean_radial_profile_ID_15	mean_radial_profile_ID_16	mean_radial_profile_ID_17	mean_radial_profile_ID_18	mean_radial_profile_ID_19	mean_radial_profile_ID_20	mean_radial_profile_ID_21	mean_radial_profile_ID_22	mean_radial_profile_ID_23	mean_radial_profile_ID_24	mean_radial_profile_ID_25	mean_radial_profile_ID_26	mean_radial_profile_ID_27	mean_radial_profile_ID_28	mean_radial_profile_ID_29	mean_radial_profile_ID_30	mean_radial_profile_ID_31	mean_radial_profile_ID_32	mean_radial_profile_ID_33	mean_radial_profile_ID_34	mean_radial_profile_ID_35	mean_radial_profile_ID_36	mean_radial_profile_ID_37	mean_radial_profile_ID_38	mean_radial_profile_ID_39	mean_radial_profile_ID_40	mean_radial_profile_ID_41	mean_radial_profile_ID_42	mean_radial_profile_ID_43	mean_radial_profile_ID_44	mean_radial_profile_ID_45	mean_radial_profile_ID_46	mean_radial_profile_ID_47	mean_radial_profile_ID_48
Fig 4b	dist_perc
Fig 4b	5	0.376793	0.561757	0.30328	0.896688	0.284349	0.386299	0.348432	0.318982	0.370883	0.351607	0.388478	0.369769	0.230483	0.381373	0.271799	0.324229	0.331054	0.274186	0.214881	0.282778	0.199932	0.571948	0.23247	0.313314	0.227546	0.372486	0.249296	0.311029	0.360074	0.298063	0.288368	0.442672	0.270625	0.32139	0.255363	0.251768	0.555218	0.353377	0.368133	0.300259	0.342046	0.265595	0.518719	0.299888	0.327913	0.336413	0.307119	0.354452
Fig 4b	10	0.434033	0.513207	0.36547	0.70221	0.343406	0.303918	0.328933	0.375638	0.422143	0.3376	0.375139	0.367614	0.265692	0.369808	0.239345	0.291775	0.316577	0.314044	0.251981	0.302879	0.202052	0.498108	0.297395	0.369037	0.256336	0.402678	0.264799	0.305246	0.302882	0.293113	0.317209	0.392822	0.239062	0.284027	0.268446	0.325826	0.478034	0.305466	0.391046	0.337717	0.39257	0.269853	0.439867	0.30962	0.287288	0.365368	0.302039	0.419226
Fig 4b	15	0.422861	0.500431	0.393874	0.46207	0.373489	0.354544	0.336714	0.363592	0.458324	0.330676	0.367364	0.29698	0.292864	0.357365	0.225225	0.289382	0.301747	0.303518	0.23351	0.316393	0.203834	0.421697	0.285336	0.344466	0.261035	0.427278	0.272618	0.323216	0.32102	0.330014	0.355722	0.398016	0.239786	0.303265	0.26127	0.324003	0.458594	0.300392	0.41496	0.323388	0.40825	0.268724	0.44554	0.290809	0.28724	0.420891	0.318667	0.375824
Fig 4b	20	0.440334	0.472319	0.376691	0.350608	0.355574	0.331168	0.339159	0.386013	0.434419	0.328342	0.37154	0.28457	0.298137	0.353225	0.24501	0.255957	0.311755	0.308876	0.248649	0.322347	0.216692	0.388679	0.297169	0.349467	0.269782	0.440481	0.266405	0.336994	0.317865	0.319775	0.39892	0.397832	0.241611	0.299572	0.270334	0.310016	0.445943	0.333761	0.447665	0.332001	0.423389	0.268793	0.443569	0.311118	0.303439	0.440153	0.307823	0.385712
Fig 4b	25	0.425804	0.445087	0.390139	0.314827	0.365926	0.338467	0.398892	0.376452	0.458788	0.348952	0.341275	0.266404	0.295565	0.362858	0.24365	0.272568	0.312017	0.293241	0.255085	0.312901	0.207807	0.383272	0.310919	0.357636	0.266063	0.459006	0.26959	0.339873	0.333092	0.359873	0.329668	0.43846	0.250284	0.295299	0.281385	0.311393	0.472127	0.344021	0.473947	0.342208	0.41636	0.286096	0.482472	0.309195	0.32443	0.43247	0.311855	0.392619
Fig 4b	30	0.431386	0.442393	0.391979	0.285709	0.377377	0.341815	0.430555	0.384867	0.463541	0.356618	0.354068	0.283328	0.30676	0.382844	0.251661	0.269146	0.325447	0.286689	0.263595	0.341905	0.216981	0.380622	0.331548	0.377043	0.274375	0.46539	0.292755	0.341726	0.339617	0.382155	0.341343	0.435181	0.251526	0.303293	0.296944	0.306717	0.462223	0.370154	0.476624	0.367072	0.454002	0.300609	0.505397	0.310586	0.331881	0.460178	0.351657	0.417166
Fig 4b	35	0.439703	0.466802	0.397016	0.295904	0.385942	0.356047	0.443532	0.42149	0.521469	0.373043	0.345697	0.287013	0.313194	0.395868	0.251241	0.301543	0.338263	0.293888	0.282817	0.360531	0.218358	0.393377	0.340636	0.391258	0.301648	0.5079	0.315404	0.39148	0.353336	0.403892	0.320016	0.428805	0.253271	0.305263	0.307022	0.313914	0.506627	0.371361	0.51361	0.367304	0.453062	0.323822	0.518914	0.327694	0.344802	0.452107	0.377672	0.421481
Fig 4b	40	0.487123	0.499828	0.412124	0.31669	0.387855	0.391529	0.448732	0.436153	0.544519	0.386266	0.362069	0.315657	0.339711	0.400248	0.273025	0.296602	0.354739	0.305774	0.300306	0.368959	0.241315	0.420144	0.378954	0.367657	0.358199	0.504912	0.329623	0.400806	0.391628	0.403511	0.313524	0.429064	0.289975	0.320742	0.336075	0.311119	0.516382	0.3988	0.533709	0.41388	0.483748	0.370084	0.549593	0.343559	0.365217	0.46892	0.373056	0.483751
Fig 4b	45	0.515125	0.551262	0.417351	0.365116	0.404775	0.408696	0.461415	0.459081	0.536513	0.450902	0.37954	0.361306	0.360491	0.433789	0.306538	0.336091	0.385377	0.314407	0.326745	0.380898	0.249002	0.435529	0.439279	0.403747	0.396653	0.549837	0.369549	0.451356	0.420639	0.441415	0.339996	0.44942	0.331627	0.344105	0.385983	0.339412	0.550323	0.455905	0.578279	0.453954	0.538282	0.405001	0.592396	0.404846	0.398219	0.558104	0.415627	0.539018
Fig 4b	50	0.532795	0.610921	0.411078	0.406102	0.423686	0.489694	0.505957	0.51966	0.561839	0.516741	0.392447	0.392535	0.4167	0.459474	0.32084	0.370114	0.417716	0.346995	0.350483	0.404793	0.272129	0.442957	0.471511	0.455757	0.541539	0.60004	0.438058	0.536437	0.448752	0.464103	0.359056	0.499229	0.408188	0.41788	0.454918	0.384998	0.670935	0.51889	0.612614	0.474066	0.568978	0.468869	0.661595	0.472089	0.41143	0.602705	0.443295	0.68353
Fig 4b	55	0.653767	0.664426	0.480968	0.464443	0.470471	0.591625	0.567852	0.531594	0.612839	0.508289	0.465504	0.436291	0.478934	0.540036	0.378953	0.404263	0.456814	0.391073	0.386321	0.44295	0.325594	0.485547	0.582657	0.514506	0.605854	0.649421	0.482887	0.583306	0.553738	0.541123	0.414175	0.576906	0.554555	0.517133	0.513062	0.459404	0.763827	0.619114	0.729392	0.559824	0.65167	0.577982	0.765614	0.549673	0.497304	0.716916	0.547439	0.77314
Fig 4b	60	0.747669	0.748032	0.547523	0.601842	0.558592	0.584882	0.664527	0.633937	0.670701	0.568207	0.519438	0.518169	0.620904	0.684034	0.460006	0.485794	0.541963	0.467274	0.483001	0.585842	0.404697	0.538444	0.733716	0.586697	0.73149	0.663898	0.573835	0.685341	0.709213	0.660789	0.548802	0.690797	0.702423	0.635701	0.647353	0.563629	0.844677	0.740713	0.862064	0.688889	0.726497	0.686307	0.816316	0.721873	0.632795	0.840239	0.705204	0.843494
Fig 4b	65	0.868347	0.756176	0.617531	0.580714	0.640148	0.750199	0.797353	0.731053	0.733909	0.622121	0.629047	0.558511	0.684314	0.794286	0.510913	0.599186	0.617989	0.546295	0.590601	0.638933	0.518535	0.590475	0.782919	0.730268	0.824782	0.798664	0.705287	0.750141	0.744803	0.749579	0.665999	0.791314	0.809096	0.699396	0.751396	0.641679	0.931611	0.8536	0.889346	0.746605	0.775079	0.785639	0.869791	0.770549	0.782714	0.881863	0.735285	0.910043
Fig 4b	70	0.984979	0.921652	0.733582	0.726393	0.728926	0.827349	0.870186	0.835337	0.83471	0.721716	0.757434	0.70179	0.86918	0.872173	0.675178	0.721429	0.767289	0.64213	0.720335	0.782593	0.632679	0.695828	0.864114	0.818031	0.897556	0.87457	0.816468	0.856079	0.848004	0.773379	0.789059	0.888504	0.937202	0.812725	0.828708	0.791356	0.949243	0.927501	0.965529	0.866005	0.8176	0.85376	0.900019	0.883768	0.882791	0.940069	0.823389	0.924827
Fig 4b	75	0.959032	1	0.857038	0.825961	0.961079	0.989084	0.947583	0.867967	0.890303	0.762057	0.883009	0.844847	0.973636	0.862425	0.828466	0.792509	0.842962	0.782935	0.804133	0.849253	0.780493	0.796375	0.864363	0.965036	0.910308	0.903396	0.922109	0.940132	0.886133	0.827018	0.888271	1	0.940398	0.949157	0.865863	0.891174	0.983732	0.995992	1	0.995252	0.892309	0.974583	0.981857	0.972851	0.886214	1	0.907858	0.962456
Fig 4b	80	1	0.987905	1	1	0.968127	0.887563	0.981222	1	0.952832	0.921908	1	0.998198	1	1	0.911351	0.91187	0.933703	0.909165	0.939093	1	0.905836	0.915455	0.959622	0.976885	0.967336	0.892584	0.921679	0.979824	0.99143	1	1	0.960557	0.966931	0.940806	0.926463	1	1	1	0.996925	1	0.981431	1	1	1	1	0.969229	0.92767	1
Fig 4b	85	0.97172	0.923837	0.988295	0.999499	1	1	1	0.958153	1	1	0.975217	1	0.9281	0.986917	1	1	1	1	1	0.98607	1	0.99412	1	1	1	1	1	1	1	0.922101	0.98693	0.931645	1	1	1	0.947087	0.871844	0.898575	0.833334	0.918757	1	0.899242	0.940579	0.897786	0.903404	0.850589	1	0.937691
Fig 4b	90	0.822709	0.817696	0.891461	0.934831	0.915149	0.941741	0.907325	0.835772	0.998233	0.912551	0.934687	0.816389	0.68401	0.839296	0.893124	0.892656	0.946494	0.945205	0.827734	0.878801	0.850861	1	0.963032	0.912215	0.891843	0.929883	0.849458	0.874261	0.881628	0.907835	0.933694	0.854982	0.833196	0.911912	0.858324	0.799286	0.718574	0.622449	0.670015	0.658697	0.866877	0.627931	0.790406	0.607485	0.654323	0.730091	0.916979	0.789124
Fig 4b	95	0.513092	0.639879	0.64414	0.667144	0.635793	0.676377	0.726781	0.616203	0.840983	0.684037	0.684746	0.499421	0.39327	0.562409	0.608114	0.617094	0.811909	0.775842	0.562953	0.610231	0.593038	0.812237	0.819177	0.626603	0.653759	0.753398	0.58623	0.685539	0.648648	0.760892	0.7052	0.685547	0.562967	0.702822	0.660565	0.490788	0.541674	0.41423	0.509875	0.463572	0.641663	0.404084	0.59783	0.381974	0.397801	0.510643	0.760253	0.552479
Fig 4b	105	0.331751	0.482428	0.425547	0.397868	0.421733	0.404781	0.45561	0.390476	0.552928	0.435448	0.440807	0.280592	0.196974	0.308274	0.290556	0.316246	0.513137	0.495874	0.33649	0.277507	0.295452	0.553392	0.532435	0.355605	0.332141	0.482132	0.298651	0.435782	0.397365	0.507627	0.429117	0.437803	0.310289	0.343805	0.325636	0.288154	0.421072	0.284977	0.387562	0.343384	0.536542	0.262208	0.408088	0.254921	0.251537	0.33136	0.564551	0.377804
Fig 4b	100		0.633515	0.763399	0.501841	0.718434	0.478031	0.614635	0.510147	0.538633	0.616022	0.673196	0.384688	0.325315	0.385766	0.478641	0.433546	0.564515	0.525387	0.557116	0.443878	0.434031		0.674189	0.51517	0.481539		0.400534	0.472187	0.627761	0.569453	0.707107	0.535971	0.500862	0.510395	0.418217	0.454815	0.437562	0.373004	0.48344	0.450618	0.693406	0.313766	0.455953	0.333361	0.33788	0.44797	0.550576	0.531148
Fig 4c	Nutritional status	Nucleolar volume (voxel)
Fig 4c	fed	289.639	278.709	368.481	414.637	400.555	351.908	360.269	340.809	333.026	338.418	297.035	338.193	266.582	337.403	338.958	408.191	345.585	414.297	392.902	398.772	272.461	299.654	315.143	295.539	307.515	286.196	388.278	413.182	403.824	470.55	371.81	371.575	351.905	313.617	321.829	348.733	331.963	502.769	486.338	462.201	483.36	513.24	429.195	399.497	381.157	375.354	458.984	292.279
Fig 4c	2h	162.321	181.072	223.653	226.445	260.279	192.323	262.95	194.852	278.449	198.887	248.17	173.031	240.16	335.22	384.391	343.062	371.519	405.992	413.449	386.467	307.965	456.236	401.481	190.664	250.196	281.527	333.894	390.402	357.965	355.61	332.31	305.033	283.789	341.838	299.399	245.972	225.412	301.01	390.311	377.272	484.603	360.971	370.164	303.464	410.506	288.993	253.763	262.884
Fig 4c	6h	155.127	120.548	182.164	177.921	208.3	164.224	296.488	202.98	176.679	154.745	160.937	166.735	142.712	161.763	222.771	195.299	178.868	270.576	210.009	164.365	269.015	188.801	184.862	157.427	216.838	185.987	196.632	265.23	350.948	294.48	247.038	311.888	322.218	299.24	269.777	141.191	151.399	186.322	198.721	182.264	257.832	245.108	217.631	182.07	162.216	193.069	165.378	169.324
Fig 4c	10h	125.335	145.255	175.436	195.114	182.46	191.687	164.06	214.124	169.632	186.786	156.312	160.58	138.412	175.8	154.944	345.394	219.012	308.839	177.809	154.836	189.584	250.4	153.997	151.676	122.255	142.407	161.654	170.175	160.481	158.175	160.003	142.83	147.94	151.354	148.873	136.439	144.709	213.136	182.283	161.692	178.654	185.339	149.9	153.41	143.914	154.774	145.83	165.911
Fig 4d	Nutritional status	Relative nucleolar volume
Fig 4d	Int-fed	0.896576	0.908771	1.34267	1.28035	1.1774	1.4435	1.32267	1.30568	1.04101	1.13521	1.01731	1.10488	0.819858	0.885306	1.2282	1.19452	1.21501	1.1926	1.14619	1.13034	1.13564	1.02721	1.1075	0.988726	0.646391	0.679999	1.05622	0.998417	1.11407	1.13535	1.07456	1.27676	1.03505	0.865346	0.793111	1.00362	0.450856	0.659263	0.749033	0.681531	0.784482	0.960962	0.73924	0.697077	0.572237	0.521222	0.617158	0.689915
Fig 4d	Int-fasted	0.263888	0.280952	0.439848	0.379706	0.41068	0.437206	0.388491	0.365167	0.318648	0.341897	0.310976	0.287773	0.261066	0.264115	0.31781	0.336274	0.342919	0.332276	0.292078	0.322647	0.323267	0.29095	0.313665	0.27744	0.266595	0.24576	0.374884	0.547146	0.322378	0.354038	0.334317	0.333964	0.282814	0.593192	0.297163	0.292736	0.283132	0.290338	0.362703	0.351185	0.425493	0.354407	0.364337	0.283178	0.317972	0.299616	0.281693	0.267037
Fig 4d	Hyp-fed	1.65149	1.54259	1.49743	1.20149	1.16261	1.30214	1.22489	1.02066	0.931685	0.983744	1.25823	1.16638	1.13234	1.03064	0.865507	0.726119	0.826682	0.885394	0.750048	0.662509	0.720026	0.940361	0.851352	0.886618	0.837139	0.700443	0.755503	0.654816	0.70705	0.742393	0.76392	0.859244	0.830767	0.763908	0.860158	1.3599	1.23323	1.2935	1.01891	0.746583	1.26376	1.17611	1.01903	1.07738	1.1504	1.20334	1.3123	1.07406
Fig 4d	Hyp-fasted	0.61495	0.608099	0.444936	0.476619	0.340846	0.404463	0.404903	0.367364	0.367056	0.34032	0.539662	0.526251	0.423965	0.324374	0.432737	0.489929	0.558666	0.45916	0.382706	0.408929	0.432037	0.483136	0.434469	0.602834	0.453227	0.54233	0.61624	0.445123	0.573037	0.381687	0.531547	0.587404	0.396077	0.637584	0.366123	0.575428	0.535213	0.553256	0.623002	0.437676	0.505836	0.563584	0.489767	0.667173	0.412425	0.511506	0.534803	0.463227
Fig 4d	Mus-fed	1.28928	1.10086	0.914242	1.12003	1.11795	1.11732	1.05483	1.16323	1.00974	0.858961	1.0462	0.947581	0.929573	1.03995	0.823827	0.703874	0.798499	0.762416	0.763257	0.769917	0.805584	0.761653	1.36328	0.883996	1.05185	0.978501	0.935727	1.07843	1.08226	1.30255	1.10899	0.882726	1.0911	1.31163	0.954791	1.05971	1.11948	1.05077	0.72251	0.813906	1.13146	0.855655	0.744812	0.936809	0.944041	1.19067	1.24476	0.957481
Fig 4d	Mus-fasted	1.03069	0.912722	0.9534	0.843499	0.71272	1.00979	0.810446	0.663902	0.745128	0.774809	0.706384	1.16787	0.59134	0.74145	0.593128	0.946466	0.461103	1.08463	0.482384	0.6289	0.893018	0.845563	0.585859	1.04288	0.70509	1.02328	1.47933	0.716617	1.65972	0.684741	0.770191	0.890075	0.690428	1.20236	0.984138	0.680196	0.898736	0.874893	0.715636	0.758509	0.649181	0.83239	1.22638	0.861611	0.829959	1.21621	0.73089	0.676726
	Nutritional status	Relative nucleolar volume
Fig 4e	Int_L4440	0.688122	0.948886	0.948813	0.930194	1.01037	0.8195	0.697314	1.18588	1.06931	1.16667	0.946452	1.0665	0.79794	1.28005	1.25587	1.39346	1.32828	1.10166	0.932065	1.00839	1.28396	1.1497	0.983795	0.817785	0.743585	0.995148	1.15206	1.13732	0.900961	1.03857	0.712908	1.23734	1.15411	1.17169	1.05167	0.98383	0.856658	0.726514	1.01971	1.09704	1.0404	1.08326	1.11324	1.26603	0.886869	0.948758	0.894513	0.93221
Fig 4e	Int_let-363	0.289599	0.462137	0.269259	0.405001	0.226954	0.298808	0.213137	0.192981	0.224908	0.260944	0.231872	0.188554	0.254469	0.238817	0.335546	0.2696	0.289761	0.293314	0.222599	0.221651	0.18692	0.217076	0.208496	0.245574	0.108636	0.165674	0.201597	0.205715	0.19651	0.190272	0.220806	0.173319	0.208612	0.125696	0.150251	0.213317	0.211571	0.234594	0.179639	0.187384	0.254044	0.171078	0.183444	0.168073	0.192049	0.192275	0.185801	0.210645
Fig 4e	Hyp_L4440	0.874623	0.996802	0.887129	0.987172	0.791014	1.16483	1.37455	1.08771	0.969519	0.871467	0.77931	1.05892	1.03549	0.906569	0.950454	0.896891	1.0182	0.959082	0.909685	0.940833	0.82471	1.32919	1.27771	0.992924	0.936328	0.958164	1.22587	1.27837	0.990205	1.10637	0.766143	1.14296	0.914761	0.86166	0.842302	0.79626	1.33345	1.20111	0.876735	0.936555	1.43939	1.25256	0.944413	0.917105	0.916631	1.00105	1.03161	0.85615
Fig 4e	Hyp_let-363	0.560346	0.503391	0.506936	0.498695	0.382456	0.447754	0.4485	0.486301	0.383492	0.34634	0.482917	0.348233	0.449996	0.386718	0.370348	0.284332	0.336281	0.468513	0.37539	0.383696	0.366751	0.341543	0.339214	0.284846	0.304551	0.358724	0.40349	0.350429	0.356025	0.377731	0.279642	0.29243	0.256207	0.312394	0.310579	0.414723	0.460477	0.423687	0.411519	0.408945	0.49796	0.426996	0.422339	0.464012	0.514534	0.388363	0.526197	0.515641
Fig 4e	Mus_L4440	1.13795	0.893411	1.03027	0.946144	0.810574	0.863706	1.14075	1.0171	0.979604	0.964329	0.820669	1.28565	0.899194	0.642757	0.822572	1.23401	0.71233	0.916877	0.950536	0.95341	0.769669	1.30724	0.8549	0.826428	1.01588	1.11254	1.22668	1.07625	1.14439	1.33035	1.01245	0.943116	1.63476	1.27587	0.989603	0.980817	1.32623	0.900325	0.953118	1.06663	0.95864	0.905622	0.816253	0.970325	0.9642	0.956186	0.793101	0.925507
Fig 4e	Mus_let-363	1.40599	1.07245	1.33005	0.978345	1.61774	1.70564	0.911763	0.693761	0.66572	0.871288	0.827036	0.505718	0.959229	0.874581	0.551347	0.567995	0.959302	1.15243	1.13656	0.800198	1.19103	0.969527	0.623584	1.30957	0.773812	1.16058	0.849114	1.16593	1.50232	0.786462	1.12301	1.09941	0.812801	0.936648	1.06188	0.975552	1.21279	1.02394	0.940213	0.802664	1.27427	1.15629	1.33101	1.19135	1.07974	1.28287	1.28367	1.18143
Fig 4f	Nutritional status	Nucleolar volume (voxel)
Fig 4f	WT_fed	249.334	248.274	411.528	325.995	372.052	425.012	341.549	419.309	352.356	364.594	264.332	328.577	311.765	280.684	370.238	389.933	409.932	445.699	423.242	368.768	321.869	349.77	316.138	368.53	318.115	274.702	406.849	449.165	407.756	467.243	396.556	368.248	333.959	380.937	361.813	330.602	275.715	235.577	319.746	436.755	422.51	348.594	450.88	355.879	295.597	411.046	341.523	278.823
Fig 4f	raga-1GF_fed	362.077	389.313	541.494	462.966	530.175	644.352	504.75	552.591	466.112	478.502	453.211	474.682	260.302	289.529	337.853	382.902	370.323	460.598	443.102	428.561	400.512	371.424	338.234	363.523	307.982	273.494	397.09	442.747	460.913	470.914	476.377	413.272	399.164	422.656	337.011	352.767	347.317	344.782	435.902	409.619	461.11	486.463	477.552	485.843	441.184	403.241	408.603	355.933
Fig 4f	WT_12hr fasted	136.851	141.539	157.226	168.166	157.202	162.554	166.226	166.794	206.389	165.808	197.244	149.981	134.688	116.332	229.13	157.163	232.161	238.856	221.207	152.987	154.019	155.753	216.783	215.756	133.664	118.147	140.704	221.322	237.095	165.502	164.45	160.1	247.934	151.954	181.261	154.618	146.211	159.859	184.549	219.214	218.155	271.347	161.048	242.927	179.458	178.538	155.307	149.018
Fig 4f	raga-1GF_12hr fasted	124.282	132.732	152.606	150.019	170.843	183.804	159.241	143.284	145.488	146.153	144.623	151.969	190.683	158.742	291.901	250.241	219.105	207.015	201.578	246.346	193.033	188.918	211.46	186.311	127.956	143.876	205.341	221.267	188.201	179.413	174.745	201.942	165.695	186.199	214.63	139.165	158.835	145.076	280.902	177.748	301.747	248.907	193.53	219.222	269.891	178.563	211.282	165.389
Fig 4g	Genotype	Nucleolar volume (voxel)
Fig 4g	WT	271.347	268.639	247.934	243.203	242.927	242.677	238.856	237.095	232.624	232.161	229.391	229.13	227.064	224.988	223.744	223.426	222.485	221.322	221.207	220.669	220.161	220.036	219.214	218.155	217.888	217.454	216.783	215.756	215.432	214.571	212.711	210.554	210.138	208.297	206.764	206.389	205.982	204.749	204.075	200.927	199.194	198.671	198.455	198.297	197.967	197.822	197.244	197.182
Fig 4g	raga-1GF	272.964	269.891	246.346	246.024	242.05	241.598	238.063	236.464	232.685	232.169	232.051	230.845	228.592	224.833	223.688	223.665	222.24	221.791	221.267	220.986	220.465	219.729	219.222	218.663	218.142	217.63	216.751	216.369	215.116	212.765	210.835	210.649	208.211	207.015	205.82	205.668	205.341	204.138	200.848	199.726	198.807	198.767	197.797	197.554	197.055	197.026	196.834	196.603
Fig 4h		WT fasted	WT fasted	WT fasted	WT fasted	WT fasted	WT fasted	WT fasted	WT fasted	WT fasted	WT fasted	WT fasted	WT fasted	WT fasted	WT fasted	WT fasted	WT fasted	WT fasted	WT fasted	WT fasted	WT fasted	WT fasted	WT fasted	WT fasted	WT fasted	WT fasted	WT fasted	WT fasted	WT fasted	WT fasted	WT fasted	WT fasted	WT fasted	WT fasted	WT fasted	WT fasted	WT fasted	WT fasted	WT fasted	WT fasted	WT fasted	WT fasted	WT fasted	WT fasted	WT fasted	WT fasted	WT fasted	WT fasted	WT fasted
Fig 4h		mean_radial_profile_ID_1	mean_radial_profile_ID_2	mean_radial_profile_ID_3	mean_radial_profile_ID_4	mean_radial_profile_ID_5	mean_radial_profile_ID_6	mean_radial_profile_ID_7	mean_radial_profile_ID_8	mean_radial_profile_ID_9	mean_radial_profile_ID_10	mean_radial_profile_ID_11	mean_radial_profile_ID_12	mean_radial_profile_ID_13	mean_radial_profile_ID_14	mean_radial_profile_ID_15	mean_radial_profile_ID_16	mean_radial_profile_ID_17	mean_radial_profile_ID_18	mean_radial_profile_ID_19	mean_radial_profile_ID_20	mean_radial_profile_ID_21	mean_radial_profile_ID_22	mean_radial_profile_ID_23	mean_radial_profile_ID_24	mean_radial_profile_ID_25	mean_radial_profile_ID_26	mean_radial_profile_ID_27	mean_radial_profile_ID_28	mean_radial_profile_ID_29	mean_radial_profile_ID_30	mean_radial_profile_ID_31	mean_radial_profile_ID_32	mean_radial_profile_ID_33	mean_radial_profile_ID_34	mean_radial_profile_ID_35	mean_radial_profile_ID_36	mean_radial_profile_ID_37	mean_radial_profile_ID_38	mean_radial_profile_ID_39	mean_radial_profile_ID_40	mean_radial_profile_ID_41	mean_radial_profile_ID_42	mean_radial_profile_ID_43	mean_radial_profile_ID_44	mean_radial_profile_ID_45	mean_radial_profile_ID_46	mean_radial_profile_ID_47	mean_radial_profile_ID_48
Fig 4h	dist_perc
Fig 4h	5	0.424357	0.473719	0.533182	0.544382	0.47649	0.371579	0.514472	0.345128	0.519759	0.798254	0.458184	0.586121	0.531204	0.680603	0.551336	0.468638	0.517974	0.579976	0.456632	0.475355	0.635517	0.392714	0.486103	0.430914	0.540358	0.470667	0.343136	0.485159	0.471754	0.492947	0.55164	0.515223	0.566463	0.453495	0.61558	0.474271	0.501114	0.430237	0.476597	0.788039	0.383749	0.497053	0.378203	0.693483	0.482029	0.490811	0.511984	0.585785
Fig 4h	10	0.432123	0.514735	0.599067	0.506288	0.411864	0.409529	0.443306	0.376989	0.609645	0.686879	0.473537	0.617129	0.596492	0.641692	0.556297	0.500831	0.51429	0.65408	0.445375	0.488051	0.603592	0.400831	0.492806	0.467883	0.560336	0.500068	0.435367	0.447708	0.47569	0.460024	0.529243	0.547233	0.576671	0.462218	0.573199	0.454414	0.568474	0.386373	0.586084	0.682842	0.440247	0.59965	0.434124	0.633652	0.49981	0.503159	0.504508	0.546187
Fig 4h	15	0.422559	0.533146	0.607626	0.536659	0.452455	0.43389	0.481836	0.407762	0.576287	0.706545	0.484081	0.624828	0.606351	0.645118	0.616596	0.523908	0.512385	0.664746	0.491794	0.515712	0.637323	0.421255	0.524973	0.488363	0.614504	0.557738	0.457381	0.489807	0.532856	0.493069	0.526882	0.541651	0.574563	0.490996	0.618909	0.49704	0.62525	0.383749	0.617417	0.697458	0.443822	0.570935	0.480836	0.663248	0.536677	0.5244	0.545936	0.575581
Fig 4h	20	0.492059	0.568731	0.681434	0.55672	0.467538	0.477376	0.563758	0.423422	0.627357	0.704042	0.533162	0.669725	0.603838	0.658935	0.62409	0.517676	0.512931	0.697647	0.545571	0.518666	0.650793	0.465378	0.540111	0.524597	0.671966	0.623637	0.514465	0.536396	0.574607	0.530737	0.565239	0.534189	0.576294	0.516806	0.6507	0.539517	0.645863	0.436245	0.633526	0.711571	0.508154	0.564247	0.515994	0.675202	0.563547	0.536445	0.568138	0.630272
Fig 4h	25	0.566943	0.589972	0.758563	0.59285	0.50506	0.505709	0.637698	0.49497	0.669016	0.730095	0.654762	0.680296	0.645154	0.687163	0.655325	0.563212	0.580499	0.747459	0.576493	0.544395	0.708337	0.534899	0.615716	0.636705	0.760656	0.675262	0.574168	0.652886	0.618955	0.575539	0.596545	0.58296	0.631337	0.584819	0.705842	0.626623	0.663841	0.486541	0.688912	0.772363	0.595778	0.621645	0.563989	0.705026	0.635013	0.577389	0.646465	0.743715
Fig 4h	30	0.666949	0.736127	0.874806	0.691353	0.621741	0.638788	0.726981	0.626965	0.785308	0.828781	0.775769	0.72398	0.722955	0.745148	0.744863	0.684698	0.709983	0.863013	0.669422	0.659551	0.814659	0.717686	0.729875	0.732673	0.908478	0.790227	0.709917	0.798589	0.742728	0.657019	0.686061	0.628087	0.711582	0.712992	0.814141	0.763343	0.815869	0.56667	0.759879	0.838544	0.68467	0.70483	0.632372	0.738885	0.6897	0.655714	0.707549	0.808525
Fig 4h	35	0.792661	0.892297	0.915105	0.830707	0.759106	0.788227	0.895398	0.795841	0.889712	0.915864	0.941413	0.789016	0.84119	0.870136	0.884893	0.816158	0.79233	0.950686	0.806613	0.852846	0.876112	0.855722	0.834941	0.858387	0.949698	0.911806	0.838284	0.817923	0.851403	0.747147	0.82218	0.689689	0.807768	0.863044	0.854072	0.855347	0.917099	0.695401	0.832684	0.86584	0.825812	0.773494	0.801882	0.78234	0.801195	0.745736	0.838789	0.912014
Fig 4h	40	0.90447	0.902491	1	0.919065	0.888715	0.932565	0.987734	0.927833	0.940245	0.99643	1	0.909216	0.924842	0.890473	0.96125	0.973875	0.924096	1	0.910177	0.897248	0.950348	1	0.939729	0.973284	0.981041	1	0.995352	0.991502	0.977297	0.911058	0.919618	0.780524	0.900024	0.935075	0.926516	0.984479	0.976939	0.819854	0.900523	0.961285	0.956792	0.864967	0.906804	0.899221	0.901941	0.885184	0.941321	0.988267
Fig 4h	45	0.95686	0.976596	0.991485	1	0.987898	1	1	1	1	0.969443	0.983046	0.993796	0.961687	1	1	1	0.991901	0.966604	1	0.983244	0.972606	0.96138	1	1	1	0.957486	1	1	0.99972	0.974909	1	0.891161	1	1	0.999154	1	1	0.985709	0.987599	1	1	0.956318	1	0.997057	1	1	1	1
Fig 4h	50	1	1	0.973036	0.984401	1	0.976635	0.988618	0.969717	0.934768	1	0.973365	1	1	0.975544	0.970105	0.921896	1	0.983312	0.978315	0.985905	1	0.844675	0.937894	0.985693	0.96337	0.920792	0.936372	0.987153	1	1	0.978058	0.939397	0.953489	0.966559	1	0.887814	0.954905	1	1	0.960269	0.989596	0.997673	0.993795	0.961982	0.972517	0.868132	0.97232	0.965659
Fig 4h	55	0.891957	0.897895	0.875864	0.917652	0.923596	0.9105	0.905057	0.840039	0.826824	0.942182	0.933953	0.978059	0.924678	0.993502	0.916893	0.883414	0.919628	0.852102	0.931091	0.894168	0.904576	0.807617	0.8399	0.90976	0.888197	0.857872	0.840257	0.878473	0.871658	0.943749	0.868165	0.930574	0.973975	0.882992	0.904557	0.877121	0.801321	0.964487	0.972458	0.96456	0.921994	1	0.973297	1	0.930138	0.844419	0.88252	0.883368
Fig 4h	60	0.853058	0.834622	0.81832	0.854119	0.811473	0.783691	0.844188	0.741737	0.753837	0.833191	0.95716	0.876438	0.83704	0.985738	0.862888	0.797123	0.869868	0.806455	0.865997	0.883631	0.850933	0.745764	0.774083	0.822866	0.766723	0.795199	0.763381	0.777069	0.806015	0.848359	0.77386	0.817867	0.950841	0.819714	0.859922	0.845182	0.719227	0.864002	0.910407	0.90299	0.862055	0.924313	0.886661	0.934483	0.825804	0.746336	0.800688	0.818738
Fig 4h	65	0.796881	0.802532	0.816313	0.787519	0.730243	0.73334	0.756165	0.687114	0.78099	0.787179	0.87052	0.805521	0.763909	0.914226	0.784488	0.738965	0.810028	0.811707	0.848709	0.85286	0.825216	0.689603	0.697345	0.798326	0.772446	0.794327	0.676602	0.745356	0.777489	0.750547	0.703231	0.811796	0.86386	0.805649	0.841464	0.759245	0.698002	0.809839	0.831957	0.945906	0.831685	0.834814	0.823506	0.866964	0.793667	0.651208	0.742449	0.729523
Fig 4h	70	0.769452	0.749448	0.849748	0.745468	0.736307	0.695834	0.757196	0.663549	0.804234	0.73558	0.848071	0.764056	0.784973	0.908521	0.718876	0.75054	0.737251	0.834729	0.841611	0.864469	0.787793	0.746026	0.659373	0.770718	0.75234	0.784871	0.644626	0.711654	0.791416	0.716463	0.703521	0.827381	0.845894	0.781192	0.806286	0.774132	0.690873	0.759939	0.823279	0.841868	0.821681	0.832074	0.792831	0.816758	0.794586	0.648553	0.742371	0.7745
Fig 4h	75	0.800115	0.785853	0.894831	0.783715	0.73145	0.712617	0.74687	0.67768	0.836771	0.791128	0.823983	0.821025	0.83044	0.910772	0.73955	0.823685	0.747486	0.854806	0.834467	0.852238	0.825344	0.790311	0.715339	0.818328	0.791082	0.760451	0.689077	0.740756	0.871488	0.750891	0.758435	0.824081	0.82091	0.832343	0.811675	0.743749	0.765044	0.747554	0.89706	0.851404	0.880623	0.850269	0.828431	0.855509	0.828585	0.68632	0.772291	0.791786
Fig 4h	80	0.866376	0.84304	0.919295	0.799259	0.746608	0.775216	0.80368	0.645659	0.854127	0.80191	0.873884	0.82911	0.922265	0.899779	0.787707	0.916422	0.75631	0.907303	0.865755	0.955047	0.931146	0.841762	0.782823	0.786705	0.779754	0.769315	0.716711	0.810625	0.953623	0.778363	0.847049	0.882892	0.891761	0.813926	0.79753	0.815644	0.788584	0.751343	0.898215	0.936564	0.888327	0.914561	0.910502	0.847424	0.874084	0.680815	0.76526	0.820168
Fig 4h	85	0.753667	0.777171	0.93161	0.807579	0.814942	0.733974	0.788674	0.633344	0.905234	0.791117	0.878783	0.838767	0.932255	0.920057	0.780712	0.906627	0.726715	0.915554	0.850935	1	0.880095	0.858407	0.775662	0.82215	0.859321	0.766589	0.75283	0.798446	0.912532	0.782879	0.838853	1	0.931	0.81109	0.80442	0.85756	0.852713	0.731329	0.849931	0.84578	0.856412	0.935781	0.818889	0.810868	0.862588	0.690699	0.767608	0.816872
Fig 4h	90	0.730345	0.764236	0.840986	0.756271	0.710029	0.673458	0.720543	0.576786	0.849518	0.785883	0.791796	0.790829	0.814029	0.861002	0.72447	0.859665	0.6906	0.782328	0.81183	0.894726	0.927961	0.784524	0.753357	0.748278	0.767047	0.704852	0.722881	0.778192	0.841127	0.735491	0.804035	0.897611	0.897414	0.737267	0.73154	0.734197	0.693905	0.695318	0.821238	0.843249	0.800717	0.910006	0.775785	0.732754	0.775067	0.62873	0.616981	0.761267
Fig 4h	95	0.473613	0.523688	0.662818	0.53345	0.469959	0.498123	0.483453	0.374301	0.641905	0.604928	0.619046	0.586021	0.548156	0.723194	0.528995	0.671469	0.519611	0.594066	0.545729	0.656035	0.761433	0.546251	0.531352	0.55169	0.564281	0.527699	0.569037	0.573621	0.606231	0.508755	0.591798	0.682392	0.679453	0.503171	0.562633	0.536996	0.493609	0.47673	0.584909	0.722817	0.591065	0.659388	0.521291	0.542563	0.523661	0.431511	0.441954	0.513163
Fig 4h	100	0.351115	0.472423		0.453692	0.399432		0.244721	0.403478		0.571287	0.589888	0.527442	0.485242	0.558293	0.449921	0.55023		0.401008			0.523052	0.464669		0.485652	0.418946	0.469162	0.546932	0.613505	0.39426			0.676131	0.633056	0.457687		0.392438	0.275404		0.506523	0.503303	0.482297			0.485871	0.583193	0.364913	0.333762	0.489657
Fig 4h	105	0.275247	0.368173	0.454943	0.313329	0.291136	0.303489	0.307414	0.220205	0.400911	0.412798	0.394407	0.406678	0.357533	0.548443	0.329201	0.449553	0.308733	0.368591	0.314739	0.420385	0.564787	0.309917	0.323294	0.317695	0.359405	0.342652	0.379029	0.404001	0.368284	0.360497	0.386386	0.426638	0.463734	0.286095	0.370398	0.313497	0.299124	0.321331	0.398079	0.512978	0.386691	0.4188	0.323513	0.354854	0.34844	0.278871	0.275614	0.285164
[truncated: 384 more columns]
