# Supplementary material for: Fasting shapes chromatin architecture through an mTOR/RNA Pol I axis
Source: Nat Cell Biol. 2024 Sep 19;26(11):1903–17. doi: 10.1038/s41556-024-01512-w (PMC11567895; doi:10.1038/s41556-024-01512-w)
Supplement: Supplementary file 8 — Statistical source data. [file 41556_2024_1512_MOESM8_ESM.xlsx]

## Sheet: Figure 5
Fig 5b		5min refed	5min refed	5min refed	5min refed	5min refed	5min refed	5min refed	5min refed	5min refed	5min refed	5min refed	5min refed	5min refed	5min refed	5min refed	5min refed	5min refed	5min refed	5min refed	5min refed	5min refed	5min refed	5min refed	5min refed	5min refed	5min refed	5min refed	5min refed	5min refed	5min refed	5min refed	5min refed	5min refed	5min refed	5min refed	5min refed	5min refed	5min refed	5min refed	5min refed	5min refed	5min refed	5min refed	5min refed	5min refed	5min refed	5min refed	5min refed
Fig 5b		mean_radial_profile_ID_1	mean_radial_profile_ID_2	mean_radial_profile_ID_3	mean_radial_profile_ID_4	mean_radial_profile_ID_5	mean_radial_profile_ID_6	mean_radial_profile_ID_7	mean_radial_profile_ID_8	mean_radial_profile_ID_9	mean_radial_profile_ID_10	mean_radial_profile_ID_11	mean_radial_profile_ID_12	mean_radial_profile_ID_13	mean_radial_profile_ID_14	mean_radial_profile_ID_15	mean_radial_profile_ID_16	mean_radial_profile_ID_17	mean_radial_profile_ID_18	mean_radial_profile_ID_19	mean_radial_profile_ID_20	mean_radial_profile_ID_21	mean_radial_profile_ID_22	mean_radial_profile_ID_23	mean_radial_profile_ID_24	mean_radial_profile_ID_25	mean_radial_profile_ID_26	mean_radial_profile_ID_27	mean_radial_profile_ID_28	mean_radial_profile_ID_29	mean_radial_profile_ID_30	mean_radial_profile_ID_31	mean_radial_profile_ID_32	mean_radial_profile_ID_33	mean_radial_profile_ID_34	mean_radial_profile_ID_35	mean_radial_profile_ID_36	mean_radial_profile_ID_37	mean_radial_profile_ID_38	mean_radial_profile_ID_39	mean_radial_profile_ID_40	mean_radial_profile_ID_41	mean_radial_profile_ID_42	mean_radial_profile_ID_43	mean_radial_profile_ID_44	mean_radial_profile_ID_45	mean_radial_profile_ID_46	mean_radial_profile_ID_47	mean_radial_profile_ID_48
Fig 5b	dist_perc
Fig 5b	5	0.681128	0.40831	0.46179	0.443039	0.64397	0.480165	0.509089	0.54754	0.424854	0.49893	0.652761	0.379559	0.721955	0.473833	0.330051	0.323253	0.446486	0.406287	0.389093	0.6127	0.562033	0.473338	0.480527	0.367442	0.481966	0.488585	0.731611	0.455402	0.473112	0.464032	0.68282	0.543218	0.568015	0.365831	0.423948	0.481182	0.601194	0.435986	0.582847	0.424617	0.510739	0.468135	0.526786	0.439546	0.477218	0.442289	0.480753	0.527758
Fig 5b	10	0.629841	0.469449	0.52841	0.48792	0.620917	0.522204	0.438988	0.459345	0.425374	0.558848	0.698781	0.400012	0.76372	0.519667	0.318465	0.405399	0.50123	0.470811	0.475901	0.572773	0.515912	0.467819	0.564637	0.46817	0.533854	0.487086	0.614187	0.481096	0.529785	0.446222	0.709613	0.518116	0.510605	0.39414	0.597821	0.53728	0.634286	0.441155	0.551143	0.509552	0.442262	0.432529	0.494124	0.445471	0.513635	0.471955	0.469312	0.515656
Fig 5b	15	0.638019	0.490115	0.50881	0.508748	0.649976	0.572138	0.473711	0.544491	0.457808	0.539583	0.715009	0.450145	0.803396	0.581567	0.354023	0.410886	0.492959	0.417138	0.467695	0.587946	0.531493	0.480569	0.580298	0.528266	0.520222	0.532398	0.656098	0.461687	0.519089	0.490495	0.644219	0.534364	0.507433	0.448406	0.626368	0.580864	0.627341	0.434957	0.563121	0.533096	0.475592	0.425459	0.522345	0.44116	0.560825	0.496594	0.501287	0.549623
Fig 5b	20	0.668883	0.499867	0.491223	0.495558	0.625304	0.62194	0.448894	0.590358	0.513779	0.556305	0.728891	0.487689	0.765262	0.698041	0.379631	0.425195	0.504111	0.463683	0.489375	0.598491	0.544731	0.509633	0.67994	0.551616	0.580446	0.588537	0.638881	0.500565	0.527954	0.462309	0.687104	0.568195	0.529932	0.462001	0.608182	0.568207	0.701295	0.493262	0.598499	0.601225	0.517034	0.480432	0.536392	0.490504	0.640702	0.529355	0.498003	0.576287
Fig 5b	25	0.776857	0.612179	0.531356	0.562462	0.612859	0.588384	0.517635	0.669373	0.541313	0.555789	0.726441	0.54194	0.740268	0.77538	0.416918	0.438891	0.543343	0.48668	0.544548	0.650122	0.59898	0.587098	0.715603	0.641892	0.721441	0.612959	0.677392	0.533326	0.568328	0.520424	0.683355	0.624698	0.59682	0.492139	0.638304	0.742513	0.727797	0.646552	0.623197	0.576312	0.59231	0.537766	0.599828	0.522391	0.734045	0.57342	0.526718	0.63476
Fig 5b	30	0.800224	0.693185	0.552889	0.641292	0.614461	0.567343	0.539542	0.691535	0.537062	0.570242	0.673666	0.621451	0.707303	0.890919	0.508181	0.471433	0.622011	0.497453	0.647986	0.709274	0.670222	0.705001	0.77784	0.774401	0.690645	0.725039	0.686331	0.599851	0.636443	0.606988	0.794601	0.721427	0.684908	0.60553	0.72453	0.804676	0.843261	0.772891	0.715393	0.63454	0.626611	0.606459	0.680344	0.586423	0.780527	0.65166	0.591359	0.718264
Fig 5b	35	0.859731	0.815005	0.516974	0.693557	0.619523	0.532709	0.634596	0.668989	0.634679	0.661692	0.711452	0.638943	0.66815	0.921115	0.476107	0.491105	0.639295	0.533269	0.747397	0.801246	0.745282	0.785988	0.998708	0.859562	0.904427	0.78568	0.775748	0.660545	0.704882	0.676889	0.843273	0.832108	0.755667	0.717714	0.732693	0.871532	0.892295	0.877265	0.790274	0.714888	0.775906	0.704438	0.869257	0.711266	0.898307	0.700201	0.759489	0.807733
Fig 5b	40	0.898874	0.876008	0.587157	0.803027	0.679489	0.560873	0.688939	0.770577	0.710919	0.669505	0.609815	0.668136	0.783327	0.966595	0.607982	0.530209	0.775555	0.628619	0.874729	0.911937	0.882127	0.977948	0.948369	0.976959	0.900487	0.796259	0.841127	0.79838	0.791281	0.758895	0.913402	0.863864	0.862241	0.911958	0.871691	0.934499	0.872264	0.931724	0.866156	0.819622	0.744108	0.828151	0.944563	0.871432	0.974915	0.791873	0.767951	0.846232
Fig 5b	45	0.921862	0.947918	0.655566	0.94184	0.75428	0.568091	0.766024	0.773241	0.859088	0.729985	0.723034	0.700021	0.751778	1	0.735917	0.589915	0.814121	0.722189	0.94331	0.915964	0.955832	1	0.959655	1	1	0.952512	0.950886	0.89159	0.947336	0.940641	0.946811	1	0.947495	0.982478	0.94273	0.978778	0.922691	1	0.942403	0.959087	0.819338	0.918784	1	0.935446	1	0.781123	1	1
Fig 5b	50	0.939169	1	0.763033	0.930291	0.764933	0.64882	0.829315	0.785042	0.88681	0.84175	0.721351	0.729539	0.877238	0.906056	0.703254	0.692049	0.855769	0.758178	1	1	1	0.985035	1	0.963285	0.9314	0.939848	0.997354	0.931345	0.904572	1	0.964848	0.969046	1	1	0.973801	1	0.915659	0.986501	1	0.939593	0.851012	0.956213	0.953917	1	0.947428	0.909705	0.962913	0.945818
Fig 5b	55	0.971447	0.930711	0.922247	1	0.841786	0.708346	0.936711	0.858611	1	0.931115	0.79151	0.833078	0.840717	0.914925	0.844257	0.805128	0.958632	0.878975	0.906662	0.891255	0.90195	0.928245	0.957623	0.9199	0.898658	1	1	1	0.974949	0.920742	0.977008	0.918562	0.997975	0.949189	0.969458	0.982792	0.932943	0.998821	0.910257	1	0.887869	1	0.935292	0.948965	0.899961	0.883691	0.977949	0.989719
Fig 5b	60	0.953246	0.947688	0.959278	0.968111	0.861776	0.724415	0.991172	0.903126	0.962188	0.935506	0.81036	0.863083	0.875764	0.947006	0.904027	0.927326	0.983909	0.981546	0.806875	0.781979	0.835568	0.847783	0.929349	0.870608	0.858772	0.950746	0.97328	0.982712	0.965667	0.806448	0.960807	0.868358	0.960213	0.870859	1	0.967751	1	0.981218	0.815829	0.92576	0.961878	0.979133	0.880092	0.862476	0.848463	0.891977	0.845072	0.948139
Fig 5b	65	1	0.899852	0.924079	0.949828	0.899319	0.779173	0.973064	0.9718	0.973271	1	0.895002	0.892433	0.906856	0.883103	1	0.900688	0.912786	0.945703	0.728737	0.754016	0.796672	0.817869	0.848216	0.770664	0.810982	0.913343	0.897272	0.853949	0.935928	0.786192	0.918047	0.852456	0.959423	0.836499	0.893061	0.952403	0.850438	0.95209	0.744442	0.875541	0.944671	0.885677	0.81483	0.83782	0.855808	0.913495	0.931748	0.877347
Fig 5b	70	0.951339	0.865004	0.952767	0.933304	0.958707	0.883804	0.962609	0.976596	0.863136	0.972247	0.85295	0.922971	0.987783	0.92247	0.982196	0.956881	0.944796	0.984051	0.653785	0.701252	0.804213	0.839268	0.803871	0.755233	0.820099	0.819815	0.866338	0.80472	0.947926	0.786509	0.926604	0.797994	0.883594	0.798723	0.897481	0.89224	0.858289	0.94526	0.740058	0.771608	0.924561	0.852522	0.755745	0.780442	0.801934	0.939585	0.846442	0.8243
Fig 5b	75	0.986361	0.916654	0.941	0.951361	0.967071	0.878489	0.974508	1	0.828987	0.935034	0.962439	0.993292	0.881347	0.906803	0.944828	0.956766	1	0.939066	0.637017	0.675655	0.819856	0.831446	0.780782	0.708302	0.853748	0.873041	0.840234	0.851975	0.916868	0.761366	0.965875	0.813669	0.912157	0.763861	0.868122	0.870302	0.784846	0.936363	0.74802	0.827327	0.995084	0.800602	0.815975	0.813028	0.841281	1	0.883402	0.808297
Fig 5b	80	0.965022	0.912565	0.930552	0.938051	1	0.93519	0.962921	0.995793	0.928767	0.954552	0.914239	1	1	0.961987	0.969836	0.943383	0.956318	0.97943	0.65817	0.715748	0.810321	0.886618	0.764787	0.785606	0.912026	0.79808	0.847368	0.837614	0.998322	0.769795	0.952433	0.850405	0.880588	0.820637	0.916125	0.869418	0.841813	0.969115	0.79424	0.882411	1	0.849575	0.857215	0.768534	0.877336	0.944339	0.8831	0.787331
Fig 5b	85	0.921013	0.973714	1	0.95659	0.976942	1	0.99297	0.98961	0.893836	0.962841	0.923684	0.909682	0.984364	0.99486	0.887217	0.93647	0.973799	0.983778	0.693273	0.762044	0.890131	0.969503	0.857491	0.806789	0.869474	0.813629	0.940496	0.861844	0.985537	0.843555	0.973194	0.840473	0.921859	0.795632	0.925701	0.825325	0.822991	0.836048	0.834915	0.924632	0.993609	0.872675	0.846831	0.810534	0.889195	0.92476	0.866004	0.903821
Fig 5b	90	0.917099	0.942522	0.938224	0.929282	0.967099	0.961125	1	0.972285	0.978651	0.955878	1	0.984185	0.943191	0.89622	0.926833	1	0.909027	1	0.72309	0.717347	0.881863	0.987699	0.887746	0.829203	0.922328	0.803738	0.858452	0.868609	1	0.814975	1	0.828588	0.824419	0.853756	0.804899	0.94188	0.753137	0.917838	0.876992	0.942429	0.985451	0.974798	0.864996	0.778183	0.853197	0.92018	0.863044	0.828351
Fig 5b	95	0.766433	0.872814	0.874401	0.822827	0.8628	0.859463	0.942808	0.838833	0.86337	0.869376	0.872042	0.874997	0.87447	0.901176	0.816578	0.87258	0.872995	0.874983	0.673712	0.668336	0.818582	0.848178	0.771636	0.754301	0.805633	0.7339	0.830311	0.789644	0.891497	0.734105	0.960401	0.760421	0.803069	0.761975	0.77903	0.793144	0.7221	0.792338	0.762626	0.846666	0.891915	0.829369	0.769524	0.660988	0.74769	0.7509	0.796746	0.849007
Fig 5b	105	0.496277	0.585422	0.621946	0.569744	0.597178	0.612767	0.669817	0.62133	0.575128	0.606883	0.692465	0.616249	0.618818	0.623054	0.543933	0.650376	0.586079	0.592749	0.454861	0.456443	0.582414	0.576205	0.543269	0.49498	0.552404	0.528978	0.645141	0.533908	0.646315	0.508803	0.729086	0.526764	0.565403	0.526256	0.614449	0.580183	0.464076	0.693833	0.58066	0.585107	0.606194	0.661951	0.584045	0.468872	0.484641	0.514153	0.625665	0.603442
Fig 5b	100										0.548511		0.666499									0.64963			0.412887										0.607616											0.456941
Fig 5c	Nutritional status	Nucleolar volume (voxel)
Fig 5c	fed	249.334	248.274	411.528	325.995	372.052	425.012	341.549	419.309	352.356	364.594	264.332	328.577	311.765	280.684	370.238	389.933	409.932	445.699	423.242	368.768	321.869	349.77	316.138	368.53	318.115	274.702	406.849	449.165	407.756	467.243	396.556	368.248	333.959	380.937	361.813	330.602	275.715	235.577	319.746	436.755	422.51	348.594	450.88	355.879	295.597	411.046	341.523	278.823
Fig 5c	12h fasted	136.851	141.539	157.226	168.166	157.202	162.554	166.226	166.794	206.389	165.808	197.244	149.981	134.688	116.332	229.13	157.163	232.161	238.856	221.207	152.987	154.019	155.753	216.783	215.756	133.664	118.147	140.704	221.322	237.095	165.502	164.45	160.1	247.934	151.954	181.261	154.618	146.211	159.859	184.549	219.214	218.155	271.347	161.048	242.927	179.458	178.538	155.307	149.018
Fig 5c	5min refed	208.604	235.286	268.58	267.607	281.755	255.224	297.426	264.876	238.395	216.859	243.145	212.861	197.314	225.237	293.619	288.12	247.953	282.381	285.2	240.877	273.206	252.64	248.958	241.815	239.223	228.412	288.061	290.677	305.115	348.824	310.319	243.307	288.488	266.252	268.175	234.263	246.536	250.142	304.587	306.193	326.114	277.491	301.984	307.918	266.626	299.979	265.48	246.367
Fig 5c	15min refed	199.778	213.617	313.62	338.477	358.06	347.678	315.091	321.255	274.539	339.023	291.59	220.161	211.597	218.337	291.15	234.113	324.149	349.355	293.62	326.425	287.117	317.346	275.992	302.74	269.522	230.282	343.978	366.524	316.142	363.472	316.218	344.204	298.108	249.416	249.8	298.77	186.523	203.037	334.336	314.829	310.953	335.902	313.996	323.602	269.983	336.517	247.656	303.035
Fig 5c	30min refed	240.111	262.42	407.75	335.904	414.114	389.685	367.779	378.489	351.396	382.086	301.159	347.431	241.639	256.694	335.64	306.262	290.436	385.281	339.947	340.491	244.899	298.315	297.593	269.188	212.324	183.954	246.597	204.784	276.734	247.69	208.385	234.537	197.906	232.791	165.519	243.602	239.308	293.477	389.118	366.469	418.674	369.991	326.154	394.912	304.877	360.945	343.663	341.481
Fig 5c	1h refed	298.909	285.595	490.871	487.372	418.271	410.52	345.422	406.871	412.826	348.525	322.652	359.406	298.516	285.728	378.904	404.333	389.96	362.898	380.856	384.582	396.883	360.809	437.084	342.413	331.935	287.33	380.558	385.045	432.987	363.898	381.438	380.263	369.99	347.645	316.181	429.269	324.3	312.987	382.878	389.314	378.539	431.605	372.207	338.044	271.126	326.72	306.838	367.974
Fig 5c	2h refed	333.143	268.799	379.603	446.887	365.499	410.552	332.214	336.474	450.886	343.803	307.332	296.778	332.636	347.784	453.556	491.38	450.101	543.802	439.756	424.945	487.439	454.487	371.097	399.395	293.833	339.281	473.881	375.998	475.511	447.445	492.21	367.277	394.131	378.344	357.939	330.517	259.598	157.954	262.054	296.85	258.014	301.452	288.535	243.833	220.593	259.285	264.563	243.725
				Number of worms			% of animals
Fig 5f	condition	replica no.	total no. Of worms	reverted in ≥ 85% of cells	reverted in 15%-84% of cells	failed to revert in ≥ 85% of cells	reverted in ≥ 85% of cells	reverted in 15%-84% of cells	failed to revert in ≥ 85% of cells
Fig 5f	TIR1 only	1	17	17	0	0	100	0	0
Fig 5f		2	22	22	0	0	100	0	0
Fig 5f		3	18	18	0	0	100	0	0
Fig 5f	Pol I-AID	1	18	0	0	18	0	0	100
Fig 5f		2	22	0	0	22	0	0	100
Fig 5f		3	19	0	0	19	0	0	100
Fig 5f	Pol II-AID	1	19	19	0	0	100	0	0
Fig 5f		2	15	13	2	0	86.6667	13.3333	0
Fig 5f		3	19	14	4	1	73.6842	21.0526	5.26316
Fig 5f	Pol III-AID	1	17	17	0	0	100	0	0
Fig 5f		2	20	20	0	0	100	0	0
Fig 5f		3	21	21	0	0	100	0	0
Fig 5g		Pol I-fasted	Pol I-fasted	Pol I-fasted	Pol I-fasted	Pol I-fasted	Pol I-fasted	Pol I-fasted	Pol I-fasted	Pol I-fasted	Pol I-fasted	Pol I-fasted	Pol I-fasted	Pol I-fasted	Pol I-fasted	Pol I-fasted	Pol I-fasted	Pol I-fasted	Pol I-fasted	Pol I-fasted	Pol I-fasted	Pol I-fasted	Pol I-fasted	Pol I-fasted	Pol I-fasted	Pol I-fasted	Pol I-fasted	Pol I-fasted	Pol I-fasted	Pol I-fasted	Pol I-fasted	Pol I-fasted	Pol I-fasted	Pol I-fasted	Pol I-fasted	Pol I-fasted	Pol I-fasted	Pol I-fasted	Pol I-fasted	Pol I-fasted	Pol I-fasted	Pol I-fasted	Pol I-fasted	Pol I-fasted	Pol I-fasted	Pol I-fasted	Pol I-fasted	Pol I-fasted	Pol I-fasted
Fig 5g		mean_radial_profile_ID_1	mean_radial_profile_ID_2	mean_radial_profile_ID_3	mean_radial_profile_ID_4	mean_radial_profile_ID_5	mean_radial_profile_ID_6	mean_radial_profile_ID_7	mean_radial_profile_ID_8	mean_radial_profile_ID_9	mean_radial_profile_ID_10	mean_radial_profile_ID_11	mean_radial_profile_ID_12	mean_radial_profile_ID_13	mean_radial_profile_ID_14	mean_radial_profile_ID_15	mean_radial_profile_ID_16	mean_radial_profile_ID_17	mean_radial_profile_ID_18	mean_radial_profile_ID_19	mean_radial_profile_ID_20	mean_radial_profile_ID_21	mean_radial_profile_ID_22	mean_radial_profile_ID_23	mean_radial_profile_ID_24	mean_radial_profile_ID_25	mean_radial_profile_ID_26	mean_radial_profile_ID_27	mean_radial_profile_ID_28	mean_radial_profile_ID_29	mean_radial_profile_ID_30	mean_radial_profile_ID_31	mean_radial_profile_ID_32	mean_radial_profile_ID_33	mean_radial_profile_ID_34	mean_radial_profile_ID_35	mean_radial_profile_ID_36	mean_radial_profile_ID_37	mean_radial_profile_ID_38	mean_radial_profile_ID_39	mean_radial_profile_ID_40	mean_radial_profile_ID_41	mean_radial_profile_ID_42	mean_radial_profile_ID_43	mean_radial_profile_ID_44	mean_radial_profile_ID_45	mean_radial_profile_ID_46	mean_radial_profile_ID_47	mean_radial_profile_ID_48
Fig 5g	dist_perc
Fig 5g	5	0.546513	0.524823	0.511439	0.421603	0.382021	0.738087	0.685415	0.537266	0.504906	0.485612	0.389751	0.535312	0.667338	0.435901	0.644562	0.466139	0.440752	0.60107	0.571466	0.470895	0.316849	0.448184	0.345349	0.448504	0.427226	0.608166	0.572248	0.51723	0.537595	0.417951	0.352345	0.400266	0.566836	0.536117	0.352638	0.518599	0.578669	0.41537	0.549777	0.603815	0.57096	0.358368	0.429796	0.374881	0.517765	0.694979	0.668187	0.650851
Fig 5g	10	0.544275	0.472537	0.571851	0.491078	0.48438	0.585992	0.615745	0.604105	0.534599	0.569183	0.502617	0.453014	0.555955	0.456234	0.521579	0.447585	0.425559	0.487157	0.591982	0.427664	0.436328	0.504596	0.367452	0.534539	0.53896	0.513305	0.566834	0.538183	0.510748	0.429582	0.365261	0.463705	0.494407	0.479396	0.458173	0.491322	0.583701	0.541697	0.508171	0.643393	0.669199	0.366353	0.449177	0.4856	0.552831	0.587524	0.67126	0.583298
Fig 5g	15	0.634629	0.535544	0.564532	0.491302	0.470253	0.61701	0.60393	0.583518	0.553985	0.585385	0.513584	0.492236	0.573823	0.491545	0.551091	0.497908	0.470851	0.517178	0.557477	0.468592	0.421221	0.508977	0.364959	0.536103	0.573935	0.487408	0.542924	0.554301	0.499278	0.430292	0.374631	0.424932	0.499881	0.528706	0.46688	0.510314	0.580119	0.532951	0.539082	0.68101	0.60216	0.407582	0.448014	0.496784	0.483516	0.643572	0.685445	0.599536
Fig 5g	20	0.731107	0.566588	0.626944	0.527931	0.531178	0.59934	0.646607	0.668204	0.539934	0.625137	0.562625	0.473946	0.56479	0.511268	0.565477	0.502891	0.476207	0.569017	0.598083	0.48636	0.448692	0.536519	0.398676	0.594638	0.600945	0.511092	0.5806	0.60095	0.544304	0.468822	0.431756	0.482192	0.52414	0.551634	0.481069	0.493536	0.584797	0.563392	0.564862	0.717527	0.600493	0.448856	0.468708	0.521556	0.519469	0.582009	0.719191	0.689724
Fig 5g	25	0.749346	0.592551	0.69021	0.528519	0.569221	0.651048	0.714177	0.649262	0.567191	0.636541	0.552367	0.503585	0.590917	0.514145	0.654965	0.54131	0.522308	0.617046	0.652579	0.521592	0.52509	0.565247	0.417456	0.649305	0.65506	0.573692	0.662988	0.648011	0.56482	0.537774	0.485351	0.472849	0.545504	0.630108	0.513097	0.524139	0.639067	0.581934	0.558935	0.724235	0.646361	0.466184	0.537065	0.573348	0.549985	0.620323	0.697357	0.775237
Fig 5g	30	0.810069	0.640002	0.827504	0.654251	0.637861	0.714388	0.821991	0.76119	0.589201	0.684555	0.63126	0.590701	0.685105	0.608759	0.770612	0.606309	0.649842	0.761134	0.698013	0.630173	0.600051	0.661919	0.449484	0.73374	0.811164	0.665452	0.875345	0.669339	0.629343	0.65146	0.546941	0.578235	0.627054	0.660974	0.632091	0.623986	0.641216	0.66086	0.668271	0.775972	0.678348	0.56688	0.648043	0.630643	0.590899	0.718836	0.765874	0.847599
Fig 5g	35	0.91824	0.739528	0.88664	0.741076	0.694213	0.790529	0.880162	0.814773	0.666227	0.727163	0.711233	0.658893	0.796941	0.759362	0.832512	0.666156	0.691023	0.859927	0.770388	0.73493	0.65187	0.748972	0.506649	0.738666	0.892265	0.819762	0.878588	0.778903	0.759768	0.713225	0.681061	0.677025	0.720284	0.742814	0.762243	0.737005	0.69679	0.743701	0.748945	0.784868	0.749435	0.595951	0.743372	0.750448	0.685192	0.815142	0.894797	0.915501
Fig 5g	40	0.955757	0.878876	0.901475	0.819009	0.844964	0.86768	0.90789	0.934863	0.802468	0.833676	0.851905	0.771862	0.969281	0.853865	0.995251	0.772375	0.808744	0.879023	0.873076	0.843535	0.835731	0.787989	0.546765	0.892474	0.984163	0.89456	0.950377	0.910594	0.869304	0.834781	0.828985	0.775977	0.858075	0.807552	0.819524	0.803838	0.807966	0.794176	0.8247	0.830528	0.836972	0.709108	0.89126	0.844109	0.779478	0.859417	0.977696	1
Fig 5g	45	0.947943	0.982479	0.911111	0.872908	0.96008	0.990784	0.852968	0.948769	0.843293	0.854302	0.942969	0.945691	0.953546	0.923181	1	0.911092	0.843932	0.999664	0.959301	0.840172	1	0.963929	0.635243	0.885745	1	0.995089	1	0.923703	1	0.96453	0.902756	0.873047	0.894104	0.812382	0.83909	0.868882	0.803757	0.821952	0.848686	0.871359	0.920171	0.779643	0.950377	0.93963	0.892314	0.971056	0.977195	0.929664
Fig 5g	50	0.959098	0.976524	0.891667	0.988366	0.981505	0.978954	0.855036	0.983266	0.854688	0.863135	1	1	0.93071	0.932492	0.978198	0.882828	0.926759	1	0.96549	0.8068	0.991427	0.957096	0.745626	0.920309	0.978633	1	0.945004	1	0.99565	0.960207	0.90052	0.883961	1	0.799261	0.857992	0.976635	0.822111	0.835056	0.9123	0.917305	0.931624	0.822842	0.958326	0.937221	0.97935	0.992266	1	0.926461
Fig 5g	55	0.909474	0.974889	0.852979	1	0.934436	0.986526	0.822906	0.852497	0.807341	0.90905	0.977058	0.975445	0.83954	0.887851	0.938717	0.858109	0.921579	0.980691	0.919104	0.759408	0.920047	0.940568	0.794954	0.882919	0.881276	0.974844	0.922775	0.943879	0.994946	0.905149	0.898218	0.939613	0.94833	0.764233	0.807242	0.872849	0.833181	0.784242	0.837337	0.86762	0.962531	0.791838	0.890591	0.939012	1	0.971878	0.939594	0.819032
Fig 5g	60	0.83626	0.922462	0.809549	0.980721	0.842609	0.91434	0.76755	0.778363	0.710691	0.897576	0.876221	0.856526	0.829085	0.791973	0.913316	0.844121	0.988866	0.955964	0.873003	0.677337	0.76844	0.899188	0.829035	0.818524	0.844053	0.901259	0.888792	0.916061	0.888568	0.806278	0.829687	0.885005	0.919776	0.750262	0.738667	0.776396	0.790052	0.772667	0.775618	0.821583	0.909108	0.731004	0.850225	0.897112	0.95702	0.951361	0.890595	0.765352
Fig 5g	65	0.86643	0.824403	0.83076	0.955548	0.85304	0.819857	0.787201	0.752437	0.67364	0.804787	0.821629	0.805356	0.802788	0.740146	0.857295	0.889496	0.90661	0.853406	0.869503	0.707251	0.727719	0.809545	0.786653	0.835805	0.79939	0.864718	0.835219	0.852959	0.868637	0.770112	0.803783	0.849708	0.847334	0.738284	0.693623	0.778097	0.806593	0.796413	0.728798	0.839954	0.846158	0.734957	0.802716	0.908736	0.873881	0.801182	0.85573	0.750879
Fig 5g	70	0.86854	0.776666	0.800741	0.867269	0.871196	0.80929	0.822213	0.752987	0.701767	0.845183	0.814177	0.759948	0.797838	0.717722	0.845303	0.873926	0.914426	0.868274	0.814916	0.688975	0.69179	0.806014	0.774941	0.792653	0.80353	0.883612	0.828353	0.880426	0.85119	0.731596	0.792047	0.837141	0.898548	0.737986	0.709715	0.711902	0.813665	0.822311	0.743213	0.826605	0.859835	0.729935	0.867807	0.87783	0.822583	0.775269	0.847849	0.766814
Fig 5g	75	0.854729	0.825505	0.875363	0.902374	0.93567	0.868076	0.901966	0.824879	0.78583	0.828032	0.862513	0.808922	0.865375	0.795199	0.847313	0.941099	0.920961	0.921599	0.872925	0.782899	0.758513	0.876817	0.82356	0.852108	0.888885	0.806939	0.898356	0.820298	0.901158	0.762181	0.865602	0.880104	0.80194	0.827035	0.743561	0.79599	0.887499	0.841986	0.732608	0.834695	0.915216	0.805583	0.873376	0.922806	0.79081	0.811356	0.826706	0.802474
Fig 5g	80	0.998437	0.91371	0.944655	0.858959	0.950123	0.90072	0.967921	0.95481	0.899911	0.916976	0.990123	0.879461	0.980055	0.874381	0.888214	0.998569	1	0.937041	0.915747	0.916544	0.843588	0.930272	0.851875	0.934445	0.967184	0.950676	0.929463	0.907054	0.93124	0.861343	0.971461	0.9452	0.913787	0.831245	0.83205	0.81713	0.931852	0.879552	0.859351	0.902445	0.952169	0.895017	1	0.981262	0.903134	0.856888	0.897038	0.903681
Fig 5g	85	1	0.965252	0.981804	0.951496	1	0.938418	0.987551	1	0.975779	0.981856	0.968266	0.996598	1	0.982973	0.94258	0.994925	0.985809	0.996527	1	1	0.906995	1	1	1	0.984776	0.96792	0.852898	0.885686	0.996861	0.95643	0.974288	1	0.870757	0.956657	1	0.946815	0.986385	0.99653	1	0.997253	0.961389	0.893635	0.98325	1	0.92977	0.963692	0.890412	0.812663
Fig 5g	90	0.944826	1	1	0.969621	0.940129	1	1	0.990167	1	1	0.990081	0.989434	0.911029	1	0.943303	1	0.947365	0.979766	0.932448	0.961045	0.934979	0.988424	0.932718	0.952343	0.979615	0.8948	0.925701	0.851761	0.998347	1	1	0.957064	0.832958	1	0.981853	1	1	1	0.902221	1	1	0.938434	0.979304	0.984215	0.950097	1	0.923703	0.768787
Fig 5g	95	0.832701	0.891213	0.834519	0.896154	0.73443	0.918923	0.915454	0.887874	0.850968	0.903324	0.866088	0.832739	0.722186	0.824841	0.790587	0.796461	0.779731	0.972961	0.851691	0.836756	0.756523	0.822945	0.774797	0.771686	0.75889	0.778098	0.693899	0.742065	0.856284	0.910695	0.785276	0.80752	0.778148	0.882965	0.893256	0.958518	0.886351	0.879234	0.839575	0.873209	0.849722	0.789221	0.809679	0.8987	0.863495	0.885844	0.845993	0.669722
Fig 5g	105	0.700098	0.652542	0.629219	0.65387	0.536773	0.821823	0.801578	0.75479	0.63317	0.731811	0.680547	0.613304	0.481552	0.582996	0.601589	0.57226	0.562763	0.834886	0.646339	0.560472	0.501622	0.56744	0.559815	0.496319	0.510221	0.492819	0.452676	0.478009	0.610094	0.648588	0.472072	0.491404	0.518892	0.734504	0.709656	0.769586	0.719502	0.702939	0.578259	0.631249	0.57917	0.51001	0.569784	0.651192	0.652845	0.702367	0.609951	0.490022
Fig 5g	100	0.742787		0.905977		0.539108		0.76807	0.809642	0.843522	0.868342	0.923863	0.873548	0.555988	0.738737	0.843336				0.60656	0.610351	0.848496	0.834719							0.851725	0.75667	0.80221		0.707919	0.800354		0.793123	0.709234		0.603926			1		0.612802	0.906768
[truncated: 384 more columns]
