# Supplementary material for: Fasting shapes chromatin architecture through an mTOR/RNA Pol I axis
Source: Nat Cell Biol. 2024 Sep 19;26(11):1903–17. doi: 10.1038/s41556-024-01512-w (PMC11567895; doi:10.1038/s41556-024-01512-w)
Supplement: Supplementary file 9 — Statistical source data. [file 41556_2024_1512_MOESM9_ESM.xlsx]

## Sheet: Figure 6
Fig 6b		Condition	replica no.	no. Of worms	no rings	partial ring in >=15%	rings in 16-85%	rings in >= 85%	no rings	partial ring in >=15%	rings in 16-85%	rings in >= 85%
Fig 6b		Pol I-EtOH	1	22	22	0	0	0	100	0	0	0
Fig 6b			2	17	17	0	0	0	100	0	0	0
Fig 6b			3	11	11	0	0	0	100	0	0	0
Fig 6b		Pol I-1h auxin	1	15	0	13	2	0	0	86.6667	13.3333	0
Fig 6b			2	15	0	14	1	0	0	93.3333	6.66667	0
Fig 6b			3	15	0	15	0	0	0	100	0	0
Fig 6b		Pol I-2h auxin	1	16	0	10	6	0	0	62.5	37.5	0
Fig 6b			2	16	0	13	3	0	0	81.25	18.75	0
Fig 6b			3	16	0	4	12	0	0	25	75	0
Fig 6b		Pol I-3h auxin	1	16	0	2	9	5	0	12.5	56.25	31.25
Fig 6b			2	16	0	2	2	13	0	12.5	12.5	81.25
Fig 6b			3	16	0	0	5	11	0	0	31.25	68.75
Fig 6b		Pol I-4h auxin	1	16	0	0	2	14	0	0	12.5	87.5
Fig 6b			2	16	0	0	9	7	0	0	56.25	43.75
Fig 6b			3	16	0	0	5	11	0	0	31.25	68.75
Fig 6b		Pol I-5h auxin	1	22	0	0	0	22	0	0	0	100
Fig 6b			2	15	0	0	0	15	0	0	0	100
Fig 6b			3	15	0	0	0	15	0	0	0	100
Fig 6b		Pol I-6h auxin	1	32	0	0	0	32	0	0	0	100
Fig 6b			2	17	0	0	0	17	0	0	0	100
Fig 6b			3	25	0	0	0	25	0	0	0	100
Fig 6b		Pol II-EtOH	1	16	16	0	0	0	100	0	0	0
Fig 6b			2	16	16	0	0	0	100	0	0	0
Fig 6b			3	15	15	0	0	0	100	0	0	0
Fig 6b		Pol II-1h auxin	1	22	22	0	0	0	100	0	0	0
Fig 6b			2	22	22	0	0	0	100	0	0	0
Fig 6b			3	22	22	0	0	0	100	0	0	0
Fig 6b		Pol II-2h auxin	1	22	0	22	0	0	0	100	0	0
Fig 6b			2	22	21	1	0	0	95.4545	4.54545	0	0
Fig 6b			3	22	19	3	0	0	86.3636	13.6364	0	0
Fig 6b		Pol II-3h auxin	1	17	16	1	0	0	94.1176	5.88235	0	0
Fig 6b			2	17	1	15	1	0	5.88235	88.2353	5.88235	0
Fig 6b			3	17	4	13	0	0	23.5294	76.4706	0	0
Fig 6b		Pol II-4h auxin	1	15	4	11	0	0	26.6667	73.3333	0	0
Fig 6b			2	15	11	4	0	0	73.3333	26.6667	0	0
Fig 6b			3	15	13	1	1	0	86.6667	6.66667	6.66667	0
Fig 6b		Pol II-5h auxin	1	20	6	14	0	0	30	70	0	0
Fig 6b			2	20	13	7	0	0	65	35	0	0
Fig 6b			3	20	4	13	3	0	20	65	15	0
Fig 6b		Pol II-6h auxin	1	20	3	15	2	0	15	75	10	0
Fig 6b			2	20	18	2	0	0	90	10	0	0
Fig 6b			3	21	12	8	1	0	57.1429	38.0952	4.7619	0
Fig 6b		Pol III-EtOH	1	16	16	0	0	0	100	0	0	0
Fig 6b			2	18	18	0	0	0	100	0	0	0
Fig 6b			3	18	18	0	0	0	100	0	0	0
Fig 6b		Pol III-1h auxin	1	17	17	0	0	0	100	0	0	0
Fig 6b			2	19	19	0	0	0	100	0	0	0
Fig 6b			3	18	17	1	0	0	94.4444	5.55556	0	0
Fig 6b		Pol III-2h auxin	1	23	23	0	0	0	100	0	0	0
Fig 6b			2	22	22	0	0	0	100	0	0	0
Fig 6b			3	18	18	0	0	0	100	0	0	0
Fig 6b		Pol III-3h auxin	1	17	17	0	0	0	100	0	0	0
Fig 6b			2	23	23	0	0	0	100	0	0	0
Fig 6b			3	20	20	0	0	0	100	0	0	0
Fig 6b		Pol III-4h auxin	1	15	15	0	0	0	100	0	0	0
Fig 6b			2	16	16	0	0	0	100	0	0	0
Fig 6b			3	17	17	0	0	0	100	0	0	0
Fig 6b		Pol III-5h auxin	1	22	22	0	0	0	100	0	0	0
Fig 6b			2	19	19	0	0	0	100	0	0	0
Fig 6b			3	17	17	0	0	0	100	0	0	0
Fig 6b		Pol III-6h auxin	1	16	16	0	0	0	100	0	0	0
Fig 6b			2	22	22	0	0	0	100	0	0	0
Fig 6b			3	18	18	0	0	0	100	0	0	0
Fig 6c		Pol I-auxin 3hrs	Pol I-auxin 3hrs	Pol I-auxin 3hrs	Pol I-auxin 3hrs	Pol I-auxin 3hrs	Pol I-auxin 3hrs	Pol I-auxin 3hrs	Pol I-auxin 3hrs	Pol I-auxin 3hrs	Pol I-auxin 3hrs	Pol I-auxin 3hrs	Pol I-auxin 3hrs	Pol I-auxin 3hrs	Pol I-auxin 3hrs	Pol I-auxin 3hrs	Pol I-auxin 3hrs	Pol I-auxin 3hrs	Pol I-auxin 3hrs	Pol I-auxin 3hrs	Pol I-auxin 3hrs	Pol I-auxin 3hrs	Pol I-auxin 3hrs	Pol I-auxin 3hrs	Pol I-auxin 3hrs	Pol I-auxin 3hrs	Pol I-auxin 3hrs	Pol I-auxin 3hrs	Pol I-auxin 3hrs	Pol I-auxin 3hrs	Pol I-auxin 3hrs	Pol I-auxin 3hrs	Pol I-auxin 3hrs	Pol I-auxin 3hrs	Pol I-auxin 3hrs	Pol I-auxin 3hrs	Pol I-auxin 3hrs	Pol I-auxin 3hrs	Pol I-auxin 3hrs	Pol I-auxin 3hrs	Pol I-auxin 3hrs	Pol I-auxin 3hrs	Pol I-auxin 3hrs	Pol I-auxin 3hrs	Pol I-auxin 3hrs	Pol I-auxin 3hrs	Pol I-auxin 3hrs	Pol I-auxin 3hrs	Pol I-auxin 3hrs
Fig 6c		mean_radial_profile_ID_1	mean_radial_profile_ID_2	mean_radial_profile_ID_3	mean_radial_profile_ID_4	mean_radial_profile_ID_5	mean_radial_profile_ID_6	mean_radial_profile_ID_7	mean_radial_profile_ID_8	mean_radial_profile_ID_9	mean_radial_profile_ID_10	mean_radial_profile_ID_11	mean_radial_profile_ID_12	mean_radial_profile_ID_13	mean_radial_profile_ID_14	mean_radial_profile_ID_15	mean_radial_profile_ID_16	mean_radial_profile_ID_17	mean_radial_profile_ID_18	mean_radial_profile_ID_19	mean_radial_profile_ID_20	mean_radial_profile_ID_21	mean_radial_profile_ID_22	mean_radial_profile_ID_23	mean_radial_profile_ID_24	mean_radial_profile_ID_25	mean_radial_profile_ID_26	mean_radial_profile_ID_27	mean_radial_profile_ID_28	mean_radial_profile_ID_29	mean_radial_profile_ID_30	mean_radial_profile_ID_31	mean_radial_profile_ID_32	mean_radial_profile_ID_33	mean_radial_profile_ID_34	mean_radial_profile_ID_35	mean_radial_profile_ID_36	mean_radial_profile_ID_37	mean_radial_profile_ID_38	mean_radial_profile_ID_39	mean_radial_profile_ID_40	mean_radial_profile_ID_41	mean_radial_profile_ID_42	mean_radial_profile_ID_43	mean_radial_profile_ID_44	mean_radial_profile_ID_45	mean_radial_profile_ID_46	mean_radial_profile_ID_47	mean_radial_profile_ID_48
Fig 6c	dist_perc
Fig 6c	5	0.681306	0.684227	0.389338	0.417851	0.543087	0.318959	0.530445	0.47043	0.482131	0.349024	0.5266	0.441871	0.60015	0.566612	0.534095	0.475114	0.305141	0.37777	0.458718	0.676408	0.589827	0.448536	0.6065	0.638085	0.767416	0.532235	0.394822	0.537087	0.361517	0.594463	0.874027	0.756098	0.339939	0.641094	0.79812	0.485764	0.558639	0.652961	0.586454	0.374629	0.486024	0.464446	0.395445	0.808869	0.746557	0.396021	0.544096	0.48204
Fig 6c	10	0.722062	0.655145	0.47425	0.456958	0.547351	0.366503	0.526213	0.468059	0.578483	0.349435	0.566545	0.628476	0.580127	0.722611	0.537307	0.618558	0.373247	0.492648	0.399447	0.618148	0.559159	0.451752	0.65944	0.585777	0.612688	0.63058	0.50127	0.559036	0.455829	0.558248	0.631937	0.775053	0.431541	0.621403	0.787672	0.527899	0.56417	0.579617	0.566931	0.319324	0.511566	0.596283	0.528949	0.708263	0.605253	0.38748	0.542934	0.476482
Fig 6c	15	0.69264	0.758422	0.488348	0.46907	0.57432	0.377492	0.458756	0.469636	0.578824	0.369026	0.558632	0.63817	0.592228	0.730568	0.567579	0.592423	0.366631	0.5016	0.524233	0.628817	0.622996	0.50578	0.681012	0.608675	0.6672	0.662372	0.591532	0.538735	0.446995	0.562812	0.672736	0.746148	0.468947	0.734978	0.759427	0.62059	0.580091	0.583885	0.731506	0.368496	0.475332	0.662011	0.515039	0.694107	0.612101	0.42925	0.561989	0.491388
Fig 6c	20	0.683233	0.70314	0.551645	0.549351	0.617499	0.394072	0.476841	0.513584	0.544272	0.388078	0.608255	0.654022	0.628881	0.75493	0.645048	0.641747	0.411059	0.562209	0.570747	0.612023	0.680422	0.503948	0.632451	0.649577	0.781174	0.642424	0.706787	0.627699	0.501701	0.572249	0.795283	0.892465	0.637414	0.830887	0.79571	0.701391	0.61144	0.61102	0.822907	0.382694	0.549328	0.754089	0.600703	0.686699	0.707938	0.477662	0.592295	0.550505
Fig 6c	25	0.677584	0.816767	0.558081	0.593224	0.645452	0.457412	0.496638	0.566978	0.625062	0.425868	0.604079	0.646697	0.781235	0.825183	0.782474	0.653896	0.480973	0.640681	0.677951	0.659603	0.781603	0.506508	0.702301	0.718971	0.929163	0.673774	0.660611	0.684655	0.553385	0.70693	0.847538	0.856035	0.759573	0.896566	0.757049	0.804733	0.634549	0.690981	0.990197	0.529407	0.600207	0.767343	0.721537	0.71855	0.759972	0.51187	0.638771	0.615978
Fig 6c	30	0.804079	0.899401	0.652875	0.754566	0.769057	0.541774	0.582528	0.710396	0.65877	0.492686	0.635467	0.700815	0.852032	0.873618	0.902672	0.734131	0.608769	0.796002	0.812635	0.725938	0.803694	0.547537	0.739554	0.813483	0.964258	0.694395	0.798318	0.812124	0.689604	0.852801	0.903699	0.91307	0.900658	0.925969	0.789838	0.854779	0.755161	0.756865	0.987946	0.69915	0.654714	0.844896	0.846882	0.767433	0.875199	0.600307	0.723121	0.738724
Fig 6c	35	0.905576	0.932746	0.743315	0.885456	0.804005	0.623553	0.647493	0.79274	0.727966	0.587178	0.700794	0.730646	0.853658	0.90615	0.97036	0.791487	0.801159	0.881855	0.864981	0.803374	0.848163	0.631603	0.805466	0.867777	0.986143	0.815265	0.909849	0.968849	0.808241	1	1	0.947335	1	0.931175	0.846014	0.919382	0.88969	0.851026	0.924927	0.913813	0.744224	0.903163	0.998062	0.84189	0.920208	0.723587	0.89097	0.905612
Fig 6c	40	0.84102	0.935756	0.844597	1	0.891686	0.741568	0.76245	0.917356	0.773816	0.647275	0.755665	0.784463	0.758809	0.987433	0.966186	0.887183	0.907132	0.926151	0.958617	0.896222	0.903708	0.711286	0.865747	1	0.883595	0.901213	1	1	0.869079	0.881051	0.968648	0.930759	0.972433	0.91504	0.844311	1	0.982351	0.832389	1	1	0.840909	1	1	0.989667	0.974415	0.886227	0.992768	0.936498
Fig 6c	45	0.956863	0.928079	0.917955	0.940853	0.897403	0.729721	0.853933	0.918468	0.849225	0.678938	0.856314	0.791225	0.730482	0.993141	0.923412	0.976798	0.948487	0.928085	0.978678	0.999828	0.895332	0.817143	0.891844	0.995799	0.756689	0.948039	0.971453	0.996824	0.995749	0.816915	0.930342	1	0.914141	0.915467	0.860346	0.97415	0.994846	0.896282	0.939955	0.912831	0.939059	0.911229	0.936676	0.993235	1	1	1	1
Fig 6c	50	0.985344	0.857066	0.877621	0.863392	0.848461	0.754669	0.845042	0.887945	0.900654	0.69553	0.885527	0.797278	0.79599	1	0.83431	0.962829	0.94873	0.874685	0.97749	0.941601	0.954391	0.858774	0.905879	0.928128	0.706754	1	0.895469	0.94329	1	0.751022	0.878559	0.988696	0.942621	0.983672	0.849483	0.917656	0.859293	0.929885	0.972871	0.822546	0.980521	0.892349	0.843167	1	0.966262	0.912218	0.926767	0.948742
Fig 6c	55	0.920618	0.850114	0.838217	0.728825	0.867276	0.71317	0.778473	0.880255	0.885671	0.699036	0.907813	0.797206	0.814698	0.978215	0.755985	0.843607	0.834334	0.754409	0.890943	0.932215	0.931533	0.860298	0.91095	0.832118	0.740164	0.991793	0.837899	0.853336	0.852574	0.785114	0.895356	0.958169	0.849683	0.949642	0.901127	0.878873	0.794312	0.88987	0.901656	0.728505	0.984452	0.928977	0.818622	0.946688	0.878565	0.805987	0.865156	0.931969
Fig 6c	60	0.868705	0.889214	0.812792	0.682725	0.82014	0.687459	0.741839	0.775901	0.866997	0.689993	0.909599	0.830534	0.812438	0.951938	0.722953	0.801268	0.703711	0.670209	0.821098	0.819656	0.923169	0.826235	0.925102	0.816624	0.825894	0.972708	0.775833	0.733359	0.758692	0.754907	0.88789	0.93032	0.812764	0.96377	0.9132	0.865299	0.801424	0.86169	0.867681	0.723742	0.925482	0.84028	0.722789	0.92553	0.904342	0.640362	0.746727	0.826983
Fig 6c	65	0.851094	0.825162	0.782615	0.712001	0.798126	0.679196	0.743136	0.793932	0.86287	0.697235	0.826678	0.827943	0.843115	0.92909	0.68555	0.807955	0.632106	0.664402	0.799581	0.80891	0.862132	0.874365	0.944345	0.801804	0.913735	0.959961	0.713612	0.756463	0.648978	0.718025	0.922034	0.899177	0.844836	0.947167	0.955549	0.906552	0.858601	0.830348	0.835805	0.766026	0.944852	0.863596	0.774682	0.898828	0.822593	0.614234	0.670766	0.755478
Fig 6c	70	0.905312	0.847159	0.786066	0.75058	0.85567	0.767187	0.703532	0.85191	0.868274	0.672516	0.882687	0.866621	0.916564	0.893573	0.802445	0.837198	0.697132	0.713901	0.802621	0.810375	0.869755	0.870684	0.97198	0.837533	0.984586	0.913193	0.704405	0.736367	0.697936	0.663004	0.962079	0.899515	0.902478	0.930112	0.998719	0.893589	0.900509	0.906198	0.829085	0.835731	0.951689	0.87195	0.813194	0.930537	0.847082	0.572651	0.709665	0.705256
Fig 6c	75	0.886185	0.916092	0.876078	0.811906	0.939626	0.868386	0.829129	0.887397	0.866257	0.734716	0.916448	0.916249	0.972047	0.929731	0.910146	0.877818	0.800955	0.815937	0.883383	0.925765	0.896445	0.9407	0.982624	0.907064	0.980374	0.898799	0.780773	0.840583	0.736963	0.704351	0.989693	0.931285	0.948053	1	1	0.985289	0.971553	0.988615	0.865887	0.906985	0.956832	0.943492	0.838514	0.9848	0.832507	0.649549	0.741526	0.783932
Fig 6c	80	0.936004	1	0.977633	0.825383	0.965016	0.946542	0.951585	1	0.937861	0.84952	1	1	1	0.942624	1	0.955125	0.91221	0.957242	0.997832	0.960426	1	1	0.991551	0.958655	1	0.894954	0.884067	0.88334	0.817633	0.729185	0.936888	0.89908	0.945542	0.978485	0.974416	0.990495	1	0.995286	0.897991	0.943316	0.986676	0.985743	0.926014	0.98272	0.846821	0.795155	0.781252	0.864321
Fig 6c	85	1	0.978675	1	0.810073	1	1	1	0.960663	1	0.997253	0.990336	0.999092	0.961075	0.95386	0.995534	1	1	1	1	1	0.98837	0.98264	1	0.971753	0.995157	0.824619	0.975266	0.954136	0.898119	0.764041	0.820174	0.885717	0.86326	0.886348	0.87715	0.835485	0.943944	1	0.926143	0.950488	1	0.955368	0.959295	0.869591	0.898593	0.809444	0.817251	0.922345
Fig 6c	90	0.945185	0.941967	0.922037	0.702312	0.903927	0.901726	0.989918	0.896872	0.973808	1	0.93455	0.894137	0.789299	0.862402	0.753215	0.874863	0.8985	0.811247	0.874441	0.871251	0.936409	0.841318	0.953706	0.880503	0.895774	0.771913	0.843938	0.882678	0.748943	0.767234	0.680034	0.769367	0.676763	0.76001	0.756032	0.64357	0.761785	0.799939	0.94974	0.793861	0.811794	0.808464	0.992404	0.809163	0.900791	0.700031	0.756575	0.947072
Fig 6c	95	0.70723	0.678132	0.672102	0.508208	0.657397	0.615809	0.698434	0.628048	0.830338	0.729415	0.774637	0.72877	0.621276	0.729681	0.492429	0.621094	0.704583	0.635721	0.623885	0.623839	0.760595	0.59243	0.794688	0.749807	0.683275	0.610914	0.563422	0.645493	0.518141	0.684778	0.562317	0.589737	0.483322	0.560671	0.471157	0.473938	0.567646	0.581927	0.755044	0.593315	0.580466	0.63836	0.859367	0.659409	0.84032	0.574204	0.626263	0.739083
Fig 6c	105	0.468027	0.471285	0.430662	0.304554	0.422402	0.350748	0.461646	0.369506	0.564484	0.41371	0.639546	0.548316	0.392881	0.563879	0.274291	0.402735	0.380921	0.337404	0.386256	0.343406	0.552532	0.422276	0.587395	0.569716	0.420011	0.415049	0.349037	0.37293	0.303011	0.410277	0.403862	0.432969	0.311861	0.414094	0.295481	0.341978	0.310556	0.357219	0.378608	0.330452	0.406187	0.444283	0.570005	0.527043	0.662975	0.334	0.448865	0.470417
Fig 6c	100		0.636317	0.614846	0.42919	0.650593	0.660259	0.728927		0.859576	0.642518	0.826823	0.656819	0.539579	0.608937	0.395431	0.602506	0.424652	0.536871	0.664423	0.555661	0.665205	0.537399	0.683765	0.652769	0.529662	0.599266	0.533797	0.531119	0.529804	0.640856	0.583054	0.483537	0.454646	0.480122	0.567931	0.445178	0.392772	0.48719	0.582467	0.439576	0.468728	0.513407	0.866505	0.675289	0.900454	0.473793	0.592687	0.562097
Fig 6d		WT_degraded_Pol_I	WT_degraded_Pol_I	WT_degraded_Pol_I	WT_degraded_Pol_I	WT_degraded_Pol_I	WT_degraded_Pol_I	WT_degraded_Pol_I	WT_degraded_Pol_I	WT_degraded_Pol_I	WT_degraded_Pol_I	WT_degraded_Pol_I	WT_degraded_Pol_I	WT_degraded_Pol_I	WT_degraded_Pol_I	WT_degraded_Pol_I	WT_degraded_Pol_I	WT_degraded_Pol_I	WT_degraded_Pol_I	WT_degraded_Pol_I	WT_degraded_Pol_I	WT_degraded_Pol_I	WT_degraded_Pol_I	WT_degraded_Pol_I	WT_degraded_Pol_I	WT_degraded_Pol_I	WT_degraded_Pol_I	WT_degraded_Pol_I	WT_degraded_Pol_I	WT_degraded_Pol_I	WT_degraded_Pol_I	WT_degraded_Pol_I	WT_degraded_Pol_I	WT_degraded_Pol_I	WT_degraded_Pol_I	WT_degraded_Pol_I	WT_degraded_Pol_I	WT_degraded_Pol_I	WT_degraded_Pol_I	WT_degraded_Pol_I	WT_degraded_Pol_I	WT_degraded_Pol_I	WT_degraded_Pol_I	WT_degraded_Pol_I	WT_degraded_Pol_I	WT_degraded_Pol_I	WT_degraded_Pol_I	WT_degraded_Pol_I	WT_degraded_Pol_I
Fig 6d		mean_radial_profile_ID_1	mean_radial_profile_ID_2	mean_radial_profile_ID_3	mean_radial_profile_ID_4	mean_radial_profile_ID_5	mean_radial_profile_ID_6	mean_radial_profile_ID_7	mean_radial_profile_ID_8	mean_radial_profile_ID_9	mean_radial_profile_ID_10	mean_radial_profile_ID_11	mean_radial_profile_ID_12	mean_radial_profile_ID_13	mean_radial_profile_ID_14	mean_radial_profile_ID_15	mean_radial_profile_ID_16	mean_radial_profile_ID_17	mean_radial_profile_ID_18	mean_radial_profile_ID_19	mean_radial_profile_ID_20	mean_radial_profile_ID_21	mean_radial_profile_ID_22	mean_radial_profile_ID_23	mean_radial_profile_ID_24	mean_radial_profile_ID_25	mean_radial_profile_ID_26	mean_radial_profile_ID_27	mean_radial_profile_ID_28	mean_radial_profile_ID_29	mean_radial_profile_ID_30	mean_radial_profile_ID_31	mean_radial_profile_ID_32	mean_radial_profile_ID_33	mean_radial_profile_ID_34	mean_radial_profile_ID_35	mean_radial_profile_ID_36	mean_radial_profile_ID_37	mean_radial_profile_ID_38	mean_radial_profile_ID_39	mean_radial_profile_ID_40	mean_radial_profile_ID_41	mean_radial_profile_ID_42	mean_radial_profile_ID_43	mean_radial_profile_ID_44	mean_radial_profile_ID_45	mean_radial_profile_ID_46	mean_radial_profile_ID_47	mean_radial_profile_ID_48
Fig 6d	dist_perc
Fig 6d	5	0.454981	0.321419	0.383476	0.385811	0.331076	0.701927	0.500624	0.410671	0.592321	0.473376	0.719098	0.828449	0.55659	0.418197	0.436812	0.562849	0.643748	0.495593	0.472755	0.431134	0.445976	0.754668	0.552139	0.63467	0.751377	0.482154	0.466123	0.294184	0.607252	0.515789	0.490481	0.260048	0.590995	0.308944	0.525439	0.397633	0.685824	0.512694	0.601669	0.514382	0.364471	0.452096	0.564463	0.594037	0.641773	0.4245	0.522894	0.616996
Fig 6d	10	0.467277	0.422398	0.401671	0.468749	0.40291	0.726829	0.664251	0.51496	0.715564	0.532623	0.644751	0.662666	0.607034	0.409821	0.467938	0.524047	0.615932	0.515444	0.513703	0.413034	0.433292	0.719412	0.613324	0.555423	0.804501	0.472782	0.490713	0.339491	0.631496	0.645904	0.518363	0.309621	0.660562	0.382168	0.439821	0.425269	0.589307	0.501942	0.717711	0.521139	0.382753	0.495384	0.708298	0.628422	0.692664	0.50424	0.520464	0.584974
Fig 6d	15	0.531951	0.450075	0.414854	0.469493	0.376944	0.740545	0.588509	0.593412	0.712036	0.59022	0.673724	0.700058	0.643742	0.410285	0.48768	0.497601	0.632281	0.555569	0.591742	0.451752	0.52532	0.708891	0.673977	0.605335	0.802633	0.497672	0.486819	0.35911	0.673319	0.639497	0.511192	0.354085	0.66408	0.401174	0.543126	0.497812	0.694598	0.549576	0.726396	0.499462	0.454956	0.603274	0.733804	0.631671	0.736467	0.541603	0.582779	0.613382
Fig 6d	20	0.611369	0.478607	0.427336	0.461744	0.446529	0.77902	0.682255	0.642525	0.792072	0.578533	0.669468	0.722843	0.71759	0.427798	0.53545	0.574022	0.62849	0.555329	0.742438	0.571013	0.711996	0.815882	0.746876	0.606891	0.851597	0.511081	0.567437	0.43	0.702029	0.696785	0.514419	0.44825	0.707759	0.447694	0.629996	0.586739	0.72552	0.681673	0.786958	0.65213	0.566924	0.706701	0.834152	0.736873	0.815664	0.596946	0.669015	0.599559
Fig 6d	25	0.635083	0.570629	0.521412	0.530145	0.503186	0.801298	0.738907	0.670544	0.924021	0.703391	0.82491	0.819055	0.742797	0.521353	0.57128	0.677494	0.703945	0.651694	0.859031	0.728647	0.847198	0.891309	0.816276	0.705979	0.989797	0.608431	0.723963	0.550936	0.856541	0.749685	0.543669	0.529649	0.818845	0.52102	0.75109	0.741117	0.763753	0.870396	0.925539	0.831019	0.809716	0.786097	0.871181	0.809191	0.831323	0.721838	0.713443	0.679662
Fig 6d	30	0.742435	0.627735	0.636095	0.611728	0.576806	0.831376	0.829748	0.772459	1	0.798547	0.843055	0.904104	0.787627	0.614301	0.633958	0.805613	0.736124	0.725261	0.982686	0.931015	1	0.992887	0.865768	0.856732	0.923483	0.709963	0.873556	0.742896	0.938323	0.842818	0.620209	0.660004	0.838573	0.655925	0.880211	0.900949	0.873038	0.886117	0.99871	0.985914	0.873087	0.866096	0.978459	0.932484	0.804628	0.855129	0.803825	0.810399
Fig 6d	35	0.759389	0.739422	0.757988	0.758059	0.672198	0.856233	0.886995	0.888349	0.998299	0.883094	0.843084	0.960942	0.847307	0.735795	0.70503	0.935647	0.775667	0.835422	1	1	0.969065	1	0.917812	1	0.893707	0.926912	1	0.888596	0.964144	0.892862	0.715885	0.757527	0.963669	0.824483	1	1	0.922348	0.967941	1	1	1	0.905456	1	0.874502	0.823329	0.967231	0.875758	0.903381
Fig 6d	40	0.865785	0.781906	0.71704	0.825548	0.713307	0.833108	0.984584	0.874225	0.886775	0.921726	0.862574	0.838076	0.984835	0.853132	0.819737	0.900023	0.79168	0.827779	0.907725	0.943714	0.949175	0.954172	1	0.990667	0.845993	1	0.900943	1	0.919812	0.83732	0.773447	0.755829	0.941234	1	0.978705	0.923062	1	0.91797	0.919204	0.974131	0.871783	0.867294	0.90303	0.845644	0.799625	1	0.919595	1
Fig 6d	45	0.896737	0.770714	0.699013	0.881803	0.687643	0.857488	1	0.885646	0.878366	0.923466	0.816936	0.735324	0.978168	0.859852	0.776324	0.809218	0.804101	0.830084	0.739539	0.832418	0.911364	0.902765	0.991119	0.864117	0.860606	0.858667	0.76334	0.917042	0.861998	0.776615	0.826078	0.795667	0.918773	0.999071	0.902572	0.93603	0.902678	0.810101	0.838878	0.856228	0.828835	0.875675	0.891027	0.748857	0.82937	0.913028	0.904824	0.960685
Fig 6d	50	0.887615	0.703077	0.682443	0.845466	0.685718	0.830734	0.993905	0.799939	0.82321	0.82828	0.761907	0.674857	1	0.827111	0.686111	0.709608	0.717226	0.754792	0.620903	0.661117	0.991347	0.820627	0.933001	0.677344	0.776306	0.715399	0.748093	0.81956	0.809613	0.666512	0.796826	0.797519	0.835332	0.890912	0.830062	0.864394	0.828035	0.804139	0.705173	0.765519	0.70263	0.856471	0.80964	0.679492	0.838525	0.853084	0.853701	0.797713
Fig 6d	55	0.803397	0.630294	0.657752	0.783886	0.656419	0.822198	0.919266	0.779176	0.808691	0.75725	0.777082	0.633687	0.971183	0.808635	0.630411	0.744266	0.728452	0.76375	0.60827	0.649128	0.939714	0.879655	0.873644	0.621492	0.804887	0.662506	0.759372	0.700076	0.812017	0.73321	0.849154	0.746783	0.787137	0.782833	0.745824	0.727484	0.7556	0.786554	0.718794	0.804024	0.693784	0.837046	0.758714	0.677818	0.80245	0.745352	0.736918	0.703997
Fig 6d	60	0.748771	0.595384	0.649357	0.761286	0.592896	0.794513	0.825439	0.770114	0.797019	0.664656	0.775968	0.650415	0.852127	0.866679	0.641642	0.83912	0.746728	0.733429	0.559124	0.602097	0.95062	0.78855	0.82022	0.574153	0.820317	0.61463	0.734418	0.637435	0.834527	0.759892	0.845124	0.776875	0.795889	0.700062	0.720817	0.637701	0.681414	0.769774	0.674285	0.81461	0.688187	0.83679	0.715629	0.659491	0.833298	0.66396	0.669098	0.638827
Fig 6d	65	0.74108	0.656765	0.669823	0.786663	0.627123	0.844181	0.811413	0.809126	0.77107	0.692128	0.754661	0.715065	0.858841	0.80198	0.706264	0.897287	0.813778	0.807667	0.638798	0.610633	0.882865	0.891594	0.824265	0.617706	0.810797	0.621713	0.756533	0.641833	0.853841	0.786286	0.792551	0.761741	0.793776	0.664952	0.737248	0.625961	0.660327	0.816426	0.671512	0.826475	0.728578	0.834307	0.779917	0.70774	0.827602	0.720333	0.695492	0.645896
Fig 6d	70	0.774353	0.698298	0.696387	0.826032	0.684799	0.829927	0.81414	0.803009	0.792953	0.688922	0.805528	0.770687	0.869939	0.853761	0.777976	0.899143	0.860403	0.78588	0.673202	0.620801	0.812689	0.987211	0.886754	0.668199	0.850251	0.692752	0.750432	0.653951	0.876233	0.879384	0.894961	0.720708	0.829864	0.705662	0.742041	0.652401	0.647361	0.91937	0.751759	0.836778	0.742018	0.837966	0.8097	0.789788	0.89791	0.690223	0.775119	0.685612
Fig 6d	75	0.849385	0.844314	0.740654	0.877511	0.802794	0.852835	0.83583	0.883654	0.822684	0.788913	0.809386	0.877679	0.931033	0.883827	0.949344	0.936381	0.907469	0.875258	0.803732	0.649131	0.812114	0.96839	0.914457	0.758832	0.910481	0.775112	0.7508	0.77271	0.894671	0.993395	0.95496	0.791234	0.920428	0.826768	0.75441	0.697247	0.741336	0.944396	0.789352	0.774693	0.799157	0.877939	0.870282	0.8527	0.880081	0.728712	0.920768	0.758142
Fig 6d	80	0.980466	0.971706	0.901887	0.923952	0.896553	0.917035	0.883781	0.920707	0.842631	0.939233	0.954588	0.957572	0.944678	0.944813	0.991903	0.959712	0.991937	0.930883	0.931677	0.653738	0.848656	0.920868	0.943685	0.884383	0.9899	0.842995	0.81551	0.908885	0.962848	1	1	0.886378	0.966282	0.969701	0.868313	0.749057	0.75099	0.991125	0.836005	0.809756	0.813969	0.947043	0.974363	0.948822	0.987492	0.753068	0.997069	0.859583
Fig 6d	85	1	1	1	1	1	1	0.873184	1	0.961913	1	1	1	0.965028	1	1	0.973469	1	1	0.970365	0.736943	0.895791	0.8235	0.90251	0.971776	1	0.87047	0.862695	0.90714	1	0.994456	0.957305	1	0.98144	0.993422	0.953814	0.732944	0.777315	1	0.807565	0.868532	0.827799	1	0.943268	1	1	0.692004	1	0.911072
Fig 6d	90	0.891189	0.876999	0.957628	0.949453	0.964757	0.947593	0.858561	0.942133	0.929209	0.964755	0.91697	0.972641	0.921498	0.880441	0.881369	1	0.954092	0.955119	0.810106	0.709554	0.847778	0.826288	0.778234	0.850738	0.860182	0.85493	0.812636	0.724857	0.887201	0.902892	0.868664	0.901886	1	0.933418	0.950584	0.703928	0.725891	0.92011	0.74571	0.896819	0.87738	0.940475	0.867344	0.913916	0.919132	0.690187	0.999765	0.857784
Fig 6d	95	0.690389	0.686065	0.711047	0.792039	0.755353	0.784026	0.780752	0.706341	0.766017	0.821362	0.747389	0.795794	0.782895	0.683239	0.708436	0.799158	0.7986	0.810176	0.63372	0.637734	0.743936	0.642356	0.608975	0.632187	0.642436	0.684372	0.628925	0.496078	0.651337	0.782073	0.652238	0.662098	0.782616	0.720995	0.738635	0.589931	0.65357	0.756497	0.577038	0.779503	0.593446	0.816362	0.718536	0.729514	0.762471	0.605374	0.787253	0.647464
Fig 6d	100	0.658556	0.561417	0.467201	0.700526	0.545788	0.557997	0.836306	0.581934	0.699486	0.773825	0.575619	0.672083	0.867937	0.4102	0.662649	0.798926	0.684775	0.621284	0.642496	0.523727	0.656304	0.721232	0.557594	0.480703	0.505383	0.738624	0.578001	0.484296	0.512859	0.804872	0.580543	0.524403	0.654549	0.774392	0.630516	0.521838	0.614208	0.567613	0.569099	0.652836	0.490571	0.635996	0.656726	0.624151	0.699067	0.610267	0.873585	0.638349
Fig 6d	105	0.487865	0.414595	0.416793	0.555211	0.428581	0.530697	0.520054	0.468066	0.495614	0.469787	0.51124	0.516906	0.58238	0.382819	0.469848	0.466886	0.575394	0.479438	0.369872	0.331837	0.406674	0.444342	0.415099	0.387645	0.400746	0.335616	0.337482	0.301679	0.362847	0.510781	0.355955	0.384134	0.479313	0.443389	0.406436	0.333723	0.461957	0.543273	0.372848	0.453597	0.322209	0.536595	0.531065	0.506993	0.547152	0.400374	0.463939	0.424988
[truncated: 384 more columns]
