# Supplementary material for: Fasting shapes chromatin architecture through an mTOR/RNA Pol I axis
Source: Nat Cell Biol. 2024 Sep 19;26(11):1903–17. doi: 10.1038/s41556-024-01512-w (PMC11567895; doi:10.1038/s41556-024-01512-w)
Supplement: Supplementary file 10 — Statistical source data. [file 41556_2024_1512_MOESM10_ESM.xlsx]

## Sheet: Figure 7
Fig 7b		Int_ctrl	Int_ctrl	Int_ctrl	Int_ctrl	Int_ctrl	Int_ctrl	Int_ctrl	Int_ctrl	Int_ctrl	Int_ctrl	Int_ctrl	Int_ctrl	Int_ctrl	Int_ctrl	Int_ctrl	Int_ctrl	Int_ctrl	Int_ctrl	Int_ctrl	Int_ctrl	Int_ctrl	Int_ctrl	Int_ctrl	Int_ctrl	Int_ctrl	Int_ctrl	Int_ctrl	Int_ctrl	Int_ctrl	Int_ctrl	Int_ctrl	Int_ctrl	Int_ctrl	Int_ctrl	Int_ctrl	Int_ctrl	Int_ctrl	Int_ctrl	Int_ctrl	Int_ctrl	Int_ctrl	Int_ctrl	Int_ctrl	Int_ctrl	Int_ctrl	Int_ctrl	Int_ctrl	Int_ctrl
Fig 7b		mean_radial_profile_ID_1	mean_radial_profile_ID_2	mean_radial_profile_ID_3	mean_radial_profile_ID_4	mean_radial_profile_ID_5	mean_radial_profile_ID_6	mean_radial_profile_ID_7	mean_radial_profile_ID_8	mean_radial_profile_ID_9	mean_radial_profile_ID_10	mean_radial_profile_ID_11	mean_radial_profile_ID_12	mean_radial_profile_ID_13	mean_radial_profile_ID_14	mean_radial_profile_ID_15	mean_radial_profile_ID_16	mean_radial_profile_ID_17	mean_radial_profile_ID_18	mean_radial_profile_ID_19	mean_radial_profile_ID_20	mean_radial_profile_ID_21	mean_radial_profile_ID_22	mean_radial_profile_ID_23	mean_radial_profile_ID_24	mean_radial_profile_ID_25	mean_radial_profile_ID_26	mean_radial_profile_ID_27	mean_radial_profile_ID_28	mean_radial_profile_ID_29	mean_radial_profile_ID_30	mean_radial_profile_ID_31	mean_radial_profile_ID_32	mean_radial_profile_ID_33	mean_radial_profile_ID_34	mean_radial_profile_ID_35	mean_radial_profile_ID_36	mean_radial_profile_ID_37	mean_radial_profile_ID_38	mean_radial_profile_ID_39	mean_radial_profile_ID_40	mean_radial_profile_ID_41	mean_radial_profile_ID_42	mean_radial_profile_ID_43	mean_radial_profile_ID_44	mean_radial_profile_ID_45	mean_radial_profile_ID_46	mean_radial_profile_ID_47	mean_radial_profile_ID_48
Fig 7b	dist_perc
Fig 7b	5	0.316495	0.40497	0.324028	0.278018	0.287255	0.264941	0.253821	0.414815	0.353251	0.264546	0.4124	0.307407	0.288507	0.363286	0.320738	0.306234	0.34578	0.289242	0.248281	0.461153	0.321892	0.357525	0.248122	0.233766	0.391943	0.312495	0.344443	0.302896	0.359405	0.23812	0.24485	0.365248	0.280616	0.235513	0.426867	0.283868	0.287617	0.494612	0.278349	0.221206	0.346709	0.245444	0.263493	0.330779	0.216491	0.33997	0.578044	0.185136
Fig 7b	10	0.316419	0.352825	0.332426	0.296555	0.287635	0.259743	0.260008	0.419645	0.32179	0.28378	0.374782	0.309949	0.336377	0.357764	0.335947	0.297124	0.349479	0.354881	0.237866	0.387387	0.408605	0.327897	0.259596	0.20274	0.420463	0.338429	0.365373	0.306458	0.339123	0.22329	0.278423	0.334823	0.284457	0.243319	0.381759	0.278229	0.314491	0.470966	0.263156	0.235929	0.29731	0.314042	0.234501	0.309511	0.248106	0.287058	0.509906	0.202984
Fig 7b	15	0.331744	0.311785	0.366345	0.332993	0.304272	0.251576	0.267948	0.434306	0.338101	0.303426	0.41794	0.36188	0.328277	0.349643	0.334802	0.298299	0.373597	0.352375	0.260837	0.361781	0.390883	0.331788	0.273376	0.217136	0.444612	0.371588	0.386319	0.311139	0.327397	0.212345	0.263119	0.331559	0.290071	0.253405	0.387409	0.288737	0.296891	0.462835	0.268002	0.23547	0.309352	0.287178	0.244661	0.297062	0.261249	0.26831	0.365332	0.212729
Fig 7b	20	0.341226	0.326594	0.328029	0.318926	0.318399	0.256805	0.264183	0.432259	0.314354	0.32517	0.411658	0.329526	0.337631	0.354696	0.334174	0.321141	0.36185	0.342128	0.273756	0.383691	0.39105	0.384755	0.282061	0.221488	0.434545	0.367394	0.360767	0.309273	0.342256	0.212665	0.281891	0.340117	0.274336	0.24316	0.394812	0.301813	0.299421	0.486756	0.273853	0.23083	0.296307	0.312104	0.248501	0.29239	0.269119	0.303652	0.287728	0.216822
Fig 7b	25	0.385388	0.370572	0.308268	0.338347	0.31626	0.268232	0.280662	0.44421	0.321551	0.314947	0.383697	0.334086	0.370941	0.373364	0.342481	0.320256	0.378688	0.374719	0.294408	0.357424	0.412264	0.372345	0.33103	0.223254	0.445812	0.356781	0.362935	0.309909	0.342252	0.219558	0.300275	0.355774	0.286211	0.255914	0.390813	0.301551	0.322843	0.465045	0.277757	0.248204	0.302206	0.291041	0.258308	0.299002	0.271682	0.322633	0.287447	0.214699
Fig 7b	30	0.357532	0.373333	0.313184	0.338562	0.342072	0.293333	0.287697	0.438853	0.341116	0.298914	0.387547	0.313586	0.376337	0.376647	0.340704	0.342643	0.377555	0.364264	0.283683	0.353795	0.428596	0.398656	0.343249	0.223328	0.448682	0.352616	0.367954	0.327256	0.323548	0.228648	0.294969	0.367823	0.302148	0.270102	0.409371	0.316439	0.364208	0.469458	0.293961	0.253132	0.316848	0.309132	0.282214	0.29125	0.266672	0.31796	0.285892	0.230453
Fig 7b	35	0.363563	0.352612	0.31365	0.350362	0.353523	0.313804	0.31202	0.455094	0.358527	0.304185	0.403635	0.333049	0.390306	0.384369	0.355728	0.34921	0.407085	0.386139	0.311903	0.357434	0.416148	0.393987	0.330606	0.242818	0.471025	0.364849	0.365238	0.343212	0.329742	0.240968	0.335786	0.379478	0.316471	0.281095	0.442332	0.347785	0.400279	0.455292	0.295029	0.26012	0.331282	0.328743	0.286741	0.32442	0.277747	0.302226	0.29733	0.241358
Fig 7b	40	0.405403	0.376967	0.30805	0.364227	0.379789	0.325727	0.336706	0.479273	0.37447	0.314272	0.395747	0.342278	0.404138	0.402359	0.367233	0.370701	0.427878	0.407953	0.332992	0.38196	0.435446	0.41117	0.349491	0.262462	0.479325	0.389805	0.387524	0.349393	0.342515	0.253341	0.390284	0.407569	0.326023	0.308511	0.485098	0.36471	0.438024	0.483823	0.316478	0.277044	0.3448	0.33232	0.296725	0.349124	0.287126	0.292501	0.324366	0.269177
Fig 7b	45	0.462203	0.39445	0.339409	0.38819	0.416112	0.384848	0.411877	0.499919	0.396764	0.338645	0.445328	0.372462	0.451172	0.449049	0.406285	0.397717	0.460898	0.428392	0.380036	0.425626	0.454623	0.418918	0.347743	0.296665	0.523807	0.41374	0.422355	0.384301	0.378359	0.291866	0.482824	0.449639	0.377472	0.362173	0.547175	0.399911	0.41593	0.486175	0.342969	0.304709	0.358784	0.359519	0.320205	0.366184	0.313222	0.310601	0.361017	0.294962
Fig 7b	50	0.533072	0.406947	0.363986	0.423283	0.454717	0.430208	0.488329	0.544844	0.405286	0.362482	0.474623	0.429135	0.524459	0.490257	0.438608	0.474181	0.507374	0.487696	0.458134	0.452388	0.491867	0.443092	0.391721	0.340049	0.549675	0.482243	0.456819	0.440965	0.421038	0.339316	0.614295	0.513581	0.413418	0.39977	0.627879	0.430884	0.429179	0.511924	0.360819	0.335718	0.383257	0.39388	0.374714	0.394834	0.353659	0.342249	0.385706	0.343335
Fig 7b	55	0.625438	0.464641	0.432101	0.485317	0.537735	0.520226	0.599543	0.619707	0.477302	0.410328	0.525839	0.495296	0.583762	0.57613	0.494315	0.516314	0.596137	0.538951	0.561844	0.503089	0.537217	0.493519	0.439168	0.428363	0.619559	0.526069	0.553418	0.542818	0.47636	0.39725	0.749068	0.537771	0.469539	0.52755	0.770412	0.536679	0.492912	0.566498	0.424959	0.389043	0.448273	0.428568	0.43224	0.446097	0.423386	0.394632	0.478912	0.421529
Fig 7b	60	0.772437	0.556513	0.538256	0.600199	0.644588	0.679425	0.769057	0.699459	0.565139	0.52874	0.61165	0.608697	0.701754	0.686755	0.591773	0.598167	0.691534	0.667061	0.726674	0.606221	0.614079	0.593263	0.569029	0.569061	0.707315	0.622478	0.649751	0.650727	0.578019	0.527793	0.802686	0.63765	0.531247	0.658415	0.897971	0.661617	0.574676	0.660742	0.506049	0.468042	0.510991	0.52011	0.574438	0.527468	0.506334	0.447533	0.562366	0.516085
Fig 7b	65	0.875966	0.638593	0.643109	0.685422	0.757828	0.792023	0.861794	0.786193	0.701962	0.706234	0.780373	0.706851	0.773696	0.78111	0.731913	0.655841	0.813255	0.746675	0.818014	0.684881	0.704084	0.689245	0.648412	0.705758	0.787639	0.676851	0.755879	0.852416	0.729231	0.634528	1	0.720331	0.630152	0.764168	0.941986	0.817987	0.697106	0.756101	0.66617	0.619864	0.604724	0.633067	0.660995	0.605086	0.61911	0.556561	0.676779	0.667637
Fig 7b	70	0.937542	0.791317	0.767178	0.785331	0.882519	0.885295	0.91594	0.916853	0.844908	0.825998	0.875237	0.87021	0.880639	0.871107	0.832236	0.82173	0.862919	0.86005	0.910801	0.817302	0.79475	0.832688	0.798723	0.840831	0.912789	0.819714	0.891243	0.933782	0.80873	0.756381	0.961593	0.778116	0.775546	0.890688	0.994886	0.945412	0.837417	0.812457	0.77376	0.791819	0.737722	0.741076	0.806864	0.726494	0.733648	0.6899	0.7929	0.788807
Fig 7b	75	1	0.880978	0.875922	0.915145	0.94072	0.928031	1	1	0.948088	0.945889	1	0.957423	0.932341	0.973637	0.966722	0.862311	0.980556	0.935329	0.969613	0.914472	0.922258	0.928822	0.903816	0.947036	0.976856	0.940641	0.936678	1	0.961362	0.900932	0.932809	0.920149	0.910067	0.979918	0.959066	1	0.946136	0.950138	0.899932	0.945341	0.869126	0.903646	0.924142	0.864841	0.876893	0.854564	0.902702	0.941936
Fig 7b	80	0.956696	1	0.978064	1	1	1	0.967261	0.97685	1	1	0.983771	1	1	1	1	0.966273	1	1	1	1	0.988043	1	0.959206	1	1	1	1	0.992483	0.998376	0.99716	0.922278	1	1	1	1	0.982327	1	1	1	1	1	0.968805	1	1	0.986021	0.967436	1	1
Fig 7b	85	0.945567	0.995707	1	0.962857	0.96313	0.929523	0.940081	0.977912	0.956806	0.976297	0.918263	0.899917	0.935782	0.948302	0.92006	1	0.970055	0.960212	0.952644	0.952136	1	0.952571	1	0.899341	0.937915	0.973898	0.98575	0.957785	1	1	0.874247	0.970359	0.998814	0.956545	0.958901	0.89062	0.937554	0.949946	0.979267	0.989204	0.984705	1	0.998378	0.977027	1	1	0.982661	0.980534
Fig 7b	90	0.773909	0.820129	0.823968	0.786979	0.806566	0.728567	0.767282	0.814201	0.776014	0.812482	0.741512	0.804848	0.754804	0.76465	0.773649	0.790872	0.809014	0.750368	0.751874	0.70651	0.779794	0.751965	0.822985	0.708315	0.786009	0.746083	0.78494	0.80552	0.838856	0.807752	0.737963	0.770011	0.881339	0.774727	0.785062	0.680015	0.747867	0.818651	0.817719	0.848481	0.844875	0.855028	0.772131	0.725037	0.781467	0.821425	0.827529	0.739249
Fig 7b	95	0.485707	0.520259	0.498224	0.547207	0.508455	0.481494	0.485093	0.598182	0.573733	0.559185	0.484281	0.509897	0.517478	0.489419	0.504267	0.471655	0.575118	0.471533	0.48104	0.463286	0.49558	0.515535	0.48436	0.444738	0.523532	0.485381	0.46728	0.536978	0.521201	0.531077	0.421865	0.500259	0.558931	0.457635	0.543777	0.415043	0.50785	0.584862	0.614702	0.581334	0.569362	0.557753	0.432624	0.434425	0.456021	0.503899	0.498414	0.410858
Fig 7b	100	0.44259	0.494101	0.389401	0.396128	0.381543	0.411088	0.438469	0.390714	0.419246	0.412444	0.43362	0.399112	0.411483	0.427025	0.441047	0.408444	0.50776	0.390069	0.416164	0.411205	0.404672	0.38615	0.368778	0.385969	0.513114	0.399294	0.363856	0.415307	0.436827	0.387161	0.363047	0.458247	0.382109	0.41609	0.461291	0.359121	0.384044	0.464848	0.486585	0.404493	0.447018	0.431902	0.370394	0.309828	0.318156	0.332567	0.396803	0.312423
Fig 7b	105	0.275837	0.318165	0.249561	0.32742	0.270673	0.279503	0.270688	0.405535	0.350255	0.296905	0.27093	0.278134	0.32469	0.297846	0.291762	0.2596	0.360772	0.269098	0.293139	0.277372	0.276622	0.305776	0.247215	0.242207	0.34786	0.288427	0.25707	0.29569	0.279035	0.229586	0.226722	0.316437	0.365631	0.2622	0.38124	0.22956	0.284739	0.338152	0.359996	0.263142	0.307741	0.326012	0.218283	0.209142	0.220949	0.215713	0.284226	0.162611
Fig 7c	Condition	Relative nucleolar volume
Fig 7c	Int-TIR1 only	0.636474	1.16706	1.22621	1.20643	0.983393	0.999841	0.680963	1.11729	0.869594	1.0295	0.843694	0.831233	0.724615	1.30525	1.23944	1.13897	1.02461	0.829944	0.57434	0.753556	0.940186	0.958477	0.878156	0.871939	0.692623	0.962636	0.966154	1.02593	0.827335	0.487876	0.60922	1.02877	1.07661	0.836312	1.13289	1.03953	0.64997	1.09022	1.04638	0.837561	1.03414	1.00376	1.0648	1.35483	1.31108	1.33346	1.4131	1.39934
Fig 7c	Int-RNApolI	0.324624	0.464715	0.439844	0.385507	0.397162	0.636046	0.304488	0.317241	0.37997	0.436617	0.347709	0.37238	0.232702	0.393648	0.311028	0.300711	0.335579	0.268585	0.29077	0.319187	0.387577	0.326921	0.315973	0.417749	0.279988	0.426949	0.353418	0.326752	0.356542	0.34207	0.349196	0.384907	0.38882	0.374923	0.358181	0.27952	0.383458	0.356465	0.514119	0.455934	0.350699	0.277576	0.274078	0.386713	0.417644	0.407293	0.397206	0.255346
Fig 7c	Hyp-TIR1 only	1.15556	0.94697	0.86815	0.979674	0.762178	0.888737	0.943561	0.96559	0.932418	0.761063	1.07306	1.19843	1.12457	1.08253	1.0006	0.799534	0.859078	0.774579	0.830063	0.631162	0.95884	1.18007	1.12107	1.09586	0.84222	1.02495	1.06529	0.952269	0.952817	0.862346	1.13195	1.23203	1.24713	1.11717	1.00756	0.904682	0.871184	0.965659	0.96729	0.748336	1.00448	0.948398	0.721636	1.00528	0.824347	1.26934	1.22283	1.0525
Fig 7c	Hyp-RNApolI	0.411397	0.429432	0.429249	0.331925	0.258935	0.372072	0.392782	0.308204	0.378574	0.282619	0.386145	0.337158	0.282033	0.281192	0.227868	0.615087	0.526232	0.396742	0.427726	0.349744	0.391281	0.391345	0.341805	0.329727	0.306469	0.411406	0.41752	0.392638	0.403336	0.305398	0.334822	0.321666	0.276409	0.300286	0.214919	0.289536	0.331686	0.299586	0.352342	0.272045	0.41799	0.51039	0.359007	0.365685	0.286225	0.34889	0.423014	0.350271
Fig 7c	Mus-TIR1 only	1.09422	0.930086	1.11987	1.12902	1.08119	1.04716	0.978554	0.966384	0.986062	0.932916	0.963597	0.945733	0.945893	0.928634	0.813881	1.19981	1.14957	0.913016	0.824639	1.08832	0.973534	0.746456	1.03279	0.74074	0.890419	0.937893	1.15781	0.804325	0.800321	0.930063	0.881883	0.848427	0.769993	0.841322	0.931742	1.52307	1.22765	1.0541	0.991536	0.980244	1.02174	0.949608	0.870394	1.05926	1.04319	0.916251	1.03035	1.25029
Fig 7c	Mus-RNApolI	0.536162	0.524011	0.58712	0.499444	0.478098	0.560337	0.777145	0.442327	0.48763	0.98719	0.484314	0.712292	0.696191	0.489674	0.656114	0.479311	0.949612	0.517417	0.578645	0.644806	0.528901	0.633476	0.791184	0.511916	0.667605	0.719559	0.536828	0.683779	0.578718	0.56476	0.742439	0.673348	0.628582	0.504489	0.573831	0.75108	0.555873	0.616119	0.807707	0.502144	0.767471	0.436774	0.594877	0.660136	0.449708	0.619831	0.678222	0.824338
Fig 7d	Condition	Relative nucleolar volume
Fig 7d	Int-fastedOverFED	0.263888	0.280952	0.439848	0.379706	0.41068	0.437206	0.388491	0.365167	0.318648	0.341897	0.310976	0.287773	0.261066	0.264115	0.31781	0.336274	0.342919	0.332276	0.292078	0.322647	0.323267	0.29095	0.313665	0.27744	0.266595	0.24576	0.374884	0.547146	0.322378	0.354038	0.334317	0.333964	0.282814	0.593192	0.297163	0.292736	0.283132	0.290338	0.362703	0.351185	0.425493	0.354407	0.364337	0.283178	0.317972	0.299616	0.281693	0.267037
Fig 7d	Int-PolIOverCTRL	0.324624	0.464715	0.439844	0.385507	0.397162	0.636046	0.304488	0.317241	0.37997	0.436617	0.347709	0.37238	0.232702	0.393648	0.311028	0.300711	0.335579	0.268585	0.29077	0.319187	0.387577	0.326921	0.315973	0.417749	0.279988	0.426949	0.353418	0.326752	0.356542	0.34207	0.349196	0.384907	0.38882	0.374923	0.358181	0.27952	0.383458	0.356465	0.514119	0.455934	0.350699	0.277576	0.274078	0.386713	0.417644	0.407293	0.397206	0.255346
Fig 7d	Hyp-fastedOverFED	0.61495	0.608099	0.444936	0.476619	0.340846	0.404463	0.404903	0.367364	0.367056	0.34032	0.539662	0.526251	0.423965	0.324374	0.432737	0.489929	0.558666	0.45916	0.382706	0.408929	0.432037	0.483136	0.434469	0.602834	0.453227	0.54233	0.61624	0.445123	0.573037	0.381687	0.531547	0.587404	0.396077	0.637584	0.366123	0.575428	0.535213	0.553256	0.623002	0.437676	0.505836	0.563584	0.489767	0.667173	0.412425	0.511506	0.534803	0.463227
Fig 7d	Hyp-PolIOverCTRL	0.411397	0.429432	0.429249	0.331925	0.258935	0.372072	0.392782	0.308204	0.378574	0.282619	0.386145	0.337158	0.282033	0.281192	0.227868	0.615087	0.526232	0.396742	0.427726	0.349744	0.391281	0.391345	0.341805	0.329727	0.306469	0.411406	0.41752	0.392638	0.403336	0.305398	0.334822	0.321666	0.276409	0.300286	0.214919	0.289536	0.331686	0.299586	0.352342	0.272045	0.41799	0.51039	0.359007	0.365685	0.286225	0.34889	0.423014	0.350271
Fig 7d	Mus-fastedOverFED	1.03069	0.912722	0.9534	0.843499	0.71272	1.00979	0.810446	0.663902	0.745128	0.774809	0.706384	1.16787	0.59134	0.74145	0.593128	0.946466	0.461103	1.08463	0.482384	0.6289	0.893018	0.845563	0.585859	1.04288	0.70509	1.02328	1.47933	0.716617	1.65972	0.684741	0.770191	0.890075	0.690428	1.20236	0.984138	0.680196	0.898736	0.874893	0.715636	0.758509	0.649181	0.83239	1.22638	0.861611	0.829959	1.21621	0.73089	0.676726
Fig 7d	Mus-PolIOverCTRL	0.536162	0.524011	0.58712	0.499444	0.478098	0.560337	0.777145	0.442327	0.48763	0.98719	0.484314	0.712292	0.696191	0.489674	0.656114	0.479311	0.949612	0.517417	0.578645	0.644806	0.528901	0.633476	0.791184	0.511916	0.667605	0.719559	0.536828	0.683779	0.578718	0.56476	0.742439	0.673348	0.628582	0.504489	0.573831	0.75108	0.555873	0.616119	0.807707	0.502144	0.767471	0.436774	0.594877	0.660136	0.449708	0.619831	0.678222	0.824338
Fig 7e (left)		Hyp_ctrl	Hyp_ctrl	Hyp_ctrl	Hyp_ctrl	Hyp_ctrl	Hyp_ctrl	Hyp_ctrl	Hyp_ctrl	Hyp_ctrl	Hyp_ctrl	Hyp_ctrl	Hyp_ctrl	Hyp_ctrl	Hyp_ctrl	Hyp_ctrl	Hyp_ctrl	Hyp_ctrl	Hyp_ctrl	Hyp_ctrl	Hyp_ctrl	Hyp_ctrl	Hyp_ctrl	Hyp_ctrl	Hyp_ctrl	Hyp_ctrl	Hyp_ctrl	Hyp_ctrl	Hyp_ctrl	Hyp_ctrl	Hyp_ctrl	Hyp_ctrl	Hyp_ctrl	Hyp_ctrl	Hyp_ctrl	Hyp_ctrl	Hyp_ctrl	Hyp_ctrl	Hyp_ctrl	Hyp_ctrl	Hyp_ctrl	Hyp_ctrl	Hyp_ctrl	Hyp_ctrl	Hyp_ctrl	Hyp_ctrl	Hyp_ctrl	Hyp_ctrl	Hyp_ctrl
Fig 7e (left)		mean_radial_profile_ID_1	mean_radial_profile_ID_2	mean_radial_profile_ID_3	mean_radial_profile_ID_4	mean_radial_profile_ID_5	mean_radial_profile_ID_6	mean_radial_profile_ID_7	mean_radial_profile_ID_8	mean_radial_profile_ID_9	mean_radial_profile_ID_10	mean_radial_profile_ID_11	mean_radial_profile_ID_12	mean_radial_profile_ID_13	mean_radial_profile_ID_14	mean_radial_profile_ID_15	mean_radial_profile_ID_16	mean_radial_profile_ID_17	mean_radial_profile_ID_18	mean_radial_profile_ID_19	mean_radial_profile_ID_20	mean_radial_profile_ID_21	mean_radial_profile_ID_22	mean_radial_profile_ID_23	mean_radial_profile_ID_24	mean_radial_profile_ID_25	mean_radial_profile_ID_26	mean_radial_profile_ID_27	mean_radial_profile_ID_28	mean_radial_profile_ID_29	mean_radial_profile_ID_30	mean_radial_profile_ID_31	mean_radial_profile_ID_32	mean_radial_profile_ID_33	mean_radial_profile_ID_34	mean_radial_profile_ID_35	mean_radial_profile_ID_36	mean_radial_profile_ID_37	mean_radial_profile_ID_38	mean_radial_profile_ID_39	mean_radial_profile_ID_40	mean_radial_profile_ID_41	mean_radial_profile_ID_42	mean_radial_profile_ID_43	mean_radial_profile_ID_44	mean_radial_profile_ID_45	mean_radial_profile_ID_46	mean_radial_profile_ID_47	mean_radial_profile_ID_48
Fig 7e (left)	dist_perc
Fig 7e (left)	5	0.168715	0.214731	0.287639	0.1954	0.350013	0.23425	0.176149	0.250825	0.235485	0.26264	0.141276	0.168267	0.141255	0.166902	0.252728	0.121457	0.153299	0.139496	0.13407	0.250614	0.225689	0.211653	0.218814	0.19396	0.170696	0.34657	0.170357	0.173112	0.163883	0.179464	0.278096	0.435297	0.169792	0.198135	0.185518	0.203266	0.180179	0.152212	0.163615	0.195168	0.185362	0.188103	0.167089	0.18002	0.318446	0.223533	0.150994	0.136816
Fig 7e (left)	10	0.205279	0.211298	0.253285	0.177232	0.349225	0.205393	0.191117	0.227278	0.216533	0.275276	0.165697	0.167609	0.156446	0.169934	0.235846	0.136675	0.145848	0.135377	0.161508	0.252153	0.213743	0.199502	0.189776	0.200825	0.161865	0.288648	0.185252	0.155988	0.175962	0.163306	0.224624	0.328687	0.172896	0.245618	0.196275	0.229465	0.17206	0.156735	0.179704	0.195016	0.197184	0.187245	0.168241	0.210288	0.24961	0.169052	0.1753	0.150107
Fig 7e (left)	15	0.199539	0.229693	0.229958	0.187593	0.319042	0.216327	0.199063	0.248718	0.214383	0.274939	0.16611	0.169752	0.156701	0.16703	0.213675	0.140564	0.144327	0.125279	0.154188	0.248366	0.222695	0.22224	0.193421	0.213663	0.161854	0.233588	0.201864	0.168818	0.180533	0.166211	0.198074	0.218274	0.176856	0.230658	0.199269	0.230898	0.156975	0.16813	0.170901	0.215942	0.199874	0.194779	0.179057	0.222004	0.235272	0.191975	0.183886	0.150105
Fig 7e (left)	20	0.20651	0.210299	0.224897	0.18537	0.311685	0.244604	0.212484	0.246553	0.208943	0.28336	0.163456	0.1729	0.155082	0.166957	0.212165	0.139051	0.151284	0.153322	0.172391	0.26452	0.251921	0.206652	0.208454	0.213795	0.176719	0.234872	0.1824	0.166857	0.18804	0.188645	0.211357	0.244845	0.18482	0.250132	0.216879	0.241267	0.176971	0.172531	0.1883	0.225493	0.202472	0.203729	0.17484	0.243211	0.212099	0.193393	0.193702	0.144868
Fig 7e (left)	25	0.226848	0.227264	0.237497	0.182545	0.292233	0.246622	0.225194	0.255366	0.216828	0.283296	0.17915	0.176044	0.155803	0.179619	0.199664	0.152299	0.155985	0.161827	0.186329	0.271315	0.278908	0.21517	0.232115	0.22157	0.189144	0.205107	0.20974	0.180869	0.186531	0.211092	0.17742	0.212739	0.175515	0.2526	0.205434	0.224635	0.188315	0.188889	0.207252	0.235445	0.202504	0.22485	0.18332	0.255362	0.205728	0.192258	0.208758	0.155872
Fig 7e (left)	30	0.244591	0.25184	0.256628	0.2046	0.293783	0.253431	0.252864	0.267173	0.232871	0.304374	0.178299	0.198001	0.157719	0.204428	0.208604	0.163277	0.170998	0.210932	0.201591	0.274551	0.295765	0.242779	0.245147	0.21953	0.202647	0.21996	0.226545	0.191019	0.215508	0.237774	0.190821	0.188319	0.194635	0.284325	0.248975	0.246106	0.201085	0.208345	0.24973	0.246113	0.224162	0.243197	0.193589	0.287919	0.229898	0.200472	0.209235	0.157907
Fig 7e (left)	35	0.292535	0.273154	0.271032	0.225777	0.369734	0.265844	0.271254	0.304592	0.246257	0.318643	0.19897	0.220086	0.173887	0.222345	0.250996	0.168076	0.195895	0.280994	0.244284	0.28423	0.340268	0.277682	0.304911	0.251135	0.22713	0.267449	0.2606	0.223448	0.244535	0.255979	0.227604	0.224652	0.206728	0.328167	0.295156	0.27007	0.249925	0.253114	0.300222	0.25671	0.239179	0.249693	0.211403	0.318443	0.272088	0.226424	0.224578	0.184879
Fig 7e (left)	40	0.370287	0.292943	0.341016	0.292276	0.410323	0.296413	0.324676	0.338697	0.281514	0.366457	0.239873	0.273259	0.214527	0.242798	0.271161	0.206312	0.248492	0.404049	0.270372	0.312048	0.400308	0.358329	0.392726	0.305985	0.282613	0.362191	0.312482	0.246841	0.280181	0.336243	0.287203	0.25798	0.233912	0.349165	0.374124	0.364741	0.352366	0.323901	0.438688	0.286252	0.254879	0.27973	0.229844	0.327818	0.336011	0.289031	0.258	0.214931
Fig 7e (left)	45	0.442718	0.351036	0.429418	0.34387	0.531593	0.341785	0.41993	0.417103	0.353049	0.482315	0.303705	0.356168	0.290235	0.293197	0.347143	0.275027	0.380693	0.517743	0.356901	0.355007	0.510101	0.416819	0.489604	0.379818	0.323239	0.515417	0.42011	0.310184	0.367402	0.417954	0.410332	0.336405	0.275804	0.402805	0.443604	0.471079	0.491823	0.514638	0.525946	0.346735	0.295801	0.318732	0.275606	0.390866	0.460938	0.352281	0.319974	0.257401
Fig 7e (left)	50	0.635972	0.456759	0.451377	0.494707	0.560899	0.415728	0.447593	0.528953	0.466849	0.566945	0.419881	0.492321	0.388066	0.374463	0.447161	0.345256	0.5207	0.676548	0.475643	0.418338	0.525215	0.578196	0.62437	0.503123	0.412176	0.572798	0.559389	0.407593	0.459774	0.553338	0.520962	0.507748	0.371828	0.507137	0.54944	0.627773	0.726316	0.688799	0.704683	0.439098	0.36357	0.395701	0.3308	0.505074	0.598707	0.442361	0.426481	0.361097
Fig 7e (left)	55	0.786576	0.585894	0.656721	0.621449	0.695379	0.57142	0.576581	0.654842	0.626513	0.72189	0.58088	0.631684	0.617192	0.545742	0.575388	0.483958	0.698409	0.794608	0.621749	0.566158	0.704311	0.625959	0.783211	0.575416	0.558998	0.774979	0.771155	0.567955	0.60678	0.622057	0.656685	0.556088	0.465613	0.573494	0.698393	0.822396	0.828123	0.861176	0.74733	0.600788	0.461448	0.480054	0.43333	0.628404	0.775472	0.575375	0.587202	0.529479
Fig 7e (left)	60	0.8621	0.736232	0.874283	0.743774	0.778283	0.754598	0.70949	0.814587	0.821301	0.883349	0.801852	0.822412	0.774533	0.722523	0.755516	0.696984	0.863742	0.903899	0.830045	0.773436	0.87587	0.765928	0.935345	0.734111	0.817712	0.906835	0.919162	0.786693	0.76299	0.763432	0.855238	0.703295	0.627479	0.716638	0.877637	1	1	1	0.971531	0.871881	0.601112	0.675822	0.547628	0.769941	0.832294	0.678599	0.779553	0.621075
Fig 7e (left)	65	0.984183	0.881843	0.913489	0.906427	0.849432	0.816191	0.834103	0.943471	0.917544	0.868651	0.867093	0.877325	0.958458	0.922263	0.858327	0.814686	0.866819	0.978602	0.926314	0.893081	0.887239	0.93116	1	0.830495	0.951625	0.984988	0.981086	0.976079	0.800379	0.868612	0.988842	0.833659	0.779185	0.801807	0.99402	0.963422	0.909202	0.992648	0.962374	0.902232	0.734872	0.918633	0.761471	0.94996	0.894838	0.793407	0.756665	0.824959
Fig 7e (left)	70	0.958386	1	1	0.937803	0.952115	0.940451	0.910093	1	1	0.979339	0.941374	0.945828	1	1	1	0.906071	1	1	1	0.973123	0.940805	0.975204	0.972109	0.875325	1	1	1	1	0.951083	0.923066	1	0.853767	0.900851	0.855986	0.969318	0.98211	0.907771	0.996337	1	0.976065	0.843799	0.995208	0.924849	0.976705	0.938184	0.967058	0.978275	0.846197
Fig 7e (left)	75	1	0.996531	0.955998	1	1	1	1	0.921276	0.987892	1	1	1	0.969706	0.953797	0.978152	1	0.915814	0.970171	0.990025	1	0.976245	1	0.956334	1	0.965136	0.975804	0.943982	0.887654	1	1	0.970162	1	0.917706	1	0.944818	0.939717	0.834826	0.896423	0.979478	1	0.909498	1	1	1	1	1	1	1
Fig 7e (left)	80	0.920023	0.892462	0.958127	0.889671	0.992861	0.965543	0.950158	0.891686	0.959553	0.88497	0.877938	0.884752	0.865755	0.898193	0.985554	0.864502	0.944523	0.886563	0.913691	0.948882	1	0.887813	0.8671	0.898913	0.895351	0.958822	0.934422	0.821176	0.932793	0.87438	0.894481	0.987665	1	0.971946	1	0.923729	0.807	0.896752	0.861183	0.913026	1	0.9882	0.95824	0.97472	0.93657	0.957731	0.917433	0.899474
Fig 7e (left)	85	0.890566	0.870662	0.942187	0.789643	0.864675	0.874939	0.833572	0.79507	0.861764	0.816829	0.818811	0.857386	0.79316	0.840522	0.912278	0.753742	0.757537	0.788437	0.851161	0.829667	0.848823	0.781875	0.819277	0.811448	0.804737	0.849243	0.889982	0.808668	0.858785	0.821685	0.773503	0.981219	0.942263	0.770155	0.860608	0.898612	0.752179	0.770855	0.782709	0.836476	0.937529	0.931616	0.920547	0.930292	0.921945	0.903392	0.876046	0.814019
Fig 7e (left)	90	0.711196	0.755633	0.74921	0.653412	0.667099	0.704734	0.694567	0.648903	0.713127	0.670339	0.660394	0.681026	0.575184	0.682511	0.702153	0.622971	0.635216	0.656501	0.689746	0.679686	0.631925	0.644509	0.602671	0.601857	0.630151	0.655573	0.709166	0.653269	0.719495	0.774944	0.684399	0.819017	0.704327	0.624649	0.731513	0.740788	0.621703	0.535549	0.618087	0.644526	0.748737	0.712338	0.694746	0.766046	0.702464	0.694926	0.722841	0.613637
Fig 7e (left)	95	0.403551	0.548057	0.406322	0.373887	0.392185	0.396537	0.384167	0.406715	0.413983	0.439531	0.330008	0.370443	0.300172	0.344806	0.391294	0.342172	0.404517	0.304715	0.358209	0.341159	0.328293	0.368827	0.342403	0.329411	0.371962	0.335616	0.369848	0.349381	0.408299	0.463005	0.410897	0.494945	0.373403	0.343313	0.376913	0.407468	0.317154	0.284241	0.43118	0.36966	0.394178	0.438366	0.384015	0.404113	0.41692	0.42572	0.400349	0.292574
Fig 7e (left)	100	0.256701	0.410708	0.214895	0.318889	0.321386	0.225802	0.347601	0.309626	0.353335	0.423231	0.289541	0.31676	0.220102	0.277963	0.280662	0.261255	0.249902	0.323073	0.301486	0.297039	0.267546	0.318438	0.277933	0.318072	0.296294	0.316591	0.37668	0.281785	0.333485	0.347267	0.295357	0.284737	0.245617	0.252782	0.169968	0.299175	0.276702	0.233939	0.237896	0.264494	0.282647	0.295918	0.292215	0.405723	0.245499	0.36693	0.291659	0.200659
Fig 7e (left)	105	0.20878	0.348401	0.189863	0.184698	0.189878	0.211216	0.188623	0.208145	0.198134	0.280247	0.164159	0.177627	0.146175	0.161302	0.181171	0.184835	0.140362	0.139932	0.161584	0.179662	0.18601	0.164008	0.210957	0.148453	0.181639	0.174235	0.190081	0.141526	0.195777	0.24348	0.239713	0.278326	0.162624	0.150372	0.177378	0.312316	0.156468	0.124371	0.252269	0.182709	0.175988	0.182603	0.181651	0.222822	0.231183	0.263252	0.240199	0.131162
Fig 7e (right)		Mus_Ctrl	Mus_Ctrl	Mus_Ctrl	Mus_Ctrl	Mus_Ctrl	Mus_Ctrl	Mus_Ctrl	Mus_Ctrl	Mus_Ctrl	Mus_Ctrl	Mus_Ctrl	Mus_Ctrl	Mus_Ctrl	Mus_Ctrl	Mus_Ctrl	Mus_Ctrl	Mus_Ctrl	Mus_Ctrl	Mus_Ctrl	Mus_Ctrl	Mus_Ctrl	Mus_Ctrl	Mus_Ctrl	Mus_Ctrl	Mus_Ctrl	Mus_Ctrl	Mus_Ctrl	Mus_Ctrl	Mus_Ctrl	Mus_Ctrl	Mus_Ctrl	Mus_Ctrl	Mus_Ctrl	Mus_Ctrl	Mus_Ctrl	Mus_Ctrl	Mus_Ctrl	Mus_Ctrl	Mus_Ctrl	Mus_Ctrl	Mus_Ctrl	Mus_Ctrl	Mus_Ctrl	Mus_Ctrl	Mus_Ctrl	Mus_Ctrl	Mus_Ctrl	Mus_Ctrl
Fig 7e (right)		mean_radial_profile_ID_1	mean_radial_profile_ID_2	mean_radial_profile_ID_3	mean_radial_profile_ID_4	mean_radial_profile_ID_5	mean_radial_profile_ID_6	mean_radial_profile_ID_7	mean_radial_profile_ID_8	mean_radial_profile_ID_9	mean_radial_profile_ID_10	mean_radial_profile_ID_11	mean_radial_profile_ID_12	mean_radial_profile_ID_13	mean_radial_profile_ID_14	mean_radial_profile_ID_15	mean_radial_profile_ID_16	mean_radial_profile_ID_17	mean_radial_profile_ID_18	mean_radial_profile_ID_19	mean_radial_profile_ID_20	mean_radial_profile_ID_21	mean_radial_profile_ID_22	mean_radial_profile_ID_23	mean_radial_profile_ID_24	mean_radial_profile_ID_25	mean_radial_profile_ID_26	mean_radial_profile_ID_27	mean_radial_profile_ID_28	mean_radial_profile_ID_29	mean_radial_profile_ID_30	mean_radial_profile_ID_31	mean_radial_profile_ID_32	mean_radial_profile_ID_33	mean_radial_profile_ID_34	mean_radial_profile_ID_35	mean_radial_profile_ID_36	mean_radial_profile_ID_37	mean_radial_profile_ID_38	mean_radial_profile_ID_39	mean_radial_profile_ID_40	mean_radial_profile_ID_41	mean_radial_profile_ID_42	mean_radial_profile_ID_43	mean_radial_profile_ID_44	mean_radial_profile_ID_45	mean_radial_profile_ID_46	mean_radial_profile_ID_47	mean_radial_profile_ID_48
Fig 7e (right)	dist_perc
Fig 7e (right)	5	0.503951	0.561162	0.51483	0.6773	0.395996	0.551506	0.346896	0.290712	0.429278	0.50581	0.409233	0.44111	0.329572	0.315202	0.344176	0.398484	0.585643	0.400995	0.577744	0.430849	0.521307	0.482605	0.674363	0.351298	0.560476	0.488088	0.587652	0.578432	0.375577	0.410113	0.416977	0.329055	0.411946	0.58763	0.526006	0.404895	0.510605	0.485351	0.427223	0.359255	0.547135	0.497176	0.4229	0.639283	0.438422	0.485682	0.488738	0.312137
Fig 7e (right)	10	0.526605	0.591229	0.531861	0.660668	0.441693	0.511424	0.388764	0.36804	0.478455	0.553452	0.425512	0.529089	0.378235	0.350612	0.348449	0.40899	0.543156	0.354766	0.596443	0.378151	0.617921	0.447998	0.686412	0.375567	0.630261	0.513015	0.614528	0.675406	0.437555	0.438429	0.409452	0.401769	0.495561	0.527094	0.429804	0.431697	0.490704	0.396872	0.456365	0.345551	0.525381	0.419632	0.440167	0.650435	0.472602	0.475419	0.476882	0.395427
Fig 7e (right)	15	0.493877	0.557238	0.512549	0.627812	0.500328	0.565611	0.420138	0.329877	0.506639	0.576295	0.472107	0.500406	0.388386	0.382692	0.360637	0.461337	0.531222	0.373474	0.621	0.399503	0.636825	0.497729	0.622974	0.380261	0.652828	0.514179	0.599138	0.68793	0.428351	0.451279	0.420338	0.424933	0.474922	0.55504	0.452253	0.472717	0.531649	0.425319	0.499105	0.372415	0.561092	0.438568	0.432486	0.651234	0.484151	0.512201	0.494081	0.396839
Fig 7e (right)	20	0.564915	0.634449	0.629207	0.647839	0.491079	0.561354	0.547099	0.391957	0.529866	0.60849	0.489866	0.543558	0.466958	0.404577	0.385362	0.464091	0.523786	0.401659	0.698635	0.466161	0.624554	0.596608	0.65265	0.437208	0.660541	0.608226	0.620303	0.700575	0.492572	0.531317	0.443507	0.460689	0.508637	0.580035	0.564194	0.495362	0.560601	0.464354	0.448598	0.385514	0.549193	0.504861	0.475804	0.627725	0.57179	0.592912	0.498276	0.484291
Fig 7e (right)	25	0.557202	0.607153	0.625181	0.686305	0.526804	0.62403	0.632818	0.423203	0.571509	0.652352	0.518925	0.579344	0.593407	0.451241	0.428109	0.661785	0.567279	0.452597	0.732897	0.479982	0.668356	0.656387	0.632866	0.446985	0.666459	0.61614	0.664652	0.658398	0.520146	0.526942	0.526127	0.575429	0.626515	0.654838	0.637997	0.51652	0.566578	0.54344	0.538547	0.458709	0.59485	0.497988	0.507141	0.683952	0.554674	0.637378	0.526385	0.610705
Fig 7e (right)	30	0.56013	0.650104	0.694497	0.688286	0.608947	0.619587	0.637249	0.492498	0.63121	0.596174	0.602259	0.702335	0.625509	0.532383	0.477048	0.641356	0.594617	0.54069	0.811335	0.572529	0.68553	0.710222	0.669475	0.564711	0.7844	0.675494	0.685313	0.72299	0.608638	0.683597	0.605798	0.598125	0.711096	0.653596	0.752971	0.644023	0.682039	0.54876	0.583064	0.48804	0.64235	0.587244	0.566743	0.709652	0.641107	0.68017	0.605889	0.606533
Fig 7e (right)	35	0.626607	0.717172	0.798263	0.757635	0.72566	0.725448	0.63226	0.511889	0.721328	0.796102	0.622038	0.749489	0.772237	0.588803	0.529379	0.789232	0.643596	0.582096	0.851867	0.631325	0.732747	0.738112	0.696532	0.577085	0.789426	0.757516	0.727263	0.727695	0.657488	0.725416	0.64601	0.717991	0.781515	0.721519	0.803456	0.699579	0.792833	0.628211	0.664568	0.533424	0.72952	0.633492	0.641959	0.803639	0.720247	0.753593	0.680992	0.79811
Fig 7e (right)	40	0.707432	0.767221	0.81999	0.780689	0.749322	0.853702	0.850072	0.741459	0.77972	0.782393	0.727195	0.798148	0.819754	0.765787	0.658949	0.803768	0.690175	0.692492	0.936441	0.759037	0.780479	0.850286	0.750061	0.73479	0.901865	0.778483	0.747624	0.764783	0.832163	0.876825	0.894649	0.814212	0.906048	0.72261	0.856544	0.739344	0.810389	0.68104	0.7237	0.689622	0.723085	0.696036	0.769156	0.830363	0.722116	0.827829	0.785578	0.783692
Fig 7e (right)	45	0.735261	0.877351	0.888843	0.95261	0.878134	0.780619	0.778004	0.670495	0.830689	0.925503	0.859157	0.882265	0.837995	0.711546	0.69881	0.926987	0.751834	0.786369	0.993456	0.755851	0.820785	0.856219	0.82729	0.706502	0.911991	0.859159	0.881925	0.835619	0.844099	0.821095	0.866715	0.899333	0.89769	0.808181	0.834861	0.929924	0.914519	0.727021	0.804763	0.766496	0.861718	0.842346	0.845046	0.872193	0.843318	0.900164	0.816306	0.901261
Fig 7e (right)	50	0.833978	0.900825	0.967606	0.986741	1	0.988127	1	1	0.890536	0.965956	0.887745	0.900755	1	0.967269	0.878365	1	0.84118	0.805272	1	0.941518	0.888618	0.908809	0.851352	1	1	0.928981	0.904979	0.877217	0.949079	1	1	1	1	0.907157	1	0.912762	0.983322	1	0.856828	0.910806	0.852721	0.908336	1	0.982556	0.880596	0.951272	1	0.87088
Fig 7e (right)	55	0.881366	0.942855	1	1	0.910657	0.935352	0.844249	0.862841	0.963497	1	0.963902	0.974441	0.944245	0.898474	0.897837	0.936159	0.929034	0.856397	0.995285	0.914615	0.955562	0.998444	0.968724	0.928299	0.986854	0.94189	0.933588	0.955766	1	0.941612	0.934865	0.910879	0.956656	0.896661	0.909383	0.880048	0.971419	0.875125	0.904308	0.974449	0.941072	0.946814	0.933418	0.9417	0.988725	0.955644	0.918657	0.98091
Fig 7e (right)	60	0.948055	1	0.987376	0.978364	0.925484	0.972795	0.758137	0.937944	0.938417	0.968434	1	0.953339	0.93833	0.985527	1	0.99185	0.940613	0.966794	0.996653	0.973003	0.9674	0.937517	0.981845	0.915947	0.99383	0.992569	1	0.98125	0.947125	0.900734	0.923157	0.936629	0.880402	1	0.928418	1	0.982457	0.960236	0.858607	0.960882	0.950702	0.867108	0.902357	1	0.946447	0.948641	0.992926	0.944539
Fig 7e (right)	65	0.983953	0.929957	0.968652	0.983559	0.91299	1	0.844858	0.860376	1	0.996488	0.987541	1	0.936342	0.966387	0.970743	0.989534	1	1	0.937383	1	0.964102	1	0.994912	0.976579	0.995405	0.947129	0.956502	1	0.917229	0.941586	0.925481	0.868057	0.898275	0.908054	0.964005	0.909109	1	0.845288	0.99474	1	1	1	0.928794	0.955051	0.936928	1	0.963579	1
Fig 7e (right)	70	1	0.917624	0.928902	0.951574	0.871687	0.908014	0.856654	0.911562	0.943532	0.964388	0.948386	0.950441	0.944071	1	0.977693	0.98524	0.902803	0.905031	0.885353	0.984879	1	0.910401	1	0.877971	0.988832	1	0.950503	0.945402	0.911561	0.865999	0.864069	0.831671	0.834909	0.835126	0.923808	0.835764	0.947871	0.964938	1	0.950287	0.942443	0.929741	0.888356	0.955887	1	0.956331	0.964637	0.938347
Fig 7e (right)	75	0.886074	0.832762	0.867116	0.881976	0.824882	0.848886	0.735004	0.851631	0.832163	0.857724	0.915811	0.908907	0.822119	0.893119	0.928389	0.932882	0.865377	0.928904	0.853923	0.964016	0.920211	0.871387	0.97399	0.874068	0.918649	0.916364	0.936157	0.926174	0.858072	0.782443	0.820593	0.760134	0.758673	0.881102	0.885318	0.802836	0.88285	0.889372	0.900991	0.817116	0.889977	0.892493	0.89315	0.86174	0.837553	0.939224	0.881754	0.907433
Fig 7e (right)	80	0.868751	0.764594	0.800994	0.787938	0.695347	0.896164	0.696068	0.769239	0.764434	0.781104	0.76428	0.844896	0.729954	0.939467	0.85198	0.800897	0.761537	0.855057	0.786927	0.857525	0.805376	0.803356	0.854349	0.766602	0.757295	0.796349	0.774481	0.832988	0.756132	0.681152	0.785553	0.724214	0.71788	0.774083	0.74967	0.684643	0.740927	0.792068	0.889989	0.78778	0.805732	0.816111	0.856932	0.761342	0.745703	0.817847	0.76436	0.819674
Fig 7e (right)	85	0.737288	0.611603	0.770195	0.655123	0.633584	0.622994	0.56401	0.690328	0.619499	0.662019	0.686531	0.694594	0.646717	0.767772	0.737758	0.742883	0.649888	0.68646	0.641238	0.756162	0.766421	0.726893	0.752538	0.684142	0.784964	0.741495	0.743534	0.718332	0.677463	0.585659	0.617576	0.592815	0.565813	0.651016	0.628105	0.563063	0.710691	0.762252	0.761883	0.58493	0.773872	0.800316	0.703324	0.668138	0.748065	0.82094	0.70689	0.720609
Fig 7e (right)	90	0.560321	0.488095	0.52627	0.511626	0.432936	0.551343	0.4185	0.482628	0.505569	0.475801	0.519626	0.531878	0.476228	0.543398	0.574861	0.565997	0.548615	0.585544	0.604845	0.550331	0.470304	0.453241	0.559347	0.441052	0.583568	0.503913	0.50288	0.560687	0.516339	0.394932	0.450736	0.419456	0.488831	0.480231	0.580017	0.432607	0.444494	0.545111	0.533496	0.448882	0.551885	0.516531	0.644444	0.458746	0.478448	0.617078	0.515116	0.505312
Fig 7e (right)	95	0.458344	0.393216	0.534205	0.397193	0.313925	0.419415	0.278452	0.379555	0.358632	0.381769	0.468146	0.448632	0.431588	0.419711	0.369813	0.418418	0.382491	0.392269	0.48553	0.540999	0.505826	0.502249	0.47831	0.402054	0.475084	0.466206	0.496846	0.459409	0.404365	0.314005	0.302341	0.248543	0.313508	0.333138	0.435277	0.328588	0.431803	0.411676	0.410422	0.315211	0.452967	0.366456	0.51402	0.380511	0.474875	0.568315	0.485198	0.389671
Fig 7e (right)	105	0.251208	0.216694	0.32135	0.235276	0.17366	0.231197	0.168492	0.198967	0.19935	0.191509	0.252082	0.241477	0.188397	0.172235	0.20352	0.235585	0.194721	0.213398	0.402584	0.294018	0.24624	0.299975	0.267623	0.212018	0.311024	0.259429	0.296833	0.267594	0.211416	0.194516	0.169809	0.136943	0.198915	0.182623	0.325438	0.189398	0.242942	0.228456	0.212727	0.188427	0.260354	0.191126	0.30915	0.208473	0.229538	0.384284	0.263282	0.182415
Fig 7e (right)	100							0.194075					0.35312	0.336089						0.497217										0.373998	0.358495				0.370465	0.301737			0.407921		0.250861			0.543859	0.351906		0.51102
[truncated: 275 more columns]
