# Supplementary material for: Fasting shapes chromatin architecture through an mTOR/RNA Pol I axis
Source: Nat Cell Biol. 2024 Sep 19;26(11):1903–17. doi: 10.1038/s41556-024-01512-w (PMC11567895; doi:10.1038/s41556-024-01512-w)
Supplement: Supplementary file 11 — Statistical source data. [file 41556_2024_1512_MOESM11_ESM.xlsx]

## Sheet: Extended Data Fig. 1
Extended Data Fig. 1 a&b		2D_seg/fed	2D_seg/fed	2D_seg/fed	2D_seg/fed	2D_seg/fed	2D_seg/fed	2D_seg/fed	2D_seg/fed	2D_seg/fed	2D_seg/fed	2D_seg/fed	2D_seg/fed	2D_seg/fed	2D_seg/fed	2D_seg/fed	2D_seg/fed	2D_seg/fed	2D_seg/fed	2D_seg/fed	2D_seg/fed	2D_seg/fed	2D_seg/fed	2D_seg/fed	2D_seg/fed	2D_seg/fed	2D_seg/fed	2D_seg/fed	2D_seg/fed	2D_seg/fed	2D_seg/fed	2D_seg/fed	2D_seg/fed	2D_seg/fed	2D_seg/fed	2D_seg/fed	2D_seg/fed	2D_seg/fed	2D_seg/fed	2D_seg/fed	2D_seg/fed	2D_seg/fed	2D_seg/fed	2D_seg/fed	2D_seg/fed	2D_seg/fed	2D_seg/fed	2D_seg/fed	2D_seg/fed
Extended Data Fig. 1 a&b		mean_radial_profile_ID_1	mean_radial_profile_ID_2	mean_radial_profile_ID_3	mean_radial_profile_ID_4	mean_radial_profile_ID_5	mean_radial_profile_ID_6	mean_radial_profile_ID_7	mean_radial_profile_ID_8	mean_radial_profile_ID_9	mean_radial_profile_ID_10	mean_radial_profile_ID_11	mean_radial_profile_ID_12	mean_radial_profile_ID_13	mean_radial_profile_ID_14	mean_radial_profile_ID_15	mean_radial_profile_ID_16	mean_radial_profile_ID_17	mean_radial_profile_ID_18	mean_radial_profile_ID_19	mean_radial_profile_ID_20	mean_radial_profile_ID_21	mean_radial_profile_ID_22	mean_radial_profile_ID_23	mean_radial_profile_ID_24	mean_radial_profile_ID_25	mean_radial_profile_ID_26	mean_radial_profile_ID_27	mean_radial_profile_ID_28	mean_radial_profile_ID_29	mean_radial_profile_ID_30	mean_radial_profile_ID_31	mean_radial_profile_ID_32	mean_radial_profile_ID_33	mean_radial_profile_ID_34	mean_radial_profile_ID_35	mean_radial_profile_ID_36	mean_radial_profile_ID_37	mean_radial_profile_ID_38	mean_radial_profile_ID_39	mean_radial_profile_ID_40	mean_radial_profile_ID_41	mean_radial_profile_ID_42	mean_radial_profile_ID_43	mean_radial_profile_ID_44	mean_radial_profile_ID_45	mean_radial_profile_ID_46	mean_radial_profile_ID_47	mean_radial_profile_ID_48
Extended Data Fig. 1 a&b	dist_perc
Extended Data Fig. 1 a&b	5	0.761986	0.476981	0.406097	0.400539	0.413825	0.285849	0.383251	0.461248	0.347053	0.60831	0.391167	0.508572	0.386372	0.360436	0.426103	0.551429	0.351681	0.334085	0.430696	0.345657	0.334824	0.42742	0.371828	0.35023	0.462816	0.336582	0.242889	0.31086	0.258568	0.278648	0.585541	0.405854	0.456177	0.220543	0.271845	0.381745	0.328801	0.625462	0.449237	0.255866	0.39694	0.313467	0.254088	0.291002	0.342522	0.393482	0.336759	0.445403
Extended Data Fig. 1 a&b	10	0.715286	0.435364	0.395476	0.432573	0.440538	0.33002	0.402131	0.479363	0.371557	0.543317	0.406749	0.439952	0.490214	0.4245	0.386294	0.49058	0.335369	0.29757	0.466967	0.422148	0.349995	0.396282	0.429106	0.346722	0.438962	0.340576	0.303106	0.332241	0.287203	0.296992	0.510278	0.40139	0.422175	0.29203	0.239864	0.427316	0.348671	0.555621	0.392815	0.280596	0.379204	0.258802	0.31112	0.270763	0.321024	0.408676	0.33407	0.421626
Extended Data Fig. 1 a&b	15	0.638415	0.429627	0.428618	0.442895	0.530189	0.330911	0.403206	0.485546	0.333482	0.475488	0.377122	0.439212	0.542884	0.410053	0.453957	0.41019	0.329158	0.338449	0.401304	0.419177	0.342502	0.407338	0.440726	0.349843	0.446943	0.363739	0.325188	0.376456	0.304874	0.334047	0.444946	0.406065	0.450325	0.288905	0.295096	0.437741	0.348153	0.498179	0.374718	0.258823	0.394322	0.25779	0.316653	0.260291	0.267315	0.40457	0.344074	0.376417
Extended Data Fig. 1 a&b	20	0.519774	0.396992	0.419001	0.432781	0.478941	0.334811	0.444014	0.491339	0.343009	0.493874	0.351462	0.427167	0.571487	0.410486	0.467122	0.364301	0.343583	0.327282	0.414453	0.414448	0.320575	0.434751	0.396378	0.348564	0.454255	0.369871	0.372377	0.386428	0.322226	0.322539	0.403324	0.428339	0.470875	0.279293	0.347188	0.397144	0.35507	0.432913	0.385919	0.291945	0.38621	0.253725	0.330557	0.276016	0.250494	0.406306	0.367997	0.419187
Extended Data Fig. 1 a&b	25	0.454466	0.394736	0.405544	0.468618	0.363909	0.325821	0.426133	0.425303	0.359075	0.449171	0.358489	0.431446	0.683689	0.409815	0.476372	0.33456	0.342417	0.336959	0.414018	0.445363	0.296324	0.426931	0.376015	0.360003	0.501449	0.393549	0.339636	0.397636	0.289842	0.344714	0.362482	0.458323	0.492168	0.309017	0.376515	0.385856	0.359199	0.448897	0.421986	0.276853	0.377004	0.25897	0.353992	0.27448	0.263164	0.40451	0.38377	0.368783
Extended Data Fig. 1 a&b	30	0.414091	0.42331	0.415044	0.491979	0.372149	0.333421	0.445633	0.441536	0.388732	0.458026	0.388064	0.444069	0.599957	0.403013	0.416931	0.353539	0.384043	0.374222	0.405803	0.487784	0.317629	0.440983	0.379795	0.374985	0.542915	0.426053	0.360495	0.431154	0.344611	0.363509	0.362995	0.482641	0.571206	0.326459	0.435144	0.377985	0.426155	0.431419	0.419095	0.294327	0.392775	0.283601	0.368246	0.285995	0.263256	0.423247	0.407484	0.351603
Extended Data Fig. 1 a&b	35	0.458062	0.454693	0.427302	0.546379	0.378383	0.377163	0.496245	0.464119	0.413665	0.518379	0.379451	0.474068	0.545902	0.433755	0.432427	0.370733	0.407052	0.403534	0.443553	0.52725	0.348758	0.453346	0.399026	0.401197	0.607063	0.462166	0.345054	0.461208	0.363303	0.379887	0.404659	0.5315	0.634655	0.338772	0.433451	0.395855	0.451811	0.443026	0.46301	0.308848	0.425533	0.311463	0.377265	0.304532	0.276197	0.432337	0.468574	0.334123
Extended Data Fig. 1 a&b	40	0.506587	0.51885	0.435731	0.539671	0.393452	0.387371	0.505504	0.527801	0.460212	0.53014	0.45796	0.537289	0.57382	0.484737	0.508947	0.391297	0.442967	0.503963	0.446634	0.589538	0.377117	0.484234	0.454253	0.417386	0.693198	0.531884	0.371519	0.529724	0.404211	0.392025	0.436791	0.542247	0.673595	0.366017	0.451242	0.426944	0.469597	0.496811	0.504051	0.327455	0.466386	0.362729	0.40856	0.341245	0.301795	0.476613	0.553667	0.356823
Extended Data Fig. 1 a&b	45	0.556017	0.585722	0.514056	0.593217	0.477076	0.441006	0.583816	0.55241	0.561517	0.564442	0.519843	0.557558	0.631981	0.519225	0.562435	0.427771	0.495861	0.596133	0.470661	0.674078	0.430191	0.536825	0.526046	0.480281	0.712515	0.589834	0.403441	0.622478	0.430859	0.421861	0.476685	0.619573	0.770769	0.404231	0.504747	0.491411	0.53795	0.583492	0.570123	0.370775	0.501815	0.454749	0.452712	0.388259	0.343335	0.543727	0.632527	0.395706
Extended Data Fig. 1 a&b	50	0.674873	0.696944	0.580133	0.592158	0.53671	0.494816	0.722755	0.606321	0.714631	0.624171	0.662942	0.586746	0.645269	0.612515	0.682647	0.482487	0.553807	0.664483	0.503291	0.735071	0.475426	0.585021	0.590524	0.549403	0.794034	0.704964	0.466783	0.679228	0.452046	0.469834	0.508164	0.70435	0.775801	0.441434	0.644301	0.640151	0.594074	0.657915	0.639308	0.40684	0.55347	0.578865	0.526451	0.478211	0.40397	0.655437	0.717006	0.439876
Extended Data Fig. 1 a&b	55	0.776536	0.787683	0.653905	0.754049	0.619629	0.543272	0.7599	0.723725	0.739748	0.702986	0.653169	0.659777	0.776229	0.762944	0.74527	0.627549	0.653009	0.69881	0.599593	0.819204	0.566961	0.705951	0.718049	0.639016	0.912087	0.860618	0.553137	0.729274	0.556603	0.58109	0.631723	0.780539	0.885931	0.54798	0.693645	0.680262	0.728112	0.786717	0.709385	0.50118	0.675663	0.624785	0.642685	0.544799	0.484015	0.782609	0.720631	0.509755
Extended Data Fig. 1 a&b	60	0.915124	0.831732	0.759504	0.875532	0.760316	0.593896	0.765849	0.844896	0.784284	0.757852	0.803961	0.769999	0.888955	0.889059	0.849675	0.793738	0.776692	0.785824	0.67049	0.902154	0.675653	0.79356	0.838617	0.722599	0.996179	0.91705	0.686068	0.813166	0.717341	0.675307	0.750245	0.860516	0.89175	0.686834	0.81441	0.808111	0.862634	0.912386	0.8295	0.605397	0.789081	0.694793	0.781048	0.685072	0.623984	0.933222	0.77157	0.60833
Extended Data Fig. 1 a&b	65	0.955476	0.922001	0.815817	0.962771	0.741039	0.685079	0.839932	0.91607	0.817184	0.889938	0.751875	0.827466	0.968135	0.916347	0.913348	0.927903	0.842857	0.726794	0.749944	0.905924	0.772409	0.8993	0.803503	0.738908	1	0.928522	0.824684	0.89376	0.793251	0.814416	0.830694	0.989021	0.965305	0.807398	0.847403	0.899286	0.905866	0.944691	0.850151	0.732451	0.836199	0.760849	0.834859	0.807578	0.73731	1	0.847463	0.729642
Extended Data Fig. 1 a&b	70	0.956452	0.966898	0.907655	0.969431	0.924177	0.758324	0.85883	1	0.868988	0.918541	0.950308	0.87159	1	0.955971	0.937565	0.913656	0.932588	0.761065	0.852035	0.963027	0.862602	0.95317	0.910524	0.84262	0.988658	0.958753	0.945598	0.974061	0.859355	0.885245	0.925153	0.988687	0.944593	0.92955	0.935764	0.914302	0.959333	0.970712	0.912738	0.849061	0.918466	0.85736	0.937321	0.925738	0.849067	0.987038	0.90814	0.851413
Extended Data Fig. 1 a&b	75	0.988465	0.986449	0.958245	0.972487	0.942143	0.767031	0.937612	0.982068	0.880785	0.929237	0.915351	0.890174	0.931891	1	0.981029	0.954319	0.939081	0.828948	0.859352	0.938737	0.908684	0.991261	1	0.966551	0.982908	1	0.981662	0.970278	0.879673	0.956151	0.955707	1	0.965203	1	0.974131	0.98786	1	0.94902	1	0.95113	0.978354	0.973973	1	0.990524	0.965946	0.983808	0.97151	0.971362
Extended Data Fig. 1 a&b	80	1	1	1	1	0.991017	0.915367	0.997789	0.93999	0.969915	1	1	1	0.980953	0.983677	0.978108	0.972211	1	0.964438	0.965106	0.988422	0.938163	1	0.97962	1	0.85146	0.998683	1	1	1	1	1	0.974566	1	0.997549	1	1	0.935184	1	0.987653	1	1	1	0.993823	1	1	0.932634	1	1
Extended Data Fig. 1 a&b	85	0.954587	0.936258	0.979938	0.991884	1	1	1	0.951454	1	0.926058	0.928214	0.879535	0.969705	0.958747	1	1	0.905254	1	1	1	1	0.961402	0.940339	0.998499	0.810902	0.951689	0.86471	0.930415	0.854421	0.892714	0.973989	0.873914	0.967539	0.929277	0.925936	0.89954	0.776795	0.916057	0.843077	0.951667	0.934349	0.974688	0.957205	0.876038	0.942108	0.72502	0.979328	0.876043
Extended Data Fig. 1 a&b	90	0.876745	0.847807	0.806649	0.847477	0.884921	0.978831	0.878492	0.867526	0.816615	0.792787	0.772859	0.730137	0.826453	0.843855	0.881069	0.862947	0.740339	0.895618	0.912358	0.900179	0.901574	0.779117	0.814965	0.889752	0.621188	0.728701	0.560767	0.736974	0.627903	0.611329	0.84774	0.706498	0.77381	0.79618	0.694682	0.670193	0.497119	0.671649	0.634527	0.824958	0.678543	0.76983	0.785742	0.640592	0.708651	0.504101	0.79108	0.663039
Extended Data Fig. 1 a&b	95	0.627792	0.588945	0.506934	0.644797	0.603316	0.842685	0.628616	0.665236	0.469819	0.508165	0.59161	0.452923	0.581433	0.57232	0.601856	0.59451	0.534247	0.67418	0.808688	0.724503	0.682001	0.513001	0.519819	0.566331	0.398939	0.408228	0.343033	0.507375	0.39933	0.389525	0.549921	0.460614	0.437738	0.539213	0.445331	0.3918	0.305556	0.398821	0.449346	0.59852	0.460399	0.565894	0.582037	0.407996	0.441563	0.354205	0.575521	0.452383
Extended Data Fig. 1 a&b	100	0.571489		0.494863	0.455477	0.593484	0.536222	0.613656	0.454602	0.412802	0.376919	0.416838	0.440205	0.311614		0.493913	0.501798	0.379248	0.439716	0.531284	0.613348	0.541062	0.510698	0.397665	0.509257			0.286233	0.451137	0.297165	0.333068	0.621587	0.37591	0.326992	0.389587	0.36856	0.27424	0.262933	0.291297	0.350876	0.475502	0.381272	0.428886	0.382502	0.316813	0.332835	0.245602	0.414313	0.413874
Extended Data Fig. 1 a&b	105	0.419675	0.388058	0.29387	0.41576	0.348024	0.600256	0.403308	0.449981	0.254559	0.296434	0.429677	0.289089	0.381933	0.354099	0.36903	0.344113	0.310113	0.421147	0.619265	0.476372	0.386388	0.314296	0.30468	0.312872	0.255979	0.228879	0.205553	0.333122	0.229165	0.250423	0.366037	0.2527	0.276005	0.25624	0.355968	0.220978	0.192672	0.232621	0.279741	0.372538	0.272538	0.366819	0.342046	0.264772	0.189102	0.208498	0.342093	0.229285
Extended Data Fig. 1 c&d		Muscle >9 pixels fasted	Muscle >9 pixels fasted	Muscle >9 pixels fasted	Muscle >9 pixels fasted	Muscle >9 pixels fasted	Muscle >9 pixels fasted	Muscle >9 pixels fasted	Muscle >9 pixels fasted	Muscle >9 pixels fasted	Muscle >9 pixels fasted	Muscle >9 pixels fasted	Muscle >9 pixels fasted	Muscle >9 pixels fasted	Muscle >9 pixels fasted	Muscle >9 pixels fasted	Muscle >9 pixels fasted	Muscle >9 pixels fasted	Muscle >9 pixels fasted	Muscle >9 pixels fasted	Muscle >9 pixels fasted	Muscle >9 pixels fasted	Muscle >9 pixels fasted	Muscle >9 pixels fasted	Muscle >9 pixels fasted	Muscle >9 pixels fasted	Muscle >9 pixels fasted	Muscle >9 pixels fasted	Muscle >9 pixels fasted	Muscle >9 pixels fasted	Muscle >9 pixels fasted	Muscle >9 pixels fasted	Muscle >9 pixels fasted	Muscle >9 pixels fasted	Muscle >9 pixels fasted	Muscle >9 pixels fasted	Muscle >9 pixels fasted	Muscle >9 pixels fasted	Muscle >9 pixels fasted	Muscle >9 pixels fasted	Muscle >9 pixels fasted	Muscle >9 pixels fasted	Muscle >9 pixels fasted	Muscle >9 pixels fasted	Muscle >9 pixels fasted	Muscle >9 pixels fasted	Muscle >9 pixels fasted	Muscle >9 pixels fasted	Muscle >9 pixels fasted
Extended Data Fig. 1 c&d		mean_radial_profile_ID_1	mean_radial_profile_ID_2	mean_radial_profile_ID_3	mean_radial_profile_ID_4	mean_radial_profile_ID_5	mean_radial_profile_ID_6	mean_radial_profile_ID_7	mean_radial_profile_ID_8	mean_radial_profile_ID_9	mean_radial_profile_ID_10	mean_radial_profile_ID_11	mean_radial_profile_ID_12	mean_radial_profile_ID_13	mean_radial_profile_ID_14	mean_radial_profile_ID_15	mean_radial_profile_ID_16	mean_radial_profile_ID_17	mean_radial_profile_ID_18	mean_radial_profile_ID_19	mean_radial_profile_ID_20	mean_radial_profile_ID_21	mean_radial_profile_ID_22	mean_radial_profile_ID_23	mean_radial_profile_ID_24	mean_radial_profile_ID_25	mean_radial_profile_ID_26	mean_radial_profile_ID_27	mean_radial_profile_ID_28	mean_radial_profile_ID_29	mean_radial_profile_ID_30	mean_radial_profile_ID_31	mean_radial_profile_ID_32	mean_radial_profile_ID_33	mean_radial_profile_ID_34	mean_radial_profile_ID_35	mean_radial_profile_ID_36	mean_radial_profile_ID_37	mean_radial_profile_ID_38	mean_radial_profile_ID_39	mean_radial_profile_ID_40	mean_radial_profile_ID_41	mean_radial_profile_ID_42	mean_radial_profile_ID_43	mean_radial_profile_ID_44	mean_radial_profile_ID_45	mean_radial_profile_ID_46	mean_radial_profile_ID_47	mean_radial_profile_ID_48
Extended Data Fig. 1 c&d	dist_perc
Extended Data Fig. 1 c&d	5	1	0.886096	0.790634	1	0.658332	0.731508	0.689899	0.948796	0.49185	0.777009	1	0.930288	0.817807	0.68924	0.672335	0.730969	0.69533	0.561625	0.605633	0.667891	0.486148	0.707048	0.793651	0.575476	0.73139	0.555086	0.651966	0.571	0.862255	0.849937	0.660474	0.972878	0.55963	0.583025	0.980359	0.698192	0.698823	0.781143	0.745102	0.952299	0.715874	0.875699	0.482828	0.818412	0.617912	0.843907	0.731629	0.610429
Extended Data Fig. 1 c&d	10	0.940442	0.851859	0.697238	0.900957	0.694745	0.782883	0.864917	0.973368	0.528795	0.816131	0.979877	0.87063	0.74561	0.604039	0.718762	0.637771	0.668374	0.616782	0.58116	0.638317	0.579536	0.621904	0.907206	0.547512	0.651318	0.536068	0.706681	0.661501	0.650455	0.817263	0.667943	0.831735	0.621017	0.648264	1	0.662282	0.703733	0.816576	0.807001	0.782585	0.706352	0.801206	0.574574	0.949659	0.796588	0.849628	0.792135	0.613243
Extended Data Fig. 1 c&d	15	0.891378	0.965947	0.714826	0.832476	0.700721	0.763187	0.707357	0.848593	0.600305	0.766519	0.981357	0.880927	0.849871	0.774392	0.831943	0.644968	0.641439	0.659117	0.695505		0.644471	0.630139	0.632004	0.574859		0.587628	0.841416	0.580094	0.716032		0.731519	0.826245	0.695743		0.975928	0.696141	0.758908	0.854801	0.794968	0.786618	0.678675	0.778522	0.593437	1	0.860719	0.909613	0.890878	0.655952
Extended Data Fig. 1 c&d	20	0.80326	0.920985	0.732693	0.805696	0.800115	0.762025	0.991954	0.999379	0.685414	0.828546	0.940022	0.936517	0.833135	0.792519	0.923651	0.794442	0.618618	0.709513	0.73836	0.644477	0.707958	0.682036	0.884107	0.596832	0.702531	0.731108	0.674233	0.699721	0.785774	0.870147	0.786618	0.824313	0.745902	0.823189	0.939552	0.618348	0.819082	0.874448	0.784553	0.766804	0.717581	0.751524	0.694348	0.988908	0.945337	0.875328	0.845135	0.698301
Extended Data Fig. 1 c&d	25	0.75955	0.918644	0.779798	0.866505	0.670091	0.846522	0.693343	0.816645	0.767696	0.801908	0.872099	0.894014	0.973302	0.722067	0.724575	0.789673	0.6124	0.84239	0.851721	0.717006	0.787004	0.797194	0.852208	0.705039		0.836683	0.644927	0.740603	0.784301	0.822525	0.916415	0.779307	0.85257	0.937025	0.869314	0.615458	0.890804	0.957276	0.870254	0.770569	0.834474	0.84928	0.865726	0.932514	1	0.862497	0.880564	0.740534
Extended Data Fig. 1 c&d	30	0.750472	1	0.835082	0.836676	0.814157	0.918213	1	0.962879	0.845643	0.854434	0.85796	0.855922	0.790891	0.907917	0.962541	0.808455	0.658779	0.888026	0.881119	0.822729	0.844879	0.835864	0.948282	0.846324	0.743558	0.930109	0.67358	0.781884	0.910907	0.886973	0.966801	0.810848	0.909844	0.87796	0.878694	0.731101	0.958624	0.964434	0.901242	0.857499	0.928768	0.857098	0.894211	0.892842	0.943684	0.905506	0.862046	0.778586
Extended Data Fig. 1 c&d	35	0.733913	0.952746	0.862673	0.90867	0.823499	0.959652	0.83701	0.906389	1	0.913582	0.862173	0.911967	0.951881	0.88544	0.954006	0.852674	0.686144	0.979076	0.92918		0.886647	0.912851	0.926359	0.914325	0.752922	1	0.674129	0.835508	0.953195	1	0.951304	0.864325	0.928222	0.933953	0.853051	0.775708	1	1	0.935505	0.919351	0.960081	0.906306	1	0.897477	0.848069	0.880211	0.944125	0.831676
Extended Data Fig. 1 c&d	40	0.771853	0.966412	0.873939	0.89146	0.862866	0.97192	0.841684	0.967648	0.917753	0.905157	0.841438	0.943861	0.922847	0.958289	1	0.875916	0.733429	0.961357	0.94163	0.96196	0.881551	0.930176	0.95677	0.965818		0.928075	0.777295	1	0.994553	0.92322	0.960325	0.863513	0.974667	0.916988	0.868021	0.849178	0.996371	0.942199	0.967312	0.960773	1	1	0.980499	0.919558	0.927331	0.95108	0.974424	0.912813
Extended Data Fig. 1 c&d	45	0.80549	0.952558	0.916133	0.898388	0.921823	0.981625	0.76971	0.919345	0.937002	0.930822	0.846441	0.886178	0.945434	0.882917	0.977901	0.844418	0.790963	1	0.970513		0.92182	0.993435	1	0.966309	0.772113	0.908133	0.83285	0.937268	0.989825	0.98092	0.883764	0.922894	1	0.909684	0.897334	0.856686	0.984408	0.851481	0.941876	1	0.939759	0.966433	0.995653	0.891775	0.775574	0.946753	1	0.955981
Extended Data Fig. 1 c&d	50	0.72992	0.953997	0.921065	0.84659	0.957263	0.883256	0.75342	1	0.857317	0.967858	0.857506	0.921351	1	0.989433	0.958687	0.874145	0.830245	0.917064	0.974587	1	0.940437	0.913216	0.95483	1		0.853889	1	0.982499	0.984943	0.922655	0.914991	1	0.954778	0.900922	0.969712	0.901048	0.965082	0.936608	0.960528	0.970106	0.89503	0.989122	0.936828	0.904927	0.857152	0.997882	0.97289	1
Extended Data Fig. 1 c&d	55	0.760957	0.931958	1	0.830236	0.965619	0.97686	0.726549	0.975411	0.783619	0.974397	0.865009	0.952178	0.947567	1	0.913199	0.941482	0.949091	0.92741	0.990482	0.953248	0.976338	0.999364	0.954826	0.951559	0.802464	0.858919	0.991541	0.911518	0.96508	0.900888	0.942795	0.98131	0.95769	0.860469	0.959444	0.899978	0.924079	0.882802	0.982757	0.946715	0.896458	0.975806	0.926456	0.850666	0.933511	1	0.934339	0.992688
Extended Data Fig. 1 c&d	60	0.764513	0.858179	0.970049	0.851674	0.92255	1	0.696039	0.962352	0.769755	1	0.868141	1	0.90969	0.972408	0.830888	0.943168	0.910488	0.85582	1	0.943888	1	0.992784	0.906794	0.85195	0.920158	0.889003	0.937101	0.830743	0.926579	0.847321	0.971717	0.932325	0.869012	0.92101	0.961714	0.901452	0.924647	0.910369	1	0.922633	0.886979	0.94511	0.933174	0.802182	0.993824	0.999509	0.893425	0.965619
Extended Data Fig. 1 c&d	65	0.679876	0.832127	0.888055	0.792195	1	0.972394	0.695762	0.950739	0.723463	0.961062	0.87094	0.961034	0.97354	0.921801	0.848269	0.949788	0.933976	0.860749	0.993437	0.870775	0.943281	0.991582	0.808736	0.881091		0.822991	0.984595	0.920369	1	0.763526	0.96845	0.966135	0.895619	0.949529	0.946871	1	0.8569	0.944767	0.895365	0.876501	0.89363	0.863486	0.920319	0.822375	0.994937	0.966711	0.888315	0.930457
Extended Data Fig. 1 c&d	70	0.69402	0.864919	0.788938	0.805019	0.899249	0.984588	0.690196	0.886502	0.742514	0.905829	0.790513	0.908083	0.82938	0.890784	0.784228	1	1	0.808084	0.93996	0.770396	0.895549	1	0.823649	0.815148	1	0.767519	0.856223	0.710243	0.990806	0.782819	1	0.914212	0.850308	0.853422	0.890407	0.967287	0.839861	0.89417	0.839105	0.851871	0.879529	0.834207	0.875795	0.785534	0.965037	0.973704	0.908202	0.880815
Extended Data Fig. 1 c&d	75	0.627609	0.780345	0.82248	0.741462	0.825369	0.941413	0.63319	0.857842	0.658282	0.806756	0.812206	0.870395	0.857451	0.713892	0.74937	0.85158	0.86606	0.821561	0.966619	0.770106	0.842608	0.898769	0.735785	0.797903		0.716654	0.694077	0.880849	0.928112	0.690638	0.93037	0.891266	0.795873	1	0.904115	0.819143	0.733636	0.938148	0.778899	0.831805	0.814768	0.812391	0.914303	0.80747	0.843652	0.758616	0.889293	0.867564
Extended Data Fig. 1 c&d	80	0.572548	0.739722	0.6912	0.693954	0.769332	0.866378	0.647711	0.771052	0.689356	0.749054	0.696007	0.925631	0.693058	0.805165	0.695507	0.854215	0.825685	0.729898	0.899955		0.804757	0.867145	0.721093	0.723171	0.937075	0.616366	0.741008	0.639992	0.821341	0.680241	0.939188	0.725364	0.744188	0.777222	0.767742	0.91365	0.705657	0.751453	0.672176	0.814991	0.803099	0.748552	0.776905	0.670243	0.891503	0.829856	0.782592	0.774078
Extended Data Fig. 1 c&d	85	0.455428	0.595853	0.625197	0.555936	0.653184	0.655434	0.552931	0.620691	0.512478	0.650996	0.526844	0.65032	0.663339	0.624334	0.58344	0.661788	0.678737	0.575557	0.818319	0.603324	0.718997	0.708731	0.571306	0.762032	0.757008	0.559434	0.495191	0.488054	0.746978	0.519391	0.808869	0.712554	0.61561	0.702909	0.694718	0.646013	0.607815	0.789482	0.51541	0.735955	0.62281	0.602334	0.643115	0.672762	0.753148	0.776227	0.756238	0.629536
Extended Data Fig. 1 c&d	90	0.443474	0.443075	0.583928	0.498212	0.431444	0.470498	0.391351	0.424887	0.370149	0.385168	0.476922	0.518511	0.449061	0.38212	0.377757	0.562208	0.394708	0.346363	0.706521		0.56833	0.615924	0.526998	0.573659		0.445918	0.499692	0.311165	0.608356		0.634749	0.670521	0.493974	0.696462	0.580668	0.604785	0.469239	0.561783	0.501475	0.538003	0.495716	0.680448	0.571885	0.542199	0.6831	0.667025	0.601468	0.529043
Extended Data Fig. 1 c&d	95	0.314272	0.295046	0.359807	0.307063	0.338629	0.389566	0.225934	0.261541	0.230467	0.356699	0.279937	0.344542	0.236542	0.258463	0.325656	0.329173	0.304398	0.167152	0.364368	0.265635	0.357361	0.342215	0.273226	0.374569	0.223295	0.335741	0.256359	0.213423	0.482081	0.16014	0.409008	0.415774	0.285142	0.325323	0.409375	0.345653	0.263939	0.366576	0.258538	0.337551	0.337248	0.344838	0.375111	0.382591	0.306038	0.229138	0.416583	0.361432
Extended Data Fig. 1 c&d	100	0.150653	0.1407	0.202958	0.191943	0.151035	0.163862	0.0898869	0.116316	0.103405	0.139088	0.138636	0.17725	0.154318	0.149167	0.15529	0.167344	0.143061	0.110443	0.124989	0.10395	0.135664	0.114417	0.199603	0.165202	0.075362	0.127733	0.102738	0.0775598	0.248368	0.0643518	0.185923	0.22009	0.140982	0.122418	0.19134	0.150753	0.13374	0.164161	0.140416	0.172817	0.193646	0.119434	0.14125	0.161896	0.143275	0.0955803	0.243608	0.16464
Extended Data Fig. 1 c&d	105			0.51944																0.246376		0.361983								0.508113						0.321983					0.284496	0.244964						0.496714
Extended Data Fig. 1e	The source data for this plot are the same as Fig. 1d, they can be found in Source Data Fig. 1
		Fasting on a plate	Fasting on a plate	Fasting on a plate	Fasting on a plate	Fasting on a plate	Fasting on a plate	Fasting on a plate	Fasting on a plate	Fasting on a plate	Fasting on a plate	Fasting on a plate	Fasting on a plate	Fasting on a plate	Fasting on a plate	Fasting on a plate	Fasting on a plate	Fasting on a plate	Fasting on a plate	Fasting on a plate	Fasting on a plate	Fasting on a plate	Fasting on a plate	Fasting on a plate	Fasting on a plate	Fasting on a plate	Fasting on a plate	Fasting on a plate	Fasting on a plate	Fasting on a plate	Fasting on a plate	Fasting on a plate	Fasting on a plate	Fasting on a plate	Fasting on a plate	Fasting on a plate	Fasting on a plate	Fasting on a plate	Fasting on a plate	Fasting on a plate	Fasting on a plate	Fasting on a plate	Fasting on a plate	Fasting on a plate	Fasting on a plate	Fasting on a plate	Fasting on a plate	Fasting on a plate	Fasting on a plate
Extended Data Fig. 1 g&h		mean_radial_profile_ID_1	mean_radial_profile_ID_2	mean_radial_profile_ID_3	mean_radial_profile_ID_4	mean_radial_profile_ID_5	mean_radial_profile_ID_6	mean_radial_profile_ID_7	mean_radial_profile_ID_8	mean_radial_profile_ID_9	mean_radial_profile_ID_10	mean_radial_profile_ID_11	mean_radial_profile_ID_12	mean_radial_profile_ID_13	mean_radial_profile_ID_14	mean_radial_profile_ID_15	mean_radial_profile_ID_16	mean_radial_profile_ID_17	mean_radial_profile_ID_18	mean_radial_profile_ID_19	mean_radial_profile_ID_20	mean_radial_profile_ID_21	mean_radial_profile_ID_22	mean_radial_profile_ID_23	mean_radial_profile_ID_24	mean_radial_profile_ID_25	mean_radial_profile_ID_26	mean_radial_profile_ID_27	mean_radial_profile_ID_28	mean_radial_profile_ID_29	mean_radial_profile_ID_30	mean_radial_profile_ID_31	mean_radial_profile_ID_32	mean_radial_profile_ID_33	mean_radial_profile_ID_34	mean_radial_profile_ID_35	mean_radial_profile_ID_36	mean_radial_profile_ID_37	mean_radial_profile_ID_38	mean_radial_profile_ID_39	mean_radial_profile_ID_40	mean_radial_profile_ID_41	mean_radial_profile_ID_42	mean_radial_profile_ID_43	mean_radial_profile_ID_44	mean_radial_profile_ID_45	mean_radial_profile_ID_46	mean_radial_profile_ID_47	mean_radial_profile_ID_48
Extended Data Fig. 1 g&h
Extended Data Fig. 1 g&h	dist_perc	0.564519	0.550362	0.453934	0.382849	0.568193	0.3965	0.42024	0.461536	0.380944	0.513278	0.599295	0.439072	0.449399	0.555433	0.429201	0.603162	0.475399	0.507373	0.325007	0.695702	0.434903	0.540321	0.63748	0.686712	0.439659	0.698144	0.68033	0.616377	0.518988	0.430662	0.670135	0.813494	0.5719	0.458348	0.525205	0.531021	0.719508	0.423956	0.668352	0.572563	0.615471	0.725045	0.575858	0.547897	0.634631	0.731973	0.664999	0.564192
Extended Data Fig. 1 g&h	5	0.609731	0.563452	0.454805	0.422149	0.530518	0.431205	0.518274	0.471657	0.433627	0.520966	0.589819	0.528063	0.415676	0.604851	0.49566	0.531869	0.489806	0.545406	0.369203	0.693651	0.623111	0.604146	0.690429	0.554727	0.513593	0.722164	0.681537	0.418432	0.632235	0.509552	0.568066	0.686984	0.663575	0.475526	0.549683	0.572981	0.676089	0.381518	0.554657	0.535382	0.742228	0.673759	0.531579	0.575442	0.685581	0.701463	0.653133	0.572643
Extended Data Fig. 1 g&h	10	0.674966	0.688578	0.512531	0.462383	0.54217	0.519286	0.517369	0.477753	0.459782	0.53038	0.623255	0.612406	0.486763	0.651631	0.537948	0.575554	0.501711	0.536731	0.398877	0.667077	0.671676	0.640453	0.732013	0.609831	0.630451	0.734896	0.731564	0.501703	0.652193	0.525068	0.556891	0.705012	0.662164	0.527431	0.616608	0.57534	0.74612	0.43894	0.625216	0.555514	0.917798	0.718066	0.580851	0.610354	0.734236	0.765142	0.783511	0.635558
Extended Data Fig. 1 g&h	15	0.701824	0.702574	0.632158	0.494913	0.529062	0.548556	0.561901	0.471175	0.479947	0.53896	0.678427	0.641476	0.552072	0.708275	0.599464	0.629983	0.532077	0.552402	0.416763	0.753765	0.759295	0.623919	0.783346	0.659271	0.664483	0.780199	0.836238	0.554371	0.724052	0.546927	0.572197	0.736877	0.691517	0.651341	0.649307	0.604635	0.798628	0.4737	0.68789	0.590315	0.908874	0.794036	0.664786	0.710678	0.767695	0.82153	0.893917	0.729154
Extended Data Fig. 1 g&h	20	0.822636	0.853151	0.712433	0.547347	0.589221	0.568667	0.647174	0.540977	0.551897	0.627525	0.717027	0.674508	0.618784	0.749908	0.647773	0.70769	0.527043	0.606166	0.44795	0.78925	0.853103	0.767007	0.922662	0.678399	0.768305	0.829954	0.794614	0.569828	0.748616	0.590565	0.670378	0.737716	0.737701	0.730326	0.725847	0.626418	0.844545	0.55744	0.699148	0.622869	0.969648	0.877986	0.808275	0.78171	0.733642	0.868143	0.915135	0.803717
Extended Data Fig. 1 g&h	25	0.903783	0.889573	0.758184	0.641385	0.610312	0.727787	0.737799	0.607456	0.645555	0.73001	0.766219	0.785486	0.722058	0.823734	0.744788	0.794693	0.564971	0.638972	0.557903	0.833047	0.918725	0.814386	0.908244	0.832676	0.906364	0.889142	0.863276	0.704175	0.801167	0.65781	0.761112	0.887306	0.781971	0.889849	0.782825	0.71431	0.921209	0.657721	0.803006	0.723634	1	0.97038	0.908756	0.836196	0.852775	0.930286	0.966617	0.926262
Extended Data Fig. 1 g&h	30	0.952115	0.942004	0.899432	0.768723	0.661042	0.889941	0.816084	0.773011	0.74374	0.803789	0.863223	0.865753	0.839283	0.871307	0.873612	0.879681	0.581065	0.680085	0.626266	0.9419	1	0.812221	0.94902	0.929188	0.918643	0.958359	0.88198	0.850841	0.906201	0.737878	0.820946	0.906147	0.882623	1	0.866437	0.850976	0.923121	0.833501	0.854984	0.814886	0.952953	1	1	0.928006	0.958522	1	1	0.945864
Extended Data Fig. 1 g&h	35	0.980737	1	1	0.905264	0.832378	0.89748	0.882485	0.825159	0.842687	1	0.980015	0.895616	0.965036	0.95557	0.960478	0.907908	0.660305	0.725821	0.648212	0.938981	0.952463	0.857364	0.96531	0.991647	1	0.924786	0.947769	0.915687	0.987707	0.876827	0.923029	1	0.988878	0.985968	0.904518	0.922128	0.949958	0.944997	0.939435	0.906601	0.887662	0.847635	0.857689	1	0.986573	0.957523	0.995321	1
Extended Data Fig. 1 g&h	40	0.970613	0.929391	0.956461	1	0.990687	1	1	0.989198	1	0.947948	1	0.916485	0.970506	1	1	0.988659	0.709136	0.817859	0.733172	1	0.989632	0.91096	0.980414	0.975517	0.96575	1	0.942089	0.959861	1	1	0.967478	0.966011	1	0.945816	1	1	0.957282	1	0.952003	0.983411	0.767399	0.800616	0.743392	0.955707	0.917551	0.901509	0.8328	0.89869
Extended Data Fig. 1 g&h	45	1	0.891336	0.887762	0.920658	1	0.961766	0.926798	1	0.945683	0.937767	0.988894	1	1	0.998844	0.954568	1	0.805975	0.874237	0.773514	0.947468	0.950994	0.924008	0.929112	0.965337	0.883052	0.955539	0.926914	1	0.984028	0.982332	1	0.983653	0.988769	0.868697	0.93914	0.972096	0.942537	0.958181	1	1	0.657805	0.677785	0.612119	0.901895	0.846814	0.891821	0.73397	0.786963
Extended Data Fig. 1 g&h	50	0.967387	0.82485	0.797041	0.793638	0.97067	0.909677	0.857814	0.938908	0.871022	0.872369	0.836147	0.859774	0.984714	0.899359	0.866869	0.88199	0.898314	0.917133	0.800779	0.889942	0.917322	0.976511	0.953059	0.900075	0.761951	0.908101	1	0.91907	0.947895	0.900351	0.967016	0.948952	0.910272	0.767763	0.85497	0.950243	0.955113	0.836311	0.959922	0.962272	0.586688	0.671828	0.588184	0.780692	0.805701	0.787156	0.743574	0.721071
Extended Data Fig. 1 g&h	55	0.855198	0.797448	0.666634	0.676803	0.856066	0.808044	0.787772	0.833435	0.770669	0.758938	0.738931	0.802262	0.91878	0.771893	0.749356	0.828099	0.953968	0.956159	0.818141	0.827188	0.880264	0.987895	0.938477	0.897411	0.658347	0.909183	0.953434	0.862677	0.935309	0.795121	0.886701	0.86376	0.845203	0.672719	0.822954	0.876556	0.916805	0.734537	0.902899	0.947343	0.55072	0.670595	0.572475	0.698697	0.760726	0.733018	0.738246	0.652351
Extended Data Fig. 1 g&h	60	0.824543	0.762779	0.636666	0.693883	0.844467	0.755119	0.784505	0.82495	0.725987	0.714334	0.661682	0.807147	0.863302	0.738473	0.70948	0.811286	0.930724	1	0.872201	0.802205	0.825331	0.98385	1	0.899557	0.694713	0.839725	0.929818	0.768256	0.866033	0.74431	0.923028	0.864792	0.799967	0.628534	0.790516	0.881901	0.90828	0.690486	0.861623	0.949342	0.547353	0.612889	0.578189	0.721487	0.758454	0.802515	0.73172	0.682216
Extended Data Fig. 1 g&h	65	0.854516	0.792511	0.646881	0.712739	0.795843	0.764595	0.822176	0.8284	0.691953	0.704552	0.666751	0.811275	0.870934	0.713116	0.691898	0.815127	1	0.990924	0.940146	0.781465	0.872254	0.963161	0.998719	0.932008	0.696617	0.832846	0.894269	0.762798	0.878321	0.719904	0.886924	0.87878	0.823528	0.662095	0.800725	0.897901	0.943875	0.705324	0.843999	0.969117	0.578857	0.696944	0.584164	0.753806	0.788838	0.794928	0.761621	0.68061
Extended Data Fig. 1 g&h	70	0.863417	0.827816	0.666026	0.754153	0.856687	0.805244	0.855695	0.922005	0.69659	0.715088	0.711224	0.831591	0.907632	0.754411	0.711644	0.860768	0.937838	0.986096	0.958091	0.832207	0.934339	0.976713	0.990035	0.957334	0.694535	0.862306	0.901513	0.785795	0.918107	0.766735	0.923412	0.900453	0.803847	0.728497	0.841182	0.963694	0.961097	0.785716	0.841854	0.994188	0.653616	0.68064	0.697239	0.724686	0.850679	0.80952	0.782961	0.676826
Extended Data Fig. 1 g&h	75	0.905833	0.801789	0.708728	0.799733	0.84669	0.817401	0.863901	0.787807	0.658298	0.715143	0.780597	0.921904	0.904462	0.798239	0.760109	0.874455	0.886503	0.971581	0.893824	0.84495	0.929588	1	0.963897	0.978255	0.756294	0.84472	0.919081	0.787493	0.918009	0.739121	0.937881	0.927569	0.847551	0.774538	0.841926	0.990006	1	0.868658	0.905786	0.989376	0.659864	0.762198	0.751312	0.769413	1	0.871695	0.806985	0.750435
Extended Data Fig. 1 g&h	80	0.891285	0.754244	0.699827	0.733064	0.800946	0.807728	0.846628	0.828583	0.631964	0.722998	0.743882	0.865719	0.902685	0.881633	0.719169	0.86128	0.855848	0.898021	1	0.888713	0.967362	0.96307	0.865095	1	0.677011	0.81535	0.895953	0.810391	0.911724	0.824303	0.934201	0.926739	0.816702	0.766743	0.807156	0.994858	0.990661	0.87113	0.903021	0.931555	0.692193	0.71244	0.726102	0.836121	0.98212	0.825234	0.807482	0.782842
Extended Data Fig. 1 g&h	85	0.727387	0.629963	0.549967	0.54632	0.701397	0.677096	0.65191	0.685414	0.490963	0.618297	0.607984	0.74451	0.78098	0.721819	0.558696	0.757103	0.648768	0.867102	0.839143	0.82977	0.861976	0.832416	0.835363	0.907521	0.605444	0.658955	0.812429	0.700299	0.860372	0.797639	0.879419	0.778639	0.712455	0.644949	0.69434	0.881479	0.894212	0.774922	0.84199	0.732278	0.614162	0.622315	0.626402	0.814883	0.826404	0.767507	0.704179	0.740286
Extended Data Fig. 1 g&h	90	0.516412	0.435668	0.371596	0.365809	0.541612	0.522057	0.427972	0.469673	0.299197	0.398256	0.403645	0.493669	0.487364	0.528674	0.36544	0.536259	0.413611	0.616288	0.641272	0.777976	0.714363	0.617109	0.637878	0.705348	0.417222	0.462518	0.610912	0.581798	0.737701	0.629299	0.679868	0.611472	0.569552	0.422293	0.52852	0.691318	0.701168	0.572761	0.676754	0.484888	0.444522	0.458609	0.403497	0.719749	0.587787	0.714893	0.527009	0.617531
Extended Data Fig. 1 g&h	95	0.362977	0.317371	0.251827	0.223482	0.381018	0.382973	0.245859	0.310017	0.174221	0.241344	0.261327	0.337142	0.303088	0.318963	0.236926	0.42629	0.266966	0.436672	0.406496	0.58663	0.515533	0.433582	0.434768	0.486854	0.272949	0.318652	0.411213	0.444233	0.636091	0.435242	0.53349	0.451059	0.404876	0.248052	0.401886	0.50037	0.545117	0.349454	0.53572	0.327156	0.308353	0.312248	0.285422	0.614211	0.414803	0.602827	0.402078	0.453561
Extended Data Fig. 1 g&h	105		0.347577	0.260649	0.269858	0.403712	0.374097	0.412844		0.251869	0.360294	0.308407	0.352822	0.386697	0.386988		0.364503		0.528447			0.586264	0.327777	0.54331		0.342593		0.429014	0.432473	0.553229	0.512915		0.47995	0.447574	0.312916	0.603148	0.519313	0.583376	0.38599	0.576121	0.42352		0.405169	0.449841	0.49165	0.54036	0.576509		0.499136
Extended Data Fig. 1 g&h	100
		Osmolarity 120	Osmolarity 120	Osmolarity 120	Osmolarity 120	Osmolarity 120	Osmolarity 120	Osmolarity 120	Osmolarity 120	Osmolarity 120	Osmolarity 120	Osmolarity 120	Osmolarity 120	Osmolarity 120	Osmolarity 120	Osmolarity 120	Osmolarity 120	Osmolarity 120	Osmolarity 120	Osmolarity 120	Osmolarity 120	Osmolarity 120	Osmolarity 120	Osmolarity 120	Osmolarity 120	Osmolarity 120	Osmolarity 120	Osmolarity 120	Osmolarity 120	Osmolarity 120	Osmolarity 120	Osmolarity 120	Osmolarity 120	Osmolarity 120	Osmolarity 120	Osmolarity 120	Osmolarity 120	Osmolarity 120	Osmolarity 120	Osmolarity 120	Osmolarity 120	Osmolarity 120	Osmolarity 120	Osmolarity 120	Osmolarity 120	Osmolarity 120	Osmolarity 120	Osmolarity 120	Osmolarity 120
Extended Data Fig. 1 j&k		mean_radial_profile_ID_1	mean_radial_profile_ID_2	mean_radial_profile_ID_3	mean_radial_profile_ID_4	mean_radial_profile_ID_5	mean_radial_profile_ID_6	mean_radial_profile_ID_7	mean_radial_profile_ID_8	mean_radial_profile_ID_9	mean_radial_profile_ID_10	mean_radial_profile_ID_11	mean_radial_profile_ID_12	mean_radial_profile_ID_13	mean_radial_profile_ID_14	mean_radial_profile_ID_15	mean_radial_profile_ID_16	mean_radial_profile_ID_17	mean_radial_profile_ID_18	mean_radial_profile_ID_19	mean_radial_profile_ID_20	mean_radial_profile_ID_21	mean_radial_profile_ID_22	mean_radial_profile_ID_23	mean_radial_profile_ID_24	mean_radial_profile_ID_25	mean_radial_profile_ID_26	mean_radial_profile_ID_27	mean_radial_profile_ID_28	mean_radial_profile_ID_29	mean_radial_profile_ID_30	mean_radial_profile_ID_31	mean_radial_profile_ID_32	mean_radial_profile_ID_33	mean_radial_profile_ID_34	mean_radial_profile_ID_35	mean_radial_profile_ID_36	mean_radial_profile_ID_37	mean_radial_profile_ID_38	mean_radial_profile_ID_39	mean_radial_profile_ID_40	mean_radial_profile_ID_41	mean_radial_profile_ID_42	mean_radial_profile_ID_43	mean_radial_profile_ID_44	mean_radial_profile_ID_45	mean_radial_profile_ID_46	mean_radial_profile_ID_47	mean_radial_profile_ID_48
Extended Data Fig. 1 j&k
Extended Data Fig. 1 j&k	dist_perc	0.485055	0.53366	0.528434	0.607617	0.455341	0.583328	0.70528	0.520663	0.806971	0.678954	0.651451	0.766192	0.546874	0.662574	0.525246	0.452179	0.802871	0.685726	0.567498	0.581472	0.846236	0.587874	0.564946	0.528152	0.380506	0.668107	0.615503	0.530724	0.603077	0.711529	0.377832	0.478286	0.743897	0.438759	0.741496	0.486097	0.692447	0.630609	0.700248	0.659516	0.576249	0.445648	0.563275	0.587672	0.514674	0.455339	0.745311	0.492142
Extended Data Fig. 1 j&k	5	0.599816	0.61456	0.554018	0.565452	0.546931	0.552374	0.704838	0.508246	0.759524	0.699613	0.566239	0.796002	0.609792	0.759606	0.522663	0.56959	0.687609	0.685834	0.711345	0.596309	0.725872	0.699208	0.689132	0.555391	0.420827	0.739292	0.583084	0.484719	0.656432	0.718121	0.40723	0.511114	0.718369	0.480567	0.653237	0.486082	0.612037	0.604527	0.53245	0.585666	0.647228	0.476812	0.691928	0.691896	0.605336	0.529513	0.635309	0.557884
Extended Data Fig. 1 j&k	10	0.578557	0.688094	0.586871	0.64216	0.691825	0.68354	0.829193	0.631771	0.755951	0.672945	0.57143	0.719771	0.634492	0.744798	0.55212	0.704655	0.793887	0.60751	0.761371	0.626069	0.766523	0.762856	0.792491	0.667416	0.479532	0.75358	0.577598	0.510201	0.695032	0.682006	0.44565	0.574887	0.766651	0.529372	0.700715	0.533743	0.709377	0.656754	0.562636	0.516033	0.651101	0.533309	0.631967	0.708497	0.56031	0.532037	0.61109	0.573433
Extended Data Fig. 1 j&k	15	0.741743	0.68191	0.680029	0.743415	0.811155	0.791705	0.890305	0.687229	0.833603	0.75009	0.617913	0.802498	0.648671	0.798858	0.584578	0.733807	0.828329	0.673661	0.779893	0.713565	0.777932	0.834481	0.776023	0.673834	0.537471	0.811129	0.613364	0.607549	0.738941	0.702689	0.523793	0.622497	0.743359	0.583014	0.71813	0.501747	0.835946	0.750914	0.620421	0.539174	0.723081	0.563843	0.687722	0.751012	0.683392	0.535728	0.703159	0.61962
Extended Data Fig. 1 j&k	20	0.940955	0.761592	0.806909	0.830493	0.961438	0.828994	0.970739	0.763381	0.824207	0.757983	0.646246	0.759768	0.713586	0.877158	0.614361	0.787978	0.8787	0.715293	0.852135	0.79606	0.861045	0.829791	0.828296	0.804074	0.66067	0.86359	0.658952	0.683498	0.811866	0.812886	0.658943	0.736631	0.834135	0.6486	0.714734	0.578551	0.824325	0.868484	0.671427	0.656805	0.868779	0.660302	0.770513	0.822058	0.745681	0.649038	0.779495	0.601553
Extended Data Fig. 1 j&k	25	1	0.86789	0.931528	0.896302	0.995554	1	0.974965	0.957162	0.902203	0.858363	0.737791	0.865617	0.768205	0.937913	0.698401	0.914853	0.896982	0.809273	0.845967	0.855968	0.904062	0.903317	0.898282	0.970943	0.825208	0.936189	0.810406	0.828264	0.906497	0.842194	0.801106	0.82392	0.916938	0.72	0.762835	0.686102	0.993954	0.882658	0.731304	0.693385	0.882298	0.818425	0.851504	0.871124	0.816694	0.774962	0.853938	0.697461
Extended Data Fig. 1 j&k	30	0.9989	0.94059	0.989699	1	1	0.981341	0.946951	0.965637	0.970405	0.897778	0.862022	0.946975	0.835954	0.984344	0.796871	0.960784	1	0.873178	0.851911	0.950894	0.961848	0.921777	0.899753	1	0.918654	1	0.944654	0.967385	0.98856	0.932611	0.973936	0.847047	1	0.78655	0.860467	0.794475	1	0.915477	0.774495	0.82853	0.976852	0.955112	0.952713	0.928953	0.930044	0.946097	0.946484	0.854668
Extended Data Fig. 1 j&k	35	0.950899	1	1	0.950429	0.957341	0.949976	1	1	1	0.920624	0.916236	0.951002	0.952531	0.993049	0.85923	0.954343	0.961729	0.935836	0.919255	1	1	0.984527	0.921424	0.949957	0.993857	0.998198	0.98698	1	0.966582	0.982585	0.956741	0.983615	0.98991	0.888175	0.920541	0.801225	0.955566	0.984846	0.883404	0.938872	0.996257	1	0.954683	0.916461	0.963797	1	0.963135	0.933798
Extended Data Fig. 1 j&k	40	0.802026	0.927369	0.921202	0.909206	0.873605	0.903763	0.919908	0.951501	0.934759	1	1	1	1	1	0.979279	0.96827	0.942646	0.960178	0.894737	0.950144	0.969956	0.95528	0.902746	0.959078	1	0.884266	1	0.993588	1	1	1	1	0.975964	0.828591	1	0.915227	0.924764	1	0.927695	0.953115	1	0.894605	1	1	1	0.994058	1	0.991195
Extended Data Fig. 1 j&k	45	0.764904	0.863546	0.845255	0.819375	0.837201	0.868929	0.850522	0.876081	0.934016	0.946189	0.975288	0.995182	0.957217	0.984298	1	0.941602	0.957161	1	0.914271	0.978052	0.972343	0.951956	0.925623	0.879889	0.917766	0.763128	0.859909	0.876228	0.986016	0.969398	0.908519	0.985888	0.965319	0.81735	0.997989	1	0.812933	0.97383	0.933251	0.970451	0.947733	0.890697	0.913244	0.958338	0.920761	0.973937	0.964623	1
Extended Data Fig. 1 j&k	50	0.728394	0.767614	0.74917	0.799463	0.814714	0.82968	0.807649	0.77031	0.831303	0.914772	0.949418	0.971744	0.950526	0.897838	0.925967	0.930645	0.87828	0.95237	0.861788	0.906682	0.922731	0.936371	0.902895	0.799227	0.774417	0.738478	0.737594	0.732032	0.968849	0.881283	0.754188	0.890416	0.958809	0.790087	0.936566	0.881157	0.737007	0.881577	0.897138	0.915741	0.823746	0.744795	0.87576	0.959217	0.882476	0.947627	0.937288	0.973611
Extended Data Fig. 1 j&k	55	0.708211	0.67499	0.713149	0.748274	0.801739	0.790133	0.735252	0.662545	0.794651	0.858791	0.879663	0.881402	0.853978	0.831097	0.853144	0.809	0.815288	0.925594	0.851468	0.846399	0.898993	0.915308	0.888614	0.758412	0.665648	0.71254	0.610987	0.699943	0.921104	0.781865	0.642352	0.818123	0.920491	0.803206	0.895654	0.739645	0.730883	0.869537	0.837013	0.842336	0.802156	0.701761	0.820007	0.900839	0.784473	0.915336	0.853058	0.912114
Extended Data Fig. 1 j&k	60	0.69153	0.713948	0.685747	0.764426	0.783077	0.757279	0.685771	0.640472	0.774904	0.886586	0.83504	0.914371	0.826533	0.796925	0.750371	0.804672	0.834341	0.916375	0.903624	0.862626	0.851842	0.891918	0.884161	0.80312	0.630391	0.650443	0.580618	0.656795	0.90116	0.822871	0.658925	0.760854	0.922679	0.796678	0.844729	0.743923	0.720017	0.925679	0.934991	0.886457	0.75321	0.737999	0.796024	0.860505	0.756186	0.912764	0.855625	0.873342
Extended Data Fig. 1 j&k	65	0.728443	0.706502	0.716951	0.756043	0.762661	0.786349	0.669125	0.641355	0.857867	0.914021	0.853713	0.857757	0.840098	0.831475	0.740432	0.829383	0.845772	0.921403	0.926472	0.854796	0.901326	0.936816	0.951549	0.843464	0.664134	0.792269	0.639655	0.695523	0.939713	0.834919	0.672844	0.747066	0.876216	0.889189	0.869811	0.723486	0.777497	0.942253	0.937342	0.849886	0.74522	0.720772	0.807012	0.850619	0.773427	0.883287	0.842717	0.837342
Extended Data Fig. 1 j&k	70	0.808452	0.780018	0.731121	0.792408	0.759837	0.806756	0.674215	0.620349	0.890674	0.894686	0.885925	0.872075	0.850986	0.898598	0.756116	0.8962	0.808887	0.953647	0.95199	0.877299	0.933826	0.997096	0.982286	0.880213	0.678054	0.810452	0.658183	0.784529	0.97066	0.815412	0.776476	0.823802	0.963666	0.848669	0.846171	0.720653	0.856612	0.923077	0.931048	0.941412	0.737729	0.738239	0.847484	0.889594	0.796392	0.879951	0.884192	0.850263
Extended Data Fig. 1 j&k	75	0.738342	0.810254	0.726888	0.769336	0.76496	0.785396	0.697413	0.666872	0.94339	0.936217	0.904575	0.9007	0.915173	0.951491	0.768144	1	0.863578	0.936378	1	0.928287	0.957222	1	0.95146	0.863542	0.723951	0.891763	0.739061	0.824362	0.990658	0.925611	0.858064	0.851723	0.991647	1	0.953502	0.799694	0.937512	0.982904	1	1	0.734818	0.769918	0.892956	0.928766	0.804969	0.886708	0.915163	0.950327
Extended Data Fig. 1 j&k	80	0.692359	0.775792	0.694779	0.733513	0.769018	0.723443	0.698256	0.643595	0.839561	0.889817	0.939663	0.884279	0.917631	0.969582	0.834262	0.968781	0.792469	0.996005	0.982573	0.928434	0.999913	0.988171	1	0.910001	0.80617	0.818242	0.798969	0.855398	0.972429	0.961914	0.84533	0.870142	0.97097	0.954254	0.960441	0.797724	0.962717	0.962713	0.988211	0.981201	0.731274	0.783306	0.857949	0.991258	0.816658	0.913376	0.919659	0.973751
Extended Data Fig. 1 j&k	85	0.578805	0.698289	0.584082	0.670434	0.65071	0.648641	0.584092	0.526361	0.722378	0.846722	0.866373	0.891639	0.855166	0.901243	0.789077	0.881558	0.732129	0.803958	0.933787	0.75366	0.964487	0.897773	0.82029	0.776287	0.621536	0.798962	0.696114	0.812004	0.86791	0.85702	0.705107	0.866287	0.94417	0.829823	0.9626	0.779813	0.849465	0.927977	0.771848	0.895199	0.663161	0.756594	0.775679	0.926947	0.71135	0.868613	0.903113	0.876584
Extended Data Fig. 1 j&k	90	0.403728	0.544049	0.419839	0.566166	0.419921	0.443295	0.400481	0.323766	0.541058	0.67253	0.649038	0.778971	0.691592	0.753007	0.693847	0.680637	0.557689	0.645337	0.744237	0.549318	0.809461	0.70294	0.661932	0.566783	0.408455	0.546944	0.481702	0.542358	0.703604	0.639719	0.503311	0.657638	0.725938	0.649124	0.785869	0.579496	0.693056	0.742846	0.543911	0.647155	0.559631	0.587337	0.598556	0.678264	0.578992	0.70301	0.77614	0.648197
Extended Data Fig. 1 j&k	95	0.348619	0.453537	0.33647	0.420806	0.487108	0.329116	0.306849	0.322511	0.585127			0.852316	0.649432	0.667451		0.555599	0.555202	0.487229	0.627779		0.660064	0.603569		0.482241		0.504207	0.374809		0.590678	0.60126	0.416931			0.523103	0.786867		0.450473	0.779331	0.471909	0.534091	0.516177	0.50977	0.548061	0.684137	0.489127	0.786517	0.712928	0.615864
Extended Data Fig. 1 j&k	100	0.261017	0.358876	0.281619	0.39955	0.250944	0.242671	0.252223	0.184455	0.382756	0.517453	0.472835	0.641306	0.506594	0.528934	0.531622	0.455779	0.413819	0.462164	0.573248	0.413673	0.671275	0.528099	0.503714	0.422259	0.227724	0.370469	0.276566	0.31791	0.48407	0.400274	0.279923	0.422392	0.512658	0.396184	0.552528	0.401105	0.461625	0.585992	0.378834	0.435062	0.42192	0.386092	0.431088	0.503963	0.431242	0.51576	0.622528	0.429254
Extended Data Fig. 1 j&k	105
Extended Data Fig. 1l	The source data for this plot are the same as Fig. 1g, they can be found in Source Data Fig. 1
Extended Data Fig. 1m	The source data for this plot are the same as Fig. 1i, they can be found in Source Data Fig. 1
Extended Data Fig. 1n	Stage	Ratio amplitudes outer/inner peak
Extended Data Fig. 1n	adults	0.464654	0.198664	0.697584	0.855272	1.04061	0.673728	0.726028	0.387557	0.795208	0.143704	0.681356	0.502042	0.300287	0.676138	0.624709	0.683898	0.768538	0.551324	0.441002	0.543102	0.171252	0.469409	0.792625	0.502428	0.452229	0.170604	0.565501	0.349987	0.245256	0.5434	0.436197	0.468477	0.611034	0.767466	0.461929	0.409069	0.317171	0.904958	0.886418	1.175	0.296738	0.269201	0.514624	0.564168	0.403553	0.588407	0.345738	0.48454
Extended Data Fig. 1n	L1s	0.568736	0.616183	0.935222	0.517016	0.828187	0.686356	0.806337	0.72532	0.868807	0.707643	0.82926	0.714116	0.560321	0.706025	0.565767	0.776367	0.773037	0.579237	0.776335	0.501614	0.566064	0.586886	0.892199	0.691374	0.496023	0.606712	0.663211	0.75839	0.765456	0.676369	0.831522	0.804637	0.786336	0.822502	0.760124	0.538816	0.458998	0.496314	0.752356	0.778326	0.705146	0.890958	0.712642	0.666227	0.972775	0.634101	1.63158	0.84689
[truncated: 240 more columns]
