# Supplementary material for: Fasting shapes chromatin architecture through an mTOR/RNA Pol I axis
Source: Nat Cell Biol. 2024 Sep 19;26(11):1903–17. doi: 10.1038/s41556-024-01512-w (PMC11567895; doi:10.1038/s41556-024-01512-w)
Supplement: Supplementary file 12 — Statistical source data. [file 41556_2024_1512_MOESM12_ESM.xlsx]

## Sheet: Extended Data Fig. 2
Extended Data Fig. 2a		Fed_with_spotmax_3Dseg	Fed_with_spotmax_3Dseg	Fed_with_spotmax_3Dseg	Fed_with_spotmax_3Dseg	Fed_with_spotmax_3Dseg	Fed_with_spotmax_3Dseg	Fed_with_spotmax_3Dseg	Fed_with_spotmax_3Dseg	Fed_with_spotmax_3Dseg	Fed_with_spotmax_3Dseg	Fed_with_spotmax_3Dseg	Fed_with_spotmax_3Dseg	Fed_with_spotmax_3Dseg	Fed_with_spotmax_3Dseg	Fed_with_spotmax_3Dseg	Fed_with_spotmax_3Dseg	Fed_with_spotmax_3Dseg	Fed_with_spotmax_3Dseg	Fed_with_spotmax_3Dseg	Fed_with_spotmax_3Dseg	Fed_with_spotmax_3Dseg	Fed_with_spotmax_3Dseg	Fed_with_spotmax_3Dseg	Fed_with_spotmax_3Dseg	Fed_with_spotmax_3Dseg	Fed_with_spotmax_3Dseg	Fed_with_spotmax_3Dseg	Fed_with_spotmax_3Dseg	Fed_with_spotmax_3Dseg	Fed_with_spotmax_3Dseg	Fed_with_spotmax_3Dseg	Fed_with_spotmax_3Dseg	Fed_with_spotmax_3Dseg	Fed_with_spotmax_3Dseg	Fed_with_spotmax_3Dseg	Fed_with_spotmax_3Dseg	Fed_with_spotmax_3Dseg	Fed_with_spotmax_3Dseg	Fed_with_spotmax_3Dseg	Fed_with_spotmax_3Dseg	Fed_with_spotmax_3Dseg	Fed_with_spotmax_3Dseg	Fed_with_spotmax_3Dseg	Fed_with_spotmax_3Dseg	Fed_with_spotmax_3Dseg	Fed_with_spotmax_3Dseg	Fed_with_spotmax_3Dseg	Fed_with_spotmax_3Dseg
Extended Data Fig. 2a		Position_1	Position_1	Position_1	Position_1	Position_1	Position_1	Position_1	Position_1	Position_1	Position_1	Position_1	Position_1	Position_3	Position_3	Position_3	Position_3	Position_3	Position_3	Position_3	Position_3	Position_3	Position_3	Position_3	Position_3	Position_8	Position_8	Position_8	Position_8	Position_8	Position_8	Position_8	Position_8	Position_8	Position_8	Position_8	Position_8	Position_9	Position_9	Position_9	Position_9	Position_9	Position_9	Position_9	Position_9	Position_9	Position_9	Position_9	Position_9
Extended Data Fig. 2a		ID_1_mean_radial_profile	ID_2_mean_radial_profile	ID_3_mean_radial_profile	ID_4_mean_radial_profile	ID_5_mean_radial_profile	ID_6_mean_radial_profile	ID_7_mean_radial_profile	ID_8_mean_radial_profile	ID_9_mean_radial_profile	ID_10_mean_radial_profile	ID_11_mean_radial_profile	ID_12_mean_radial_profile	ID_1_mean_radial_profile	ID_2_mean_radial_profile	ID_3_mean_radial_profile	ID_4_mean_radial_profile	ID_5_mean_radial_profile	ID_6_mean_radial_profile	ID_7_mean_radial_profile	ID_8_mean_radial_profile	ID_9_mean_radial_profile	ID_10_mean_radial_profile	ID_11_mean_radial_profile	ID_12_mean_radial_profile	ID_1_mean_radial_profile	ID_2_mean_radial_profile	ID_3_mean_radial_profile	ID_4_mean_radial_profile	ID_5_mean_radial_profile	ID_6_mean_radial_profile	ID_7_mean_radial_profile	ID_8_mean_radial_profile	ID_9_mean_radial_profile	ID_10_mean_radial_profile	ID_11_mean_radial_profile	ID_12_mean_radial_profile	ID_1_mean_radial_profile	ID_2_mean_radial_profile	ID_3_mean_radial_profile	ID_4_mean_radial_profile	ID_5_mean_radial_profile	ID_6_mean_radial_profile	ID_7_mean_radial_profile	ID_8_mean_radial_profile	ID_9_mean_radial_profile	ID_10_mean_radial_profile	ID_11_mean_radial_profile	ID_12_mean_radial_profile
Extended Data Fig. 2a	dist
Extended Data Fig. 2a	-10																																													4905
Extended Data Fig. 2a	-9								1425								2106			3232			3328							2066	2972		5021								3260	2683	2879	3639		4905	3542		4568
Extended Data Fig. 2a	-8			2065	1571	2686	1549	2089	1470.19	2269	1869		2159				2069	1600	1622	3180.2	2969	2482	3383.11	2720			4617	2742	2854	2141.33	2957.14	7860	4958.71	2886	3278	5514	7925		7607	2319	3234.89	2671.75	2973.89	3621.95	3476	4839.76	3488.71	3567	4592.7
Extended Data Fig. 2a	-7	6646	3032	2045.39	1573.95	2734.7	1543.81	2089	1571.44	2324.78	1871.28	2181	2167.77				2008.13	1594.18	1622.07	3213.74	2969	2482	3337.8	2681.86	1950	2964	4562.46	2742	2888.59	2097.89	2925.43	7759.47	4785.77	2899.56	3278	5493.88	7925	3811	7281.81	2346.08	3059.43	2676.53	3099.99	3592.05	3479.25	5138.51	3392	3642.68	4634.41
Extended Data Fig. 2a	-6	6634.16	3032	1985.82	1565.22	2711.71	1393.12	1985.02	1767.3	2404.02	1921.88	2181	2192.22	9368	3942	2526	1985.57	1573.64	1660.63	3154.41	2825.82	2425.49	3241.95	2698.2	1973.2	3121	4439.5	2789.42	2951.33	2125.75	2835.6	6904.43	4775.94	2958.1	3115.68	6508.49	7323.19	3887.58	7134	2466.2	3163.21	2533.49	3176.91	3349.74	3446.15	5234.94	3383.36	3780.36	4584.29
Extended Data Fig. 2a	-5	6284.08	2832.11	1993.76	1599.88	2492.08	1291.61	2052.68	1882.22	2457.78	2034.82	2185.57	2141.03	8520.35	3882.84	2582.8	1902.74	1619.31	1694.62	2970.19	2702.61	2391.39	3051.64	2735.41	2093.68	3515.79	4333.25	2869.57	3038.29	2426.32	2968.24	5499.14	4910.35	3119.89	2954.93	6787.29	6141.9	4069.27	7143.75	2730.64	3199.06	2553.92	3131.68	3098.24	3316.7	5407.83	3461.23	4281.94	4715.69
Extended Data Fig. 2a	-4	4699.06	2660.26	2060.71	1678.54	2130.4	1406	1992.25	1808.75	2381.41	2141.69	2057.93	2187.07	6573.11	3514.06	2647.5	1931.01	1659.14	1760.3	2888.36	2384.49	2539.35	2866	2698.09	2354.28	3681.67	4619.79	2925.18	3152.44	2668.47	2901.14	4320.26	5121.07	3499.5	3010.28	5740.76	4492.58	4192.6	6856.73	2901.11	3356.45	2537.45	3148.62	3171.8	3254.6	5486.51	3291.99	4852.97	5435.98
Extended Data Fig. 2a	-3	3176.7	2477.15	2064.13	1793.6	1626.3	1442.52	2095.65	1801.13	2410.26	2148.2	2103	2342.18	4789.62	3680.32	2276.54	2156.08	1671.07	1827.27	2874.24	2512.39	2635.7	2548.64	2982.34	2470.44	3963.94	4577.85	3035.7	3156.45	3050.51	3039.41	3826.11	5196.62	3823.68	3357.66	5148.92	3947.16	4244.27	6627.02	2927.95	3430.5	2590.19	3252.09	3405.07	3677.89	5544	3535.61	5470.46	6068.75
Extended Data Fig. 2a	-2	2457.35	2400.47	2005.96	2004.56	1514.53	1516.86	2135.07	1940.95	2402.61	2269.42	2111.62	2480.72	3307.59	3655.31	1934.25	2209.69	1796.29	1935.25	2962.69	2515.58	2743.61	2639.6	2991.66	2345.46	4017.42	4678.06	3074.89	3185.57	3149.61	3176.32	3769.88	5306.78	4240.03	3548.17	4190.18	4156.57	4462.53	6466.85	3197.46	3667.33	2680.78	3730.57	3704.7	4090.35	5985.49	3682.64	5839.11	6686.8
Extended Data Fig. 2a	-1	2451.34	2377.26	2072.79	2142.9	1555.7	1651.14	2126.53	2012.27	2626.72	2239.99	2006.39	2577.78	2943.01	3562.94	2026.1	2490.14	1972.37	2000.45	3153.34	2643.57	2781.63	2727.09	2922.2	2313.26	3757.48	4893.74	3041.33	3486.89	3059.01	3392.84	3932.84	5364.33	4681.85	3966.64	4234.86	4355.32	4895.16	6639.2	3255.85	3849.1	2999.78	4365.05	4257	4331.71	7336.98	3952.73	6738.51	7044.11
Extended Data Fig. 2a	0	2611.73	2554.78	2101.05	2249.56	1626.82	1756.19	2358.99	2250.64	2914.84	2459.24	2260.28	2807.49	2864.61	3797.68	2133.98	2765.97	2083.04	2162.33	3553.78	2893.07	3060.68	2966.34	3187.67	2510.79	3961.85	5884.94	3352.97	3872.77	3229.24	3718.12	4390.46	5380.58	5194.92	4628.83	4839.99	4970.03	5544.72	7102.6	3540.72	4483.73	3253.79	5330.01	5256.92	4865.43	8399.21	4328.76	7163.24	7638.46
Extended Data Fig. 2a	1	3302.37	3129.8	2332.8	2625.7	1905.01	2100.19	2828.33	2485.81	3694.58	2818.45	2875.01	3264.99	3130.48	4334.76	2375.66	3261.13	2502.28	2468.21	4299.46	3272.38	3523.51	3525.14	3930.69	2894.96	4549.69	7093.34	3990.36	4757.45	3787.05	4465.18	4925.17	6309.49	5921.78	5651.3	5985.89	5904.58	6704.04	8370.14	4224.91	5814.9	3885.37	6347.64	6158.81	5783.97	9164.33	4814.32	8406.23	8353.22
Extended Data Fig. 2a	2	4403.31	3982.3	2877.8	3292.44	2328.42	2480.19	3505.22	2876.74	4956.4	3435.31	3639.16	3746.77	3704.52	5255.27	2874.62	3914.72	3002.91	3114.07	5290.65	3940.9	4528.07	4246.6	4882.66	3575.66	5519	8586.54	5183.84	6450.1	4902.51	5350.97	6072.82	7725.11	6806	6980.11	8046.95	7386.99	7945.45	10009.5	4949.19	6961.24	4371.69	7065.53	6788.28	6646.95	10025.2	5489.45	9441.22	9537.82
Extended Data Fig. 2a	3	5256.72	4843.1	3498.42	3821.85	3006.06	3054.25	4406.99	3372.64	6114.2	4324.19	4681.55	4336.79	4471.04	5661.56	3482.56	4141.1	3692.41	3658.9	6399.06	4483.54	5581.45	4835.33	5954.62	4723.38	6646.56	10122.4	6669.71	8207.86	6215.96	6516.31	7395.73	9110.27	8169.06	8595.52	10453	9173.16	9194.02	11352.5	5674.77	8178.8	5096.56	7309.11	7251.52	7753.21	10631.1	6324.71	9406.55	10346.3
Extended Data Fig. 2a	4	6022.91	5614.46	4380.84	4024.18	3706.62	3530.09	4745.94	3688.76	6614.25	4719.68	5401.83	4468.41	4905.31	6659.38	4118.34	4610.76	4536.32	4162.76	7444.12	4924.41	6544.69	5253.51	6343.42	5498.54	7386.68	11631.9	8224	9118.99	7292.44	7528.99	8464.56	11018.4	8994.42	10107.8	12051.1	10374.4	10354	12583.1	6611.41	8608.58	5861.02	7282.19	7214.07	7849.06	10782.2	6827.83	9008.73	10270.6
Extended Data Fig. 2a	5	6330.45	5799.67	4899.25	4068.99	4096.01	3907.62	5177.03	4118.89	6573.31	4771.94	5413.11	4551.65	5296.39	7811.29	4447.79	4860.56	5091.85	4357.6	7648.18	5272.64	6969.46	5951.9	6206.38	6252.2	7818.59	12062.4	8935.8	9598.34	7568.12	8087.39	9388.13	12563.6	8523.46	10558.4	12322.4	10457.5	10528.9	12743.3	6802.47	9390.9	6613.89	7550.93	6842.45	7991.43	9691.59	7699.08	9003.59	9852.29
Extended Data Fig. 2a	6	5813.77	5731.7	4909.62	3957.91	3994.28	3922.33	4749.81	4070.41	6348.1	4722.95	4814.83	4744.97	5455.27	8630.14	4467.63	5648.74	4755.91	4519.7	6815.94	5452.21	7353.69	6240.77	6518.26	6018.67	7039.51	11502.8	8813.6	9159.18	7640.28	8068.79	8966.05	12951.8	7678.92	9554.54	10469.1	9269.22	10026.2	11446	6667.65	9332.66	6480.91	7863.61	6690.95	7695.94	7788.26	7828.75	9226.14	9395.6
Extended Data Fig. 2a	7	5019.66	5419.97	4307.95	4516.73	3676.77	3564.06	4013.45	3805.81	5447.14	4415.3	4085.2	5025.48	5720.14	7951.21	4310	6325.15	4360.22	4746.99	6282.76	5442.79	7124.26	5731.75	6690.96	5860.46	6018.03	9850.36	7439.78	8345.37	7678.74	6525.13	8458.46	11607.9	7359.43	7862.71	10553.7	8259.22	8640.28	10030.3	6200.86	8524.52	6037.65	7657.07	6368.28	7326.19	6812.44	7769.56	8622.42	9022.14
Extended Data Fig. 2a	8	4118.86	5018.13	3620.52	4421.06	3732.49	3268.05	3813.97	3697.15	4764.43	3620.77	4553.65	4976.96	5690.09	6185.71	4163.24	6486.54	3862.96	4939.47	4926.22	5485.91	7353.93	5443.3	6465.26	5643.01	4475.06	7879.1	5262.6	7597.17	7349.49	5406.28	7954.37	9778.31	7592.98	6701.17	10130.6	6939.16	7520	9054.19	5718.74	7462.58	4826.37	7233.03	6576.63	7702.17	8227.94	7051.89	7956.97	7924.49
Extended Data Fig. 2a	9	3296.75	4989.57	3270.81	4502.26	3318.11	3372.51	4074.95	3277.64	4611.86	3512.69	4757.66	4165.3	6215.09	5813.46	4400.46	6477.97	3424.78	5626.06	3947.16	5377.86	6487.64	5097.52	5688.02	5157.68	3659	7508.26	3893.44	5494.43	5963.52	4175.34	7240.47	9119.73	8397.73	5470.81	9832.58	6785.82	6637.23	7817.42	4867.07	6920.04	4113.42	7142.2	6310.91	8005.33	9293.36	7153.13	7771.51	7174.48
Extended Data Fig. 2a	10	2334.37	3916.11	2630.41	4061.48	2980.87	3882.62	3917	3239.49	3560.08	3804.47	5107.24	4019.81	6105.95	5370.85	3971.68	5926.81	2688.27	5900.18	2926.01	4542.87	5399.05	4375.59	4509.62	3643.42	3252.72	7351.65	2795.08	4164.13	3860.35	3656.47	5478.07	7967.34	8044.06	3609.19	8306.62	5903.41	7145.26	6114.87	4132.75	7339.37	4700.25	7790.33	5970.3	8358.57	9293.96	6139.09	7186.71	10195.8
Extended Data Fig. 2a	11	1970.29	3561.88	2061.41	3295.09	2640.13	3719.42	3358.33	3008.38	2435.45	3156.38	4471.88	4168.69	5583.88	5005.7	2968.6	5793.7	1849.97	5730.48	2490.78	4247.6	5074.72	3844.59	3151.65	2698.63	2727.9	5852.43	2484.08	3419.53	2477.76	2883.69	3675.07	6797.62	6962.78	2808.44	6720	5247.61	5294.68	4607.86	3446.5	6371.97	4177.97	7121.37	5998.58	7486.45	10123	5379.21	6853.2	9760.53
Extended Data Fig. 2a	12	1362	2746.43	1841.46	2587.22	2374.07	2327.78	2679.28	2305.36	1668.27	2142.35	3645	3943.71	4889.27	3745.04	2104.2	5015.3	1481.84	5321.88		4262.67	4040.02	2865.39	2718.38	2155.07	2394.21	4209.67	2274	2710.5	2041	2660.5	3210.94	4337.5	5429.96	2269.5	4540.5	2956.92	3641.74	4404.62	2610.1	5196.04	3502.81	7212.71	6160.61	5864.16	9430.69	4822.18	5689.04	9798.73
Extended Data Fig. 2a	13				2310	2000.75	1818.6	2279.67	2262.37	1722.5	1870.57	2933.57	3347	3458.13	2790.2	1625.48	4939.81		4820.86		4220.39	3236.91	2020.35	2383.45			2966.33					3310.96	3322.62	4184.14		3492.25		2618.38	3925.57	2079.45	4345	2862.15	7148.63	4829.05	4237.3	8050.17	4760.86	3839.62	6681.88
Extended Data Fig. 2a	14				1803.5	1774		2270	2138.17			2332	2288.68	3045.22	2293.64	1365.43	4581.24		4109.79		3290.28	2667.05	1995.22	3156			2436.43					3581	3801.46	3125.58		3164		2237.83			3147.67	2708.5	7538.65	4106.21	3520.04	5974.78	3545.18	3514.67	5306.41
Extended Data Fig. 2a	15												1923	2149.12			3241		2964.05		2395.12												3557.5	2327.5							2581.67		8086.39	3297.09	2736.17	3711.06	3445.38		4055.5
Extended Data Fig. 2a	16													1663.5			2519.07		2227.88		1842.14												3776.5										6871.5	2582.25					3110
Extended Data Fig. 2a	17																2123.43		1881		1593																						5674.62
Extended Data Fig. 2a	18																																										4085
Extended Data Fig. 2c	The source data for this plot are the same as Fig. 2c, they can be found in Source Data Fig. 2
Extended Data Fig. 2h			Heterochromatic foci	fed	fasted
Extended Data Fig. 2h		rep1	% zone1	75.9494	83.1169
Extended Data Fig. 2h			% zone2	18.9873	6.49351
Extended Data Fig. 2h			% zone3	5.06329	10.3896
Extended Data Fig. 2h		rep2	% zone1	84.0426	81.8182
Extended Data Fig. 2h			% zone2	8.51064	7.95455
Extended Data Fig. 2h			% zone3	7.44681	10.2273
Extended Data Fig. 2h		rep3	% zone1	86.4865	88.7324
Extended Data Fig. 2h			% zone2	6.75676	7.04225
Extended Data Fig. 2h			% zone3	6.75676	4.22535
Extended Data Fig. 2j	bins	fed rep1	% fed rep1	fed rep2	% fed rep2	fed rep3	% fed rep3	SUM	average %	sem %
Extended Data Fig. 2j	0.1	6	3.94737	7	5.22388	7	4.82759	20	4.66628	0.377221
Extended Data Fig. 2j	0.2	16	10.5263	12	8.95522	11	7.58621	39	9.02258	0.849404
Extended Data Fig. 2j	0.3	15	9.86842	18	13.4328	28	19.3103	61	14.2039	2.75278
Extended Data Fig. 2j	0.4	39	25.6579	35	26.1194	40	27.5862	114	26.4545	0.581325
Extended Data Fig. 2j	0.5	36	23.6842	29	21.6418	32	22.069	97	22.465	0.621958
Extended Data Fig. 2j	0.6	18	11.8421	13	9.70149	14	9.65517	45	10.3996	0.721382
Extended Data Fig. 2j	0.7	13	8.55263	11	8.20896	8	5.51724	32	7.42628	0.959659
Extended Data Fig. 2j	0.8	1	0.657895	5	3.73134	1	0.689655	7	1.69296	1.01923
Extended Data Fig. 2j	0.9	1	0.657895	1	0.746269	1	0.689655	3	0.69794	0.0258454
Extended Data Fig. 2j	1	7	4.60526	3	2.23881	3	2.06897	13	2.97101	0.818595
Extended Data Fig. 2j	tot	152	100	134	100	145	100
Extended Data Fig. 2j	all repl tot	431
Extended Data Fig. 2j
Extended Data Fig. 2j		fasted rep1	% fasted rep1	fasted rep2	% fasted rep2	fasted rep3	% fasted rep3	SUM	average %	sem %
Extended Data Fig. 2j	0.1	29	15.7609	24	25.5319	46	27.8788	99	23.0572	3.71053
Extended Data Fig. 2j	0.2	43	23.3696	18	19.1489	31	18.7879	92	20.4355	1.47075
Extended Data Fig. 2j	0.3	35	19.0217	18	19.1489	26	15.7576	79	17.9761	1.10986
Extended Data Fig. 2j	0.4	29	15.7609	9	9.57447	17	10.303	55	11.8795	1.95207
Extended Data Fig. 2j	0.5	20	10.8696	8	8.51064	18	10.9091	46	10.0964	0.792979
Extended Data Fig. 2j	0.6	9	4.8913	6	6.38298	8	4.84848	23	5.37426	0.504513
Extended Data Fig. 2j	0.7	5	2.71739	4	4.25532	6	3.63636	15	3.53636	0.446769
Extended Data Fig. 2j	0.8	8	4.34783	3	3.19149	5	3.0303	16	3.52321	0.414927
Extended Data Fig. 2j	0.9	4	2.17391	2	2.12766	2	1.21212	8	1.8379	0.313173
Extended Data Fig. 2j	1	2	1.08696	2	2.12766	6	3.63636	10	2.28366	0.740072
Extended Data Fig. 2j	tot	184	100	94	100	165	100
Extended Data Fig. 2j	all repl tot	443
[truncated: 96 more columns]
