# Supplementary material for: Fasting shapes chromatin architecture through an mTOR/RNA Pol I axis
Source: Nat Cell Biol. 2024 Sep 19;26(11):1903–17. doi: 10.1038/s41556-024-01512-w (PMC11567895; doi:10.1038/s41556-024-01512-w)
Supplement: Supplementary file 13 — Statistical source data. [file 41556_2024_1512_MOESM13_ESM.xlsx]

## Sheet: Extended Data Fig. 3
Extended Data Fig. 3 b & c		aak-1 aak-2 fasted	aak-1 aak-2 fasted	aak-1 aak-2 fasted	aak-1 aak-2 fasted	aak-1 aak-2 fasted	aak-1 aak-2 fasted	aak-1 aak-2 fasted	aak-1 aak-2 fasted	aak-1 aak-2 fasted	aak-1 aak-2 fasted	aak-1 aak-2 fasted	aak-1 aak-2 fasted	aak-1 aak-2 fasted	aak-1 aak-2 fasted	aak-1 aak-2 fasted	aak-1 aak-2 fasted	aak-1 aak-2 fasted	aak-1 aak-2 fasted	aak-1 aak-2 fasted	aak-1 aak-2 fasted	aak-1 aak-2 fasted	aak-1 aak-2 fasted	aak-1 aak-2 fasted	aak-1 aak-2 fasted	aak-1 aak-2 fasted	aak-1 aak-2 fasted	aak-1 aak-2 fasted	aak-1 aak-2 fasted	aak-1 aak-2 fasted	aak-1 aak-2 fasted	aak-1 aak-2 fasted	aak-1 aak-2 fasted	aak-1 aak-2 fasted	aak-1 aak-2 fasted	aak-1 aak-2 fasted	aak-1 aak-2 fasted	aak-1 aak-2 fasted	aak-1 aak-2 fasted	aak-1 aak-2 fasted	aak-1 aak-2 fasted	aak-1 aak-2 fasted	aak-1 aak-2 fasted	aak-1 aak-2 fasted	aak-1 aak-2 fasted	aak-1 aak-2 fasted	aak-1 aak-2 fasted	aak-1 aak-2 fasted	aak-1 aak-2 fasted
Extended Data Fig. 3 b & c		mean_radial_profile_ID_1	mean_radial_profile_ID_2	mean_radial_profile_ID_3	mean_radial_profile_ID_4	mean_radial_profile_ID_5	mean_radial_profile_ID_6	mean_radial_profile_ID_7	mean_radial_profile_ID_8	mean_radial_profile_ID_9	mean_radial_profile_ID_10	mean_radial_profile_ID_11	mean_radial_profile_ID_12	mean_radial_profile_ID_13	mean_radial_profile_ID_14	mean_radial_profile_ID_15	mean_radial_profile_ID_16	mean_radial_profile_ID_17	mean_radial_profile_ID_18	mean_radial_profile_ID_19	mean_radial_profile_ID_20	mean_radial_profile_ID_21	mean_radial_profile_ID_22	mean_radial_profile_ID_23	mean_radial_profile_ID_24	mean_radial_profile_ID_25	mean_radial_profile_ID_26	mean_radial_profile_ID_27	mean_radial_profile_ID_28	mean_radial_profile_ID_29	mean_radial_profile_ID_30	mean_radial_profile_ID_31	mean_radial_profile_ID_32	mean_radial_profile_ID_33	mean_radial_profile_ID_34	mean_radial_profile_ID_35	mean_radial_profile_ID_36	mean_radial_profile_ID_37	mean_radial_profile_ID_38	mean_radial_profile_ID_39	mean_radial_profile_ID_40	mean_radial_profile_ID_41	mean_radial_profile_ID_42	mean_radial_profile_ID_43	mean_radial_profile_ID_44	mean_radial_profile_ID_45	mean_radial_profile_ID_46	mean_radial_profile_ID_47	mean_radial_profile_ID_48
Extended Data Fig. 3 b & c	dist_perc
Extended Data Fig. 3 b & c	5	0.482448	0.632557	0.475265	0.512082	0.332942	0.453919	0.58452	0.454626	0.632326	0.542135	0.636818	0.477369	0.612847	0.536299	0.578558	0.805073	0.433532	0.739293	0.525841	0.729869	0.596981	0.693227	0.488659	0.522281	0.732007	0.450108	0.581212	0.495522	0.382803	0.436961	0.639822	0.41435	0.403672	0.548842	0.347024	0.367523	0.268106	0.414389	0.368885	0.401008	0.323655	0.276701	0.37013	0.292593	0.282368	0.577133	0.568378	0.566481
Extended Data Fig. 3 b & c	10	0.492841	0.612002	0.522495	0.504904	0.377831	0.52506	0.579473	0.482489	0.551841	0.518337	0.619568	0.526485	0.522285	0.645574	0.537868	0.701024	0.511452	0.590686	0.582124	0.658656	0.506463	0.695886	0.474046	0.471352	0.729053	0.510902	0.598746	0.548914	0.450947	0.403189	0.598242	0.512745	0.483211	0.481442	0.417618	0.389677	0.302162	0.393012	0.386314	0.447933	0.324708	0.278362	0.367201	0.327069	0.301801	0.569086	0.589319	0.549187
Extended Data Fig. 3 b & c	15	0.525202	0.63729	0.513854	0.533892	0.420005	0.526007	0.576802	0.496219	0.596857	0.52952	0.590764	0.607845	0.636216	0.696489	0.601403	0.653838	0.57885	0.663202	0.587792	0.684844	0.581659	0.650108	0.497735	0.487574	0.737599	0.556559	0.627579	0.576995	0.476918	0.468814	0.638153	0.566333	0.502606	0.557763	0.473791	0.423384	0.336392	0.422259	0.406049	0.475386	0.340308	0.317157	0.396089	0.335664	0.325501	0.625149	0.592248	0.528931
Extended Data Fig. 3 b & c	20	0.565464	0.638027	0.552226	0.559602	0.456172	0.584268	0.57909	0.554956	0.629081	0.57062	0.653542	0.602119	0.637595	0.701767	0.615071	0.695423	0.642638	0.627594	0.637061	0.670097	0.695029	0.704024	0.518914	0.559221	0.796826	0.56153	0.615646	0.642624	0.533201	0.488681	0.747885	0.621705	0.544201	0.616684	0.508491	0.480516	0.35261	0.439917	0.437298	0.502183	0.373024	0.329596	0.443359	0.380197	0.380006	0.5984	0.632136	0.584902
Extended Data Fig. 3 b & c	25	0.632955	0.696417	0.590084	0.618634	0.532299	0.653681	0.661189	0.554448	0.654957	0.632372	0.657538	0.66536	0.70816	0.704326	0.678917	0.710074	0.658604	0.690196	0.678838	0.727442	0.82681	0.705868	0.576043	0.650726	0.829145	0.612022	0.706448	0.697095	0.630401	0.573925	0.791041	0.729214	0.629867	0.677644	0.627078	0.544061	0.402001	0.481036	0.501945	0.555493	0.418065	0.367884	0.505064	0.425416	0.402014	0.642209	0.7046	0.617639
Extended Data Fig. 3 b & c	30	0.753725	0.782784	0.697832	0.738033	0.653102	0.765744	0.722404	0.634458	0.726615	0.783099	0.710998	0.719937	0.827476	0.78181	0.777185	0.733349	0.752079	0.735822	0.717198	0.81583	0.956286	0.769737	0.706824	0.789814	0.944846	0.705146	0.815637	0.751073	0.76716	0.795456	0.903559	0.82198	0.68653	0.815594	0.742991	0.697153	0.492845	0.591102	0.593847	0.602463	0.541112	0.450423	0.621237	0.512778	0.538746	0.734253	0.800944	0.718119
Extended Data Fig. 3 b & c	35	0.835025	0.797844	0.761318	0.806841	0.838744	0.854245	0.788653	0.729632	0.808628	0.877768	0.89518	0.839963	0.870756	0.896048	0.868284	0.746513	0.833905	0.823176	0.79832	0.873902	1	0.822644	0.810384	0.959974	0.973847	0.829714	0.879392	0.824851	0.885769	0.948381	1	0.933976	0.837295	0.945147	0.894241	0.885831	0.628796	0.755894	0.754908	0.697204	0.698911	0.58699	0.751019	0.666497	0.731412	0.870974	1	0.870885
Extended Data Fig. 3 b & c	40	0.932288	0.899724	0.881177	0.925736	0.843003	0.89326	0.899157	0.897637	0.934377	1	1	0.969975	0.953281	0.987607	0.922323	0.86225	0.912495	0.923488	0.928257	0.93992	0.982448	0.935598	0.932579	1	1	0.903754	0.931505	0.93096	0.980679	1	0.926406	1	0.972474	0.979196	0.902404	0.948893	0.788608	0.878669	0.86974	0.823615	0.84046	0.747956	0.88011	0.850106	0.930923	0.977936	0.974661	1
Extended Data Fig. 3 b & c	45	0.985359	0.943349	0.9257	0.962982	0.928732	1	1	0.935391	1	0.961616	0.998564	1	1	1	0.946795	0.967303	0.931754	1	0.963911	0.985561	0.936898	0.97631	1	0.946766	0.985727	1	0.975698	1	1	0.981536	0.854474	0.927384	1	0.982806	1	1	0.945229	0.971534	0.985979	0.939131	0.977403	0.914556	0.979783	1	0.998229	1	0.965831	0.982678
Extended Data Fig. 3 b & c	50	1	0.965216	0.981077	1	0.984862	0.998636	0.960445	1	0.97629	0.920051	0.983108	0.982317	0.982989	0.976705	1	1	0.868717	0.973523	1	0.984559	0.95597	1	0.957022	0.840317	0.923931	0.997886	1	0.971519	0.953072	0.896494	0.804593	0.893843	0.994804	1	0.898549	0.961193	1	1	1	0.985577	1	0.993503	1	0.980164	1	0.961737	0.883811	0.99125
Extended Data Fig. 3 b & c	55	0.963454	1	1	0.99439	0.999489	0.944874	0.888601	0.961591	0.918045	0.80105	0.887369	0.906887	0.91082	0.970233	0.99325	0.964076	0.873555	0.930966	0.910837	1	0.896054	0.948851	0.878196	0.750494	0.909637	0.913305	0.975546	0.929439	0.834399	0.829173	0.743619	0.802646	0.922203	0.894384	0.850109	0.912521	0.926862	0.949529	0.90795	1	0.944335	1	0.964389	0.984706	0.907566	0.769214	0.769781	0.832211
Extended Data Fig. 3 b & c	60	0.922095	0.986611	0.996544	0.978683	0.98744	0.867987	0.78956	0.8935	0.88916	0.707959	0.840751	0.848187	0.870222	0.916947	0.845381	0.910329	0.866636	0.900269	0.86047	0.991961	0.808236	0.896785	0.844709	0.716947	0.918498	0.86438	0.952498	0.843582	0.780579	0.793063	0.73058	0.746547	0.842424	0.806903	0.816046	0.867967	0.831764	0.869894	0.799297	0.949714	0.895394	0.95598	0.938468	0.935585	0.764727	0.644095	0.685715	0.71048
Extended Data Fig. 3 b & c	65	0.901274	0.952839	0.930646	0.93667	1	0.849658	0.750585	0.799796	0.901493	0.668759	0.805729	0.8597	0.832813	0.923373	0.896878	0.860422	0.885455	0.879411	0.820736	0.95821	0.858451	0.875416	0.810717	0.738023	0.916457	0.813373	0.956463	0.798016	0.709494	0.841726	0.759215	0.78218	0.804599	0.833262	0.795323	0.86161	0.768595	0.854569	0.76493	0.868756	0.809685	0.874886	0.867006	0.870986	0.75874	0.606623	0.678828	0.643568
Extended Data Fig. 3 b & c	70	0.855437	0.903005	0.881575	0.89099	0.959637	0.893092	0.749051	0.777305	0.8856	0.701396	0.827667	0.861063	0.836539	0.903852	0.848887	0.853125	0.917166	0.835551	0.848308	0.935344	0.833947	0.893207	0.813756	0.764992	0.947564	0.82766	0.965271	0.79988	0.761625	0.878927	0.785584	0.784634	0.792359	0.860002	0.809447	0.923335	0.709567	0.849492	0.781566	0.866389	0.818496	0.815622	0.84832	0.871741	0.789093	0.636057	0.669719	0.665071
Extended Data Fig. 3 b & c	75	0.852727	0.882241	0.823942	0.902315	0.935189	0.900358	0.863728	0.826912	0.888177	0.77381	0.823293	0.909771	0.857325	0.907177	0.894588	0.807224	1	0.879787	0.947472	0.98895	0.845444	0.894686	0.860921	0.848848	0.987519	0.869839	0.957287	0.819174	0.787358	0.922079	0.811982	0.78472	0.826805	0.922679	0.879283	0.861912	0.725963	0.893292	0.819277	0.871402	0.826845	0.811822	0.834748	0.917392	0.868499	0.73645	0.729654	0.703916
Extended Data Fig. 3 b & c	80	0.826544	0.858134	0.779425	0.857066	0.907553	0.948229	0.914285	0.845068	0.878794	0.774735	0.816063	0.92838	0.834242	0.942116	0.877369	0.855707	0.955574	0.89544	0.91869	0.973288	0.872787	0.893928	0.877184	0.860726	0.987132	0.928775	0.96406	0.815023	0.782715	0.925627	0.789605	0.771625	0.859696	0.905235	0.858754	0.887915	0.769656	0.946006	0.825376	0.881248	0.83513	0.8376	0.78103	0.885404	0.835582	0.766749	0.821973	0.765277
Extended Data Fig. 3 b & c	85	0.743581	0.769068	0.685131	0.75387	0.809408	0.958269	0.9616	0.813918	0.871472	0.739311	0.79053	0.867512	0.775445	0.962814	0.893692	0.865384	0.911587	0.912709	0.985961	0.920366	0.863824	0.878588	0.884774	0.85532	0.965358	0.950757	0.958429	0.796911	0.759552	0.910259	0.771376	0.752599	0.894195	0.907263	0.808926	0.896787	0.748528	0.876648	0.825664	0.814364	0.786241	0.775471	0.763803	0.847577	0.852317	0.741968	0.792401	0.841556
Extended Data Fig. 3 b & c	90	0.645426	0.685145	0.607076	0.649539	0.732673	0.785147	0.851633	0.658313	0.73147	0.636538	0.759142	0.746019	0.680646	0.814689	0.800776	0.82642	0.838576	0.769963	0.860494	0.810719	0.786553	0.783844	0.795518	0.711575	0.816421	0.84447	0.789187	0.637951	0.641063	0.790389	0.623566	0.638325	0.823655	0.823836	0.671266	0.721278	0.673054	0.748273	0.657731	0.689031	0.662029	0.66334	0.619841	0.716559	0.709346	0.637423	0.717525	0.790953
Extended Data Fig. 3 b & c	95	0.394655	0.446332	0.452084	0.403362	0.475254	0.548121	0.655768	0.49123	0.562379	0.452455	0.564656	0.598977	0.495988	0.591904	0.672662	0.68185	0.674314	0.518165	0.670029	0.56309	0.628333	0.578827	0.500722	0.556087	0.513923	0.628117	0.493207	0.441743	0.415403	0.510027	0.399168	0.450568	0.650936	0.587655	0.419743	0.479215	0.436313	0.505081	0.42332	0.481327	0.460348	0.417699	0.400488	0.441804	0.427636	0.485632	0.539656	0.574247
Extended Data Fig. 3 b & c	105	0.204837	0.276988	0.317613	0.210804	0.216691	0.396181	0.481299	0.378151	0.455296	0.333305	0.416411	0.445344	0.359422	0.43998	0.513861	0.580206	0.558336	0.316976	0.468012	0.378786	0.426199	0.370785	0.277779	0.367405	0.325433	0.461214	0.277756	0.297139	0.244491	0.336052	0.25273	0.294237	0.494096	0.417796	0.276219	0.295641	0.27138	0.32573	0.251969	0.373675	0.346155	0.254551	0.236047	0.259226	0.252797	0.363025	0.395638	0.415318
Extended Data Fig. 3 b & c	100						0.62478	0.545213	0.47964	0.51687	0.3467	0.464825	0.534912	0.440735	0.5872	0.534698	0.677949	0.564658	0.423823	0.518595	0.530894	0.369154		0.379759	0.426765		0.565426	0.380557	0.423094	0.402301	0.26928	0.316381	0.421295	0.476571	0.495767	0.418841	0.368453	0.416572	0.447616	0.322371	0.500843	0.490458	0.450394		0.43476	0.168529	0.422335	0.481972	0.472419
Extended Data Fig. 3 e & f		mpk-1 RNAi fasted	mpk-1 RNAi fasted	mpk-1 RNAi fasted	mpk-1 RNAi fasted	mpk-1 RNAi fasted	mpk-1 RNAi fasted	mpk-1 RNAi fasted	mpk-1 RNAi fasted	mpk-1 RNAi fasted	mpk-1 RNAi fasted	mpk-1 RNAi fasted	mpk-1 RNAi fasted	mpk-1 RNAi fasted	mpk-1 RNAi fasted	mpk-1 RNAi fasted	mpk-1 RNAi fasted	mpk-1 RNAi fasted	mpk-1 RNAi fasted	mpk-1 RNAi fasted	mpk-1 RNAi fasted	mpk-1 RNAi fasted	mpk-1 RNAi fasted	mpk-1 RNAi fasted	mpk-1 RNAi fasted	mpk-1 RNAi fasted	mpk-1 RNAi fasted	mpk-1 RNAi fasted	mpk-1 RNAi fasted	mpk-1 RNAi fasted	mpk-1 RNAi fasted	mpk-1 RNAi fasted	mpk-1 RNAi fasted	mpk-1 RNAi fasted	mpk-1 RNAi fasted	mpk-1 RNAi fasted	mpk-1 RNAi fasted	mpk-1 RNAi fasted	mpk-1 RNAi fasted	mpk-1 RNAi fasted	mpk-1 RNAi fasted	mpk-1 RNAi fasted	mpk-1 RNAi fasted	mpk-1 RNAi fasted	mpk-1 RNAi fasted	mpk-1 RNAi fasted	mpk-1 RNAi fasted	mpk-1 RNAi fasted	mpk-1 RNAi fasted
Extended Data Fig. 3 e & f		mean_radial_profile_ID_1	mean_radial_profile_ID_2	mean_radial_profile_ID_3	mean_radial_profile_ID_4	mean_radial_profile_ID_5	mean_radial_profile_ID_6	mean_radial_profile_ID_7	mean_radial_profile_ID_8	mean_radial_profile_ID_9	mean_radial_profile_ID_10	mean_radial_profile_ID_11	mean_radial_profile_ID_12	mean_radial_profile_ID_13	mean_radial_profile_ID_14	mean_radial_profile_ID_15	mean_radial_profile_ID_16	mean_radial_profile_ID_17	mean_radial_profile_ID_18	mean_radial_profile_ID_19	mean_radial_profile_ID_20	mean_radial_profile_ID_21	mean_radial_profile_ID_22	mean_radial_profile_ID_23	mean_radial_profile_ID_24	mean_radial_profile_ID_25	mean_radial_profile_ID_26	mean_radial_profile_ID_27	mean_radial_profile_ID_28	mean_radial_profile_ID_29	mean_radial_profile_ID_30	mean_radial_profile_ID_31	mean_radial_profile_ID_32	mean_radial_profile_ID_33	mean_radial_profile_ID_34	mean_radial_profile_ID_35	mean_radial_profile_ID_36	mean_radial_profile_ID_37	mean_radial_profile_ID_38	mean_radial_profile_ID_39	mean_radial_profile_ID_40	mean_radial_profile_ID_41	mean_radial_profile_ID_42	mean_radial_profile_ID_43	mean_radial_profile_ID_44	mean_radial_profile_ID_45	mean_radial_profile_ID_46	mean_radial_profile_ID_47	mean_radial_profile_ID_48
Extended Data Fig. 3 e & f	dist_perc
Extended Data Fig. 3 e & f	5	0.613604	0.619479	0.590042	0.879877	0.642176	0.622507	0.560671	0.475287	0.628682	0.469054	0.651828	0.434629	0.579331	0.638462	0.511583	0.613737	0.445887	0.76525	0.601314	0.577698	0.49961	0.69015	0.533357	0.407619	0.599873	0.736764	0.480257	0.645697	0.613653	0.528185	0.459586	0.550855	0.591531	0.578631	0.537825	0.498648	0.529607	0.453075	0.522349	0.401985	0.360377	0.493545	0.441446	0.526101	0.419617	0.525657	0.535634	0.352142
Extended Data Fig. 3 e & f	10	0.632415	0.684027	0.664392	0.775584	0.625924	0.560331	0.683797	0.559836	0.645352	0.450182	0.563649	0.597929	0.518932	0.646446	0.543809	0.744828	0.491481	0.75512	0.619451	0.557414	0.438597	0.624217	0.578531	0.442215	0.606056	0.640303	0.504372	0.668292	0.584331	0.507887	0.54359	0.551887	0.571129	0.610579	0.464699	0.570499	0.562795	0.428016	0.553283	0.471788	0.414449	0.52986	0.528268	0.531234	0.420429	0.518133	0.581776	0.376357
Extended Data Fig. 3 e & f	15	0.657442	0.693167	0.720317	0.781876	0.6584	0.618372	0.681226	0.573624	0.673054	0.486515	0.584058	0.606913	0.602164	0.67824	0.57591	0.736684	0.529078	0.717448	0.668407	0.606087	0.486884	0.632896	0.598754	0.485982	0.666624	0.669767	0.557238	0.66711	0.617721	0.576043	0.536858	0.565422	0.605257	0.681339	0.526403	0.57289	0.61396	0.442994	0.609053	0.464932	0.426227	0.561124	0.520341	0.537148	0.428345	0.569918	0.601476	0.409655
Extended Data Fig. 3 e & f	20	0.664766	0.723961	0.756396	0.798956	0.700711	0.656481	0.709808	0.63056	0.701663	0.507198	0.670002	0.590401	0.700958	0.631508	0.619968	0.768324	0.552392	0.741447	0.696509	0.626581	0.610514	0.727148	0.753302	0.518569	0.691446	0.693598	0.719917	0.716529	0.671989	0.603676	0.572892	0.655926	0.68062	0.71095	0.627312	0.644342	0.670392	0.534395	0.657593	0.501815	0.459454	0.648991	0.585112	0.569131	0.437776	0.61855	0.619242	0.496209
Extended Data Fig. 3 e & f	25	0.719608	0.794016	0.722973	0.873711	0.716828	0.700182	0.740681	0.717869	0.722645	0.662909	0.732832	0.672779	0.777667	0.748868	0.593462	0.823909	0.646305	0.762009	0.748274	0.695979	0.814789	0.829362	0.77756	0.627701	0.793886	0.791314	0.860211	0.768375	0.742287	0.72756	0.692767	0.767227	0.771415	0.722176	0.664767	0.777159	0.756951	0.637891	0.708796	0.601433	0.535797	0.715994	0.617361	0.656685	0.535507	0.715485	0.725498	0.592361
Extended Data Fig. 3 e & f	30	0.812347	0.824065	0.849194	0.826006	0.796885	0.765469	0.834738	0.821102	0.779445	0.744931	0.812009	0.749055	0.822373	0.839283	0.714395	0.939668	0.749222	0.833185	0.886009	0.710989	0.940124	0.936283	0.89231	0.752723	0.885335	0.890895	0.969392	0.866899	0.835195	0.82592	0.913484	0.816787	0.914105	0.809374	0.742725	0.834799	0.795991	0.796878	0.855368	0.700677	0.660785	0.845308	0.782732	0.787123	0.665783	0.802139	0.829184	0.796514
Extended Data Fig. 3 e & f	35	0.871462	0.932017	0.938404	0.939975	0.911711	0.766878	0.914042	1	0.805503	0.796762	0.857514	0.813961	0.901663	0.956538	0.845612	0.971543	0.845676	0.876499	0.890451	0.793935	1	0.99854	0.960419	0.94955	0.979643	1	1	0.905776	0.937561	0.965261	1	0.978179	0.986408	0.829532	0.920688	1	0.930189	1	0.984435	0.845899	0.806972	1	0.965527	0.878884	0.847894	0.907862	0.908459	0.85144
Extended Data Fig. 3 e & f	40	0.95684	0.954729	0.999579	0.942394	0.994938	0.793828	0.981782	0.977075	0.891017	0.899657	0.842477	0.877341	0.941444	1	0.802683	0.97374	0.939926	0.891644	0.930312	0.820929	0.950587	1	0.980043	1	1	0.994434	0.943817	1	0.908737	1	0.924715	1	1	0.905952	1	0.968478	0.904913	0.973112	0.974487	0.99249	0.928527	0.948844	1	0.961619	1	1	0.964446	1
Extended Data Fig. 3 e & f	45	1	0.982595	1	0.880219	1	0.791066	1	0.974725	0.967113	0.808554	0.844042	0.892383	1	0.999603	0.800365	1	1	0.884976	0.879353	0.861207	0.85587	0.894352	0.945419	0.954636	0.987125	0.947749	0.809142	0.929087	0.939064	0.920165	0.960119	0.974939	0.988797	0.921317	0.951921	0.958214	1	0.940719	1	1	0.930662	0.984172	0.976801	1	0.797161	0.983503	1	0.924823
Extended Data Fig. 3 e & f	50	0.961327	1	0.931397	0.910212	0.994142	0.790298	0.938733	0.958329	0.915877	0.788096	0.852342	0.879967	0.94218	0.943103	0.780254	0.925205	0.976342	0.888079	0.844896	0.871605	0.751316	0.818575	0.947162	0.928745	0.97329	0.850395	0.742799	0.886173	0.878852	0.852151	0.839464	0.885604	0.916673	0.957211	0.921437	0.870319	0.872193	0.803419	0.89482	0.958579	1	0.860753	0.901256	0.986447	0.671761	0.94441	0.965501	0.958756
Extended Data Fig. 3 e & f	55	0.866153	0.912116	0.882802	0.822108	0.873485	0.760133	0.902351	0.877641	0.936634	0.735855	0.780936	0.847049	0.867318	0.880916	0.721961	0.849118	0.846255	0.853911	0.847803	0.885549	0.636699	0.713113	0.829736	0.8473	0.868466	0.808129	0.619879	0.851792	0.864593	0.762196	0.688446	0.855817	0.844609	0.923036	0.866342	0.865878	0.899145	0.729985	0.808641	0.894969	0.859072	0.864169	0.826185	0.937692	0.594469	0.876437	0.856059	0.763453
Extended Data Fig. 3 e & f	60	0.809046	0.843914	0.835889	0.790966	0.788244	0.749204	0.842894	0.772793	0.895041	0.717887	0.755538	0.806544	0.787615	0.879354	0.711685	0.776923	0.76242	0.80371	0.807738	0.8786	0.612614	0.659417	0.756051	0.801678	0.809533	0.759351	0.56748	0.80472	0.784164	0.735307	0.611016	0.808034	0.778692	0.906628	0.81483	0.797652	0.834787	0.701702	0.747772	0.840107	0.740565	0.784068	0.742969	0.862544	0.506147	0.809379	0.770912	0.708931
Extended Data Fig. 3 e & f	65	0.761571	0.881583	0.823951	0.796581	0.752706	0.754527	0.760236	0.755821	0.847131	0.715919	0.732369	0.812102	0.832683	0.87398	0.686405	0.725576	0.694282	0.803184	0.85728	0.892221	0.566119	0.672925	0.785702	0.771882	0.808177	0.727047	0.594406	0.77865	0.799916	0.722018	0.689767	0.785428	0.740934	0.895066	0.798699	0.836083	0.815281	0.658185	0.770006	0.835025	0.764229	0.69463	0.676262	0.875778	0.479757	0.730255	0.726266	0.646201
Extended Data Fig. 3 e & f	70	0.739551	0.834603	0.819295	0.796546	0.743239	0.769467	0.726494	0.716677	0.840987	0.73295	0.822586	0.811118	0.79695	0.943679	0.755665	0.764233	0.696489	0.85694	0.856221	0.902312	0.578843	0.675703	0.824426	0.766302	0.831435	0.78942	0.639354	0.802618	0.820324	0.740217	0.726204	0.786785	0.737961	0.936874	0.845343	0.793607	0.832908	0.68325	0.78501	0.869895	0.71323	0.68566	0.751032	0.784543	0.480535	0.744015	0.700475	0.615265
Extended Data Fig. 3 e & f	75	0.751962	0.829718	0.853098	0.833079	0.786408	0.862088	0.696037	0.722669	0.893294	0.863196	0.901537	0.851418	0.858106	0.95893	0.793062	0.755381	0.708543	0.929863	0.891157	0.934047	0.633102	0.736389	0.793	0.815957	0.851348	0.870178	0.697901	0.829876	0.904195	0.814487	0.77581	0.828964	0.772396	0.950893	0.868564	0.911017	0.874232	0.737124	0.808241	0.941279	0.727865	0.693089	0.787911	0.80093	0.49837	0.710428	0.772204	0.65768
Extended Data Fig. 3 e & f	80	0.847383	0.930568	0.864148	0.922868	0.824499	0.9469	0.718484	0.810896	0.918295	0.90211	0.942852	0.927832	0.921058	0.950652	0.926739	0.860251	0.784076	0.995576	0.963298	0.966923	0.668818	0.753785	0.940467	0.877845	0.870712	0.934592	0.825344	0.915625	1	0.848489	0.845744	0.813394	0.825947	0.993123	0.931312	0.889863	0.897486	0.828519	0.874888	0.967869	0.7276	0.69731	0.843753	0.745899	0.584157	0.734388	0.817287	0.668869
Extended Data Fig. 3 e & f	85	0.838697	0.880756	0.939069	1	0.889015	0.960445	0.732999	0.847731	0.977407	0.992036	1	1	0.955755	0.967583	0.942185	0.848016	0.839067	1	1	0.988333	0.720722	0.752886	1	0.970546	0.995544	0.918885	0.89358	0.894261	0.957615	0.876794	0.811322	0.810552	0.815726	1	0.909084	0.925077	0.914328	0.815827	0.859155	0.922256	0.769252	0.714071	0.976232	0.755987	0.628304	0.775643	0.82406	0.654059
Extended Data Fig. 3 e & f	90	0.856262	0.879518	0.948445	0.957981	0.886814	0.979114	0.743342	0.864745	1	1	0.9389	0.994215	0.965955	0.875577	1	0.848357	0.90656	0.988047	0.980095	1	0.640836	0.728355	0.995983	0.924996	0.944476	0.892619	0.906052	0.844261	0.92289	0.820307	0.742721	0.760913	0.736509	0.970415	0.809937	0.875099	0.837746	0.791603	0.779012	0.84841	0.740133	0.713184	0.987411	0.753091	0.619354	0.7768	0.835632	0.631937
Extended Data Fig. 3 e & f	95	0.687413	0.767781	0.820098	0.857774	0.78678	0.86117	0.719945	0.800152	0.910003	0.827637	0.754207	0.908569	0.82565	0.727971	0.863749	0.73049	0.863135	0.905839	0.829904	0.902294	0.461205	0.61497	0.844803	0.796081	0.813955	0.710368	0.776507	0.724491	0.755993	0.631837	0.517526	0.614026	0.566015	0.841923	0.689827	0.72863	0.665696	0.588923	0.619144	0.647644	0.561946	0.598477	0.931919	0.64099	0.523849	0.710639	0.610038	0.480563
Extended Data Fig. 3 e & f	105	0.467641	0.534299	0.647458	0.631216	0.59118	0.643725	0.663767	0.635435	0.709439	0.584415	0.480096	0.55569	0.585379	0.481225	0.629779	0.501505	0.615451	0.689069	0.566228	0.661795	0.267675	0.416677	0.599214	0.597676	0.575636	0.476091	0.559646	0.545269	0.549452	0.483431	0.309381	0.388374	0.370772	0.612516	0.475355	0.555856	0.390966	0.355198	0.394493	0.429595	0.334657	0.416008	0.610903	0.448987	0.305661	0.520661	0.381874	0.331047
Extended Data Fig. 3 e & f	100		0.535119	0.544386	0.843623	0.680628	1	0.731523	0.762119	0.918777	0.809187	0.672839	0.788778	0.792325		0.667771	0.639839	0.823778	0.87341	0.603608	0.897634	0.425769	0.50489	0.814526	0.706877	0.668624	0.578081	0.778188	0.711479	0.520943	0.639556	0.319607	0.558629	0.642125	0.703084	0.700631	0.652608	0.705968	0.612083	0.572918	0.623987	0.328979	0.570075	0.766616	0.606679	0.506316	0.72681	0.545702	0.467228
Extended Data Fig. 3g			Absolute		Relative
Extended Data Fig. 3g			let-363 RNAi	L4440 RNAi	let-363 RNAi	L4440 RNAi
Extended Data Fig. 3g	day 1	Replica 1	1.17833	1.19882	1	1
Extended Data Fig. 3g		Replica 2	1.236	1.25	1	1
Extended Data Fig. 3g		Replica 3	1.03421	1.10469	1	1
Extended Data Fig. 3g		Replica 4	1.02081	1.05083	1	1
Extended Data Fig. 3g	day 2	Replica 1	1.41436	3.40033	1.2003	2.8364
Extended Data Fig. 3g		Replica 2	1.76475	3.66864	1.42779	2.93491
Extended Data Fig. 3g		Replica 3	1.70067	3.73119	1.64441	3.3776
Extended Data Fig. 3g		Replica 4	1.58443	3.65464	1.55214	3.47785
Extended Data Fig. 3g	day 3	Replica 1	2.19967	11.5953	1.86676	9.67227
Extended Data Fig. 3g		Replica 2	2.25013	12.9738	1.8205	10.3791
Extended Data Fig. 3g		Replica 3	2.2266	12.6238	2.15295	11.4275
Extended Data Fig. 3g		Replica 4	2.1386	13.3931	2.095	12.7452
Extended Data Fig. 3g	day 4	Replica 1	2.462	20.9784	2.08939	17.4992
Extended Data Fig. 3g		Replica 2	2.25679	20.9274	1.82588	16.7419
Extended Data Fig. 3g		Replica 3	2.29921	21.6068	2.22316	19.5592
Extended Data Fig. 3g		Replica 4	2.28929	18.6034	2.24263	17.7034
Extended Data Fig. 3h	The source data for this plot are the same as Fig. 3c, they can be found in Source Data Fig. 3
Extended Data Fig. 3i, j		Muscle >9 pixels let-363 RNAi	Muscle >9 pixels let-363 RNAi	Muscle >9 pixels let-363 RNAi	Muscle >9 pixels let-363 RNAi	Muscle >9 pixels let-363 RNAi	Muscle >9 pixels let-363 RNAi	Muscle >9 pixels let-363 RNAi	Muscle >9 pixels let-363 RNAi	Muscle >9 pixels let-363 RNAi	Muscle >9 pixels let-363 RNAi	Muscle >9 pixels let-363 RNAi	Muscle >9 pixels let-363 RNAi	Muscle >9 pixels let-363 RNAi	Muscle >9 pixels let-363 RNAi	Muscle >9 pixels let-363 RNAi	Muscle >9 pixels let-363 RNAi	Muscle >9 pixels let-363 RNAi	Muscle >9 pixels let-363 RNAi	Muscle >9 pixels let-363 RNAi	Muscle >9 pixels let-363 RNAi	Muscle >9 pixels let-363 RNAi	Muscle >9 pixels let-363 RNAi	Muscle >9 pixels let-363 RNAi	Muscle >9 pixels let-363 RNAi	Muscle >9 pixels let-363 RNAi	Muscle >9 pixels let-363 RNAi	Muscle >9 pixels let-363 RNAi	Muscle >9 pixels let-363 RNAi	Muscle >9 pixels let-363 RNAi	Muscle >9 pixels let-363 RNAi	Muscle >9 pixels let-363 RNAi	Muscle >9 pixels let-363 RNAi	Muscle >9 pixels let-363 RNAi	Muscle >9 pixels let-363 RNAi	Muscle >9 pixels let-363 RNAi	Muscle >9 pixels let-363 RNAi	Muscle >9 pixels let-363 RNAi	Muscle >9 pixels let-363 RNAi	Muscle >9 pixels let-363 RNAi	Muscle >9 pixels let-363 RNAi	Muscle >9 pixels let-363 RNAi	Muscle >9 pixels let-363 RNAi	Muscle >9 pixels let-363 RNAi	Muscle >9 pixels let-363 RNAi	Muscle >9 pixels let-363 RNAi	Muscle >9 pixels let-363 RNAi	Muscle >9 pixels let-363 RNAi	Muscle >9 pixels let-363 RNAi
Extended Data Fig. 3i, j		mean_radial_profile_ID_1	mean_radial_profile_ID_2	mean_radial_profile_ID_3	mean_radial_profile_ID_4	mean_radial_profile_ID_5	mean_radial_profile_ID_6	mean_radial_profile_ID_7	mean_radial_profile_ID_8	mean_radial_profile_ID_9	mean_radial_profile_ID_10	mean_radial_profile_ID_11	mean_radial_profile_ID_12	mean_radial_profile_ID_13	mean_radial_profile_ID_14	mean_radial_profile_ID_15	mean_radial_profile_ID_16	mean_radial_profile_ID_17	mean_radial_profile_ID_18	mean_radial_profile_ID_19	mean_radial_profile_ID_20	mean_radial_profile_ID_21	mean_radial_profile_ID_22	mean_radial_profile_ID_23	mean_radial_profile_ID_24	mean_radial_profile_ID_25	mean_radial_profile_ID_26	mean_radial_profile_ID_27	mean_radial_profile_ID_28	mean_radial_profile_ID_29	mean_radial_profile_ID_30	mean_radial_profile_ID_31	mean_radial_profile_ID_32	mean_radial_profile_ID_33	mean_radial_profile_ID_34	mean_radial_profile_ID_35	mean_radial_profile_ID_36	mean_radial_profile_ID_37	mean_radial_profile_ID_38	mean_radial_profile_ID_39	mean_radial_profile_ID_40	mean_radial_profile_ID_41	mean_radial_profile_ID_42	mean_radial_profile_ID_43	mean_radial_profile_ID_44	mean_radial_profile_ID_45	mean_radial_profile_ID_46	mean_radial_profile_ID_47	mean_radial_profile_ID_48
Extended Data Fig. 3i, j	dist_perc
Extended Data Fig. 3i, j	5	0.382905	0.298739	0.391199	0.559405	0.317293	0.468173	0.368058	0.404125	0.26142	0.31651	0.32137	0.337911	0.268432	0.407027	0.448761	0.502424	0.390014	0.375914	0.503726	0.654884	0.352579	0.419443	0.409602	0.346543	0.444151	0.639214	0.445014	0.421535	0.400476	0.402712	0.703621	0.622796	0.510712	0.403171	0.346705	0.358254	0.400887	0.469885	0.365027	0.410713	0.757518	0.507063	0.540006	0.486284	0.440283	0.343872	0.670526	0.330242
Extended Data Fig. 3i, j	10		0.262835	0.394978	0.53073	0.326385	0.482774	0.328397		0.248996	0.330496		0.344284	0.249041		0.363378	0.464346	0.392168	0.413181		0.523923	0.312181	0.453444	0.437409	0.377469	0.510865	0.779648	0.38381	0.423128	0.382414	0.438915	0.636051	0.549376	0.572741	0.439949	0.287976	0.409804	0.387579	0.588193	0.437325		0.565192	0.473463	0.490169	0.531498	0.432112		0.666211	0.355161
Extended Data Fig. 3i, j	15	0.424499	0.256288	0.389985	0.479847	0.328819	0.529686	0.344557	0.467732	0.242248	0.330496	0.338548	0.353752	0.340783	0.407915	0.319468	0.497539	0.362241	0.316388	0.574384	0.463142		0.503053	0.482649	0.385711	0.516425	0.783789	0.474147	0.432899	0.41124	0.506919	0.542322	0.518668	0.578758	0.444738	0.387273	0.445714		0.708533	0.45456	0.404029	0.395931	0.495789	0.485249	0.577535	0.366093	0.337154	0.644525	0.394791
Extended Data Fig. 3i, j	20		0.295086	0.40595	0.46289	0.366687	0.629553	0.355704	0.546141	0.240523	0.39972	0.323856	0.373365	0.288955	0.467196	0.327238	0.525002		0.443335	0.62786	0.378749	0.304724	0.467214	0.552294	0.418412	0.594834	0.725512	0.551687	0.485623	0.408546	0.469803	0.547797	0.61105	0.731144	0.462955	0.392262	0.473805	0.436481	0.763697	0.451415	0.518192	0.369763	0.503373	0.497098	0.633408	0.411986	0.413036	0.688676	0.378117
Extended Data Fig. 3i, j	25	0.704214	0.419682	0.422592	0.48378	0.377469	0.585859	0.403349	0.614951	0.259455	0.484697	0.396834	0.405712	0.369756		0.337917	0.479723	0.403421	0.499335		0.458235	0.336977	0.553036	0.555007	0.415529	0.570397	0.670488	0.70357	0.542726	0.459588	0.522982	0.505019	0.512849	0.591561	0.486231	0.439005	0.484583	0.44391	0.913868	0.514281	0.433121	0.372788	0.477975	0.46828	0.72593	0.430046	0.435356	0.870102	0.435112
Extended Data Fig. 3i, j	30	0.718742	0.514575	0.497908	0.474634	0.435662	0.713954	0.588267	0.690728	0.286002	0.535062	0.43119	0.480545	0.401922	0.601072	0.42377	0.540439	0.491873	0.622572	0.624704	0.451923		0.615297	0.582764	0.51729	0.732608	0.788972	0.891158	0.569918	0.442472	0.577153	0.551457	0.60152	0.620736	0.521727	0.526051	0.507736	0.476511	0.959443	0.496619		0.378855	0.476481	0.442493	0.759042	0.469135	0.5075	0.819931	0.558488
Extended Data Fig. 3i, j	35	0.907259	0.716284	0.6074	0.553595	0.533294	0.820959	0.695248	0.802242	0.296467	0.596261	0.584096	0.637288	0.42428	0.816022	0.423543	0.845989		0.666979		0.492051	0.373394	0.666855	0.706432	0.588682	0.783528	0.81065	0.986853	0.699386	0.488056	0.684412	0.608287	0.665078	0.756995	0.532801	0.562642	0.551431		0.902682	0.536331	0.642901	0.523134	0.522864	0.459125	0.780886	0.607109	0.613378	1	0.516049
Extended Data Fig. 3i, j	40	1	0.821928	0.614249	0.621594	0.629793	0.691242	0.80229	0.934256	0.412398	0.674272	0.69279	0.751052	0.475149		0.460053	0.610899	0.544173	0.834209	0.619181	0.616248	0.476814	0.810635	0.755659	0.70956	0.653982	0.850426	0.960069	0.759724	0.546928	0.825183	0.63245	0.711745	0.735193	0.720367	0.689247	0.671294	0.520817	0.822417	0.54578	0.725821	0.539793	0.537645	0.533534	0.836553	0.613794	0.7007	0.8662	0.677456
Extended Data Fig. 3i, j	45	0.794467	0.873682	0.752753	0.659347	0.813222	0.809948	1	0.901255	0.637454	0.746993	0.878147	0.904319	0.595097	0.913989	0.603218	0.749756	0.62491	0.918339		0.659831		0.815806	0.770146	0.836386	0.894896	0.942677	0.941011	0.858746	0.55908	0.907015	0.73077	0.802233	0.721175	0.801787	0.905613	0.761		0.740878	0.713088	0.876402	0.704241	0.629399	0.665592	0.895252	0.795592	0.77871	0.959668	0.79457
Extended Data Fig. 3i, j	50		1	0.786053	0.761002	0.818295	0.71027	0.950808	1	0.602856	0.819397	0.913876	0.995948	0.713144		0.885344			0.948835	0.881827	0.761657	0.633303	1	1	0.860841	0.771363	0.974919	0.987006	0.885434	0.722528	0.885238	0.755828	0.795767		0.876676	0.960041	0.880433	0.548287	0.806884	0.899865	0.938099	0.873068	0.705201	0.764453	1	0.752677	0.961114	0.847595	0.871587
Extended Data Fig. 3i, j	55	0.793373	0.880918	0.884842	0.866603	1	0.904183	0.99482	0.929038	0.837166	0.85616	1	1	0.828117	0.9369	0.889315	0.907717	0.801588	0.983073	0.848339	0.892655	0.913412	0.91469	0.905512	0.952046	1	1	1	0.963942	0.847137	0.851521	0.842085	0.856582	0.759768	0.994388	1	0.938911	0.623537	0.900253	0.958718	1	0.950718	0.870779	0.882306	0.878767	0.877226	1	0.786412	0.983169
Extended Data Fig. 3i, j	60	0.775188	0.811591	0.921569	0.947104	0.901685	0.95718	0.937361	0.987324	1	1	0.939166	0.982218	0.969824	1	0.976883	0.992829	0.911082	1		0.993372		0.835394	0.900721	0.9886	0.988588	0.983398	0.955417	1	0.889981	0.808663	0.954942	0.836178	0.854383	1	0.99386	1		0.967153	0.946615	0.92848	1	0.940287	0.947587	0.889732	0.923829	0.960337	0.864045	0.956075
Extended Data Fig. 3i, j	65	0.796806	0.766935	0.955446	1	0.827767	1	0.988255	0.959077	0.901688	0.983331	0.811402	0.959175	0.970096		1	0.98709	1	0.93908	1	0.97358	1	0.790306	0.854254	1	0.987739	0.999377	0.815543	0.986146	1	0.88009	1	0.914709	0.946047	0.963368	0.936631	0.968928	0.636684	1	1	0.92848	0.987428	1	1	0.907596	1	0.986829	0.834898	1
Extended Data Fig. 3i, j	70	0.830613	0.685377	1	0.835197	0.83461	0.962574	0.946451	0.950803	0.937474	0.996191	0.862911	0.894575	1	0.980638	0.963828	1	0.954776	0.820371		1	0.986896	0.796727	0.885326	0.953364	0.934901	0.935424	0.932604	0.979765	0.954156	0.912727	0.962823	0.889026	1	0.923438	0.821711	0.91272		0.986162	0.903771	0.978046	0.919754	0.921644	0.95999	0.863604	0.951717	0.879634	0.840828	0.897353
Extended Data Fig. 3i, j	75	0.84656	0.75839	0.87628	0.851497	0.720697	0.866012	0.974684	0.814794	0.824884	0.92534	0.85687	0.851703	0.945185	0.806379	0.935306	0.846172	0.836464	0.841581	0.990357	0.894383		0.751966	0.791795	0.922579	0.993579	0.973886	0.769007	0.928397	0.903715	1	0.913782	0.877306	0.964397	0.934241	0.756726	0.918245	0.988884	0.911039	0.920391	0.91291	0.805814	0.831567	0.970856	0.847118	0.978133	0.802632	0.83289	0.88618
Extended Data Fig. 3i, j	80	0.648938	0.736889	0.793979	0.752915	0.711815	0.799187	0.844157	0.904868	0.704108	0.865317	0.770406	0.721621	0.900444		0.854341	0.793069	0.721516	0.708474		0.93365	0.725213	0.695227	0.683898	0.905012	0.830651	0.808369	0.779154	0.896965	0.853185	0.973931	0.837767	0.884994	0.911348	0.858364	0.678802	0.81452	1	0.831708	0.809594	0.863382	0.766745	0.716768	0.874966	0.806679	0.880235	0.864464	0.76684	0.790833
Extended Data Fig. 3i, j	85		0.455999	0.664374	0.669805	0.571412	0.589813	0.758291	0.745185	0.636344	0.761658	0.695907	0.612195	0.754825	0.525514	0.743766	0.526079		0.57386	0.691242	0.850794		0.662447	0.653463	0.80454	0.73747	0.744343	0.78133	0.727238	0.687885	0.89672	0.747852	1	0.643507	0.847172	0.507417	0.770008		0.731944	0.797964	0.642959	0.625645	0.594224	0.767766	0.686961	0.714893	0.8988	0.651736	0.672905
Extended Data Fig. 3i, j	90	0.408329		0.565412	0.583178	0.567541	0.482707	0.620365	0.632788	0.584325	0.646188		0.489815	0.663904		0.563892	0.55749	0.527985	0.457489		0.640969	0.518552	0.55205	0.557633	0.692922	0.513406	0.616302	0.63471	0.831354	0.605237	0.699399	0.639234	0.769644	0.614213	0.688335	0.561958	0.556574	0.940302	0.543755	0.580287	0.459275	0.517384	0.50764	0.691748	0.561304	0.673692	0.700095	0.721404	0.59629
Extended Data Fig. 3i, j	95	0.287104	0.335711	0.345553	0.332336	0.323193	0.360308	0.320545	0.480713	0.248111	0.423532	0.372255	0.265888	0.360984	0.280441	0.341422	0.3232	0.316618	0.285708	0.419041	0.377059	0.213828	0.368603	0.38916	0.411287	0.367743	0.434699	0.374006	0.462407	0.427223	0.412752	0.376909	0.336895	0.368995	0.488097	0.360173	0.374053	0.664262	0.403565	0.384402		0.353739	0.361376	0.424921	0.423905	0.37231	0.504051	0.365775	0.347823
Extended Data Fig. 3i, j	100	0.100486	0.139894	0.167516	0.198969	0.141722	0.190498	0.125154	0.246356	0.114814	0.160697	0.127656	0.132532	0.17994	0.0725884	0.169992	0.156819	0.201365	0.141481	0.163934	0.177631	0.122172	0.145344	0.157155	0.167055	0.14663	0.214927	0.169267	0.190047	0.187539	0.165741	0.139932	0.116428	0.182023	0.184391	0.156436	0.163516	0.190583	0.208689	0.155742	0.188532	0.131064	0.162067	0.1766	0.206415	0.14053	0.106654	0.108664	0.146613
Extended Data Fig. 3i, j	105							0.402438																			0.432775				0.394049	0.192446			0.552264		0.264133		0.371797	0.331522				0.552055
Extended Data Fig. 3k			Absolute		Relative
Extended Data Fig. 3k			DAF-15_ auxin	DAF-15_ EtOH	DAF-15_ auxin	DAF-15_ EtOH
Extended Data Fig. 3k	day 1	Replica 1	0.0563333	0.0695714	1	1
Extended Data Fig. 3k		Replica 2	0.0833333	0.0886818	1	1
Extended Data Fig. 3k		Replica 3	0.0863182	0.0952778	1	1
Extended Data Fig. 3k	day 2	Replica 1	0.0685	0.161	1.21598	2.31417
Extended Data Fig. 3k		Replica 2	0.14	0.190125	1.68	2.1439
Extended Data Fig. 3k		Replica 3	0.108	0.307333	1.25118	3.22566
Extended Data Fig. 3k	day 3	Replica 1	0.0910714	0.511813	1.61665	7.35665
Extended Data Fig. 3k		Replica 2	0.184353	0.598357	2.21224	6.74724
Extended Data Fig. 3k		Replica 3	0.18313	0.72835	2.12157	7.64449
Extended Data Fig. 3k	day 4	Replica 1	0.0896875	0.996455	1.59209	14.3228
Extended Data Fig. 3k		Replica 2	0.167286	1.03362	2.00743	11.6553
Extended Data Fig. 3k		Replica 3	0.237435	1.323	2.75069	13.8857
Extended Data Fig. 3m				Number of worms				% of animals
Extended Data Fig. 3m	condition	replica no.	total no. Of worms	no rings in 100%	no rings in majority of cells	partial rings in majority of cells	rings in at least 20% of cells	no rings in 100%	no rings in majority of cells	partial rings in majority of cells	rings in at least 20% of cells
Extended Data Fig. 3m	DAF-15_EtOH	1	14	14	0	0	0	100	0	0	0
Extended Data Fig. 3m		2	17	17	0	0	0	100	0	0	0
Extended Data Fig. 3m		3	14	14	0	0	0	100	0	0	0
Extended Data Fig. 3m	DAF-15_ auxin	1	17	0	2	11	4	0	11.7647	64.7059	23.5294
Extended Data Fig. 3m		2	14	3	6	4	1	21.4286	42.8571	28.5714	7.14286
Extended Data Fig. 3m		3	14	0	5	9	0	0	35.7143	64.2857	0
Extended Data Fig. 3 n & o		DAF-15-auxin	DAF-15-auxin	DAF-15-auxin	DAF-15-auxin	DAF-15-auxin	DAF-15-auxin	DAF-15-auxin	DAF-15-auxin	DAF-15-auxin	DAF-15-auxin	DAF-15-auxin	DAF-15-auxin	DAF-15-auxin	DAF-15-auxin	DAF-15-auxin	DAF-15-auxin	DAF-15-auxin	DAF-15-auxin	DAF-15-auxin	DAF-15-auxin	DAF-15-auxin	DAF-15-auxin	DAF-15-auxin	DAF-15-auxin	DAF-15-auxin	DAF-15-auxin	DAF-15-auxin	DAF-15-auxin	DAF-15-auxin	DAF-15-auxin	DAF-15-auxin	DAF-15-auxin	DAF-15-auxin	DAF-15-auxin	DAF-15-auxin	DAF-15-auxin	DAF-15-auxin	DAF-15-auxin	DAF-15-auxin	DAF-15-auxin	DAF-15-auxin	DAF-15-auxin	DAF-15-auxin	DAF-15-auxin	DAF-15-auxin	DAF-15-auxin	DAF-15-auxin	DAF-15-auxin
Extended Data Fig. 3 n & o		mean_radial_profile_ID_1	mean_radial_profile_ID_2	mean_radial_profile_ID_3	mean_radial_profile_ID_4	mean_radial_profile_ID_5	mean_radial_profile_ID_6	mean_radial_profile_ID_7	mean_radial_profile_ID_8	mean_radial_profile_ID_9	mean_radial_profile_ID_10	mean_radial_profile_ID_11	mean_radial_profile_ID_12	mean_radial_profile_ID_13	mean_radial_profile_ID_14	mean_radial_profile_ID_15	mean_radial_profile_ID_16	mean_radial_profile_ID_17	mean_radial_profile_ID_18	mean_radial_profile_ID_19	mean_radial_profile_ID_20	mean_radial_profile_ID_21	mean_radial_profile_ID_22	mean_radial_profile_ID_23	mean_radial_profile_ID_24	mean_radial_profile_ID_25	mean_radial_profile_ID_26	mean_radial_profile_ID_27	mean_radial_profile_ID_28	mean_radial_profile_ID_29	mean_radial_profile_ID_30	mean_radial_profile_ID_31	mean_radial_profile_ID_32	mean_radial_profile_ID_33	mean_radial_profile_ID_34	mean_radial_profile_ID_35	mean_radial_profile_ID_36	mean_radial_profile_ID_37	mean_radial_profile_ID_38	mean_radial_profile_ID_39	mean_radial_profile_ID_40	mean_radial_profile_ID_41	mean_radial_profile_ID_42	mean_radial_profile_ID_43	mean_radial_profile_ID_44	mean_radial_profile_ID_45	mean_radial_profile_ID_46	mean_radial_profile_ID_47	mean_radial_profile_ID_48
Extended Data Fig. 3 n & o	dist_perc
Extended Data Fig. 3 n & o	5	0.513608	0.589223	0.290681	0.559175	0.296996	0.322408	0.183674	0.504678	0.405621	0.407276	0.331945	0.436001	0.345677	0.504141	0.334703	0.532568	0.221276	0.228642	0.382153	0.284374	0.413442	0.302246	0.456906	0.258342	0.437075	0.383098	0.250271	0.414225	0.42429	0.238845	0.338473	0.355885	0.355185	0.35946	0.422637	0.435551	0.329063	0.481204	0.305971	0.404698	0.436281	0.368171	0.493765	0.505962	0.363096	0.449658	0.235357	0.289548
Extended Data Fig. 3 n & o	10	0.495701	0.47038	0.366766	0.532066	0.28358	0.265151	0.228563	0.439798	0.413376	0.380859	0.321732	0.365968	0.299511	0.521445	0.399618	0.557177	0.307636	0.259654	0.406878	0.32561	0.36437	0.33681	0.433343	0.265932	0.420053	0.393705	0.321444	0.502207	0.405622	0.235624	0.364533	0.385153	0.363078	0.354079	0.403099	0.398098	0.380347	0.444736	0.433564	0.392826	0.364637	0.341928	0.472756	0.555534	0.308429	0.447214	0.200533	0.288282
Extended Data Fig. 3 n & o	15	0.555765	0.508125	0.436821	0.51516	0.311404	0.26878	0.243991	0.468452	0.410845	0.37623	0.347746	0.399861	0.36075	0.542028	0.36324	0.564596	0.284323	0.262808	0.449932	0.324913	0.359566	0.314494	0.418705	0.294269	0.446825	0.421826	0.319251	0.481857	0.48059	0.239697	0.38389	0.388886	0.34832	0.396607	0.38719	0.39154	0.40283	0.427835	0.456932	0.397612	0.414533	0.371278	0.492685	0.57517	0.295912	0.462688	0.206982	0.292403
Extended Data Fig. 3 n & o	20	0.548841	0.516458	0.427176	0.546484	0.322818	0.298238	0.268958	0.492879	0.455225	0.377874	0.356029	0.374069	0.380644	0.555386	0.378217	0.600738	0.292806	0.283032	0.416822	0.332746	0.376855	0.353965	0.430468	0.300958	0.457697	0.428576	0.375077	0.48722	0.489476	0.282988	0.405888	0.38309	0.356968	0.428951	0.426656	0.42536	0.443339	0.469855	0.490433	0.420193	0.430271	0.41649	0.48634	0.614851	0.331981	0.450749	0.20766	0.325897
Extended Data Fig. 3 n & o	25	0.533579	0.582376	0.447658	0.612799	0.379948	0.305367	0.286668	0.597329	0.501077	0.422403	0.365563	0.382173	0.421086	0.580657	0.409115	0.633829	0.308616	0.269691	0.457143	0.340509	0.365851	0.391491	0.474276	0.340681	0.499109	0.470462	0.380233	0.481503	0.527358	0.280238	0.411774	0.41481	0.386091	0.48259	0.463939	0.423889	0.469945	0.49928	0.472836	0.458315	0.513532	0.438134	0.509144	0.588217	0.315046	0.423679	0.214045	0.323811
Extended Data Fig. 3 n & o	30	0.607022	0.5792	0.529903	0.671193	0.434183	0.321789	0.329913	0.67252	0.626222	0.434725	0.38523	0.451367	0.510889	0.614753	0.408982	0.625128	0.305878	0.311631	0.439241	0.384382	0.387819	0.347048	0.513356	0.398289	0.5333	0.534753	0.412713	0.521074	0.554356	0.301578	0.434523	0.494195	0.437431	0.604761	0.533527	0.430716	0.505953	0.53342	0.534539	0.481936	0.514165	0.499614	0.553685	0.663117	0.30595	0.435569	0.229428	0.351003
Extended Data Fig. 3 n & o	35	0.656631	0.65229	0.622466	0.723046	0.464907	0.35847	0.42481	0.801667	0.745026	0.496977	0.457153	0.47262	0.611103	0.631109	0.438449	0.637688	0.321631	0.35647	0.466538	0.447446	0.401686	0.380344	0.621595	0.468336	0.572909	0.632205	0.461304	0.577294	0.580787	0.318033	0.470335	0.603877	0.506775	0.784972	0.580086	0.430915	0.596867	0.598203	0.607433	0.496617	0.575104	0.553527	0.575368	0.754401	0.332181	0.448246	0.257316	0.380734
Extended Data Fig. 3 n & o	40	0.75423	0.696405	0.707797	0.785146	0.483591	0.428187	0.537634	0.88052	0.83547	0.542726	0.500247	0.52724	0.732098	0.691326	0.463184	0.673566	0.357452	0.391127	0.503048	0.50891	0.466753	0.402356	0.672524	0.533238	0.657572	0.703616	0.515619	0.625268	0.587979	0.374606	0.528103	0.709467	0.606094	0.869466	0.676736	0.478681	0.647006	0.683068	0.681526	0.51091	0.616487	0.718963	0.684838	0.741287	0.343871	0.443152	0.290814	0.456648
Extended Data Fig. 3 n & o	45	0.813743	0.792155	0.761017	0.837355	0.566166	0.464316	0.619154	0.89734	0.894358	0.658696	0.596897	0.640289	0.680134	0.704744	0.517026	0.67127	0.399746	0.424034	0.535128	0.576348	0.532017	0.438624	0.767224	0.616691	0.693602	0.673672	0.564474	0.700821	0.571256	0.467561	0.637192	0.782203	0.687783	0.890881	0.669896	0.466521	0.700423	0.675739	0.676515	0.585577	0.640844	0.859785	0.78638	0.796919	0.360221	0.511905	0.373434	0.550043
Extended Data Fig. 3 n & o	50	0.818772	0.818734	0.845934	0.807424	0.603331	0.551142	0.661096	0.926475	0.87301	0.714864	0.645252	0.677256	0.674359	0.744984	0.57149	0.748089	0.420277	0.451245	0.588419	0.667654	0.567234	0.478981	0.790497	0.653437	0.721378	0.660929	0.475458	0.694393	0.603272	0.56894	0.752039	0.902601	0.698434	0.884533	0.648269	0.482963	0.64839	0.667453	0.699886	0.677518	0.663612	0.935706	0.918206	0.778457	0.435062	0.547755	0.427507	0.611971
Extended Data Fig. 3 n & o	55	0.810037	0.895937	0.891377	0.820902	0.629638	0.649678	0.685967	0.907158	0.803281	0.75116	0.704159	0.781077	0.645882	0.770207	0.681097	0.817127	0.491959	0.500996	0.606705	0.639151	0.592275	0.552413	0.759593	0.60292	0.755071	0.642539	0.57762	0.756861	0.612536	0.689378	0.815342	0.745178	0.723187	0.788713	0.630309	0.518318	0.619703	0.60914	0.705108	0.756797	0.679825	0.971193	0.916235	0.729354	0.463645	0.608928	0.551814	0.69516
Extended Data Fig. 3 n & o	60	0.797335	0.910016	0.853518	0.800981	0.697747	0.736036	0.692485	0.921977	0.795999	0.810912	0.741693	0.796646	0.679225	0.746466	0.722463	0.817613	0.565863	0.55384	0.677205	0.661976	0.627579	0.67425	0.737952	0.589531	0.768467	0.639103	0.64879	0.806237	0.626862	0.763014	0.878034	0.625686	0.667741	0.677354	0.651977	0.567122	0.578098	0.559926	0.645566	0.806783	0.667233	0.974688	0.888019	0.722758	0.544041	0.680145	0.672585	0.746948
Extended Data Fig. 3 n & o	65	0.739239	0.911305	0.870228	0.827069	0.775237	0.777127	0.748347	0.861302	0.816376	0.80906	0.822239	0.830353	0.669081	0.77791	0.890232	0.859087	0.627898	0.635835	0.76314	0.689654	0.708115	0.732397	0.741984	0.630784	0.819324	0.649641	0.706307	0.808404	0.697759	0.812454	0.800753	0.624479	0.679074	0.649072	0.601356	0.595103	0.600322	0.595999	0.681086	0.849698	0.726813	0.957591	0.856456	0.731043	0.635215	0.730748	0.692694	0.793658
Extended Data Fig. 3 n & o	70	0.770703	0.917944	0.840626	0.89836	0.841182	0.838756	0.755064	0.931068	0.890607	0.856875	0.865488	0.856449	0.700864	0.772443	0.921139	0.878737	0.72457	0.682084	0.84501	0.765158	0.765181	0.867682	0.741201	0.681261	0.854808	0.72372	0.795125	0.85375	0.765592	0.819081	0.855145	0.669012	0.761807	0.666072	0.646923	0.675196	0.648796	0.653501	0.74656	0.829079	0.798209	0.961402	0.857897	0.738736	0.732174	0.816466	0.725756	0.824522
Extended Data Fig. 3 n & o	75	0.750023	0.984421	0.868674	0.891556	0.914413	0.875466	0.858367	0.916279	0.908194	0.931326	0.912905	0.905231	0.818943	0.872451	0.982311	0.974184	0.901422	0.896194	0.902127	0.843858	0.916911	0.962534	0.87609	0.834979	0.962163	0.821841	0.88867	0.926253	0.897001	0.863466	0.834786	0.810183	0.856541	0.734295	0.738335	0.743931	0.760804	0.754588	0.874269	0.920553	0.857507	0.969357	0.895724	0.801792	0.886374	0.88097	0.811044	0.930162
Extended Data Fig. 3 n & o	80	0.765587	0.988061	0.970531	0.965585	1	0.927175	0.937001	1	1	1	1	1	0.943001	0.932818	1	0.986719	0.929008	0.975343	1	0.939594	0.937743	1	1	0.976262	0.990257	0.938662	0.93807	0.996009	1	0.919417	0.953012	0.913442	0.95684	0.902687	0.92434	0.835706	0.913348	0.890788	1	0.952247	0.982999	0.994256	1	0.848511	0.965297	0.980663	0.928215	0.945223
Extended Data Fig. 3 n & o	85	0.803778	0.996671	1	1	0.964185	1	1	0.99373	0.939122	0.977914	0.980627	0.926323	1	1	0.945459	1	1	1	0.994369	1	1	0.964903	0.973302	1	1	1	1	1	0.992475	1	1	1	1	1	0.989496	0.944472	1	1	0.996857	1	1	0.994456	0.984904	0.990118	1	1	1	1
Extended Data Fig. 3 n & o	90	0.838634	1	0.937974	0.944798	0.852147	0.922937	0.924501	0.891691	0.835563	0.906841	0.936871	0.967933	0.95856	0.868839	0.833708	0.904518	0.874039	0.901105	0.871929	0.902107	0.938932	0.879083	0.95564	0.939664	0.887428	0.965399	0.873825	0.94675	0.920677	0.959749	0.943612	0.919986	0.910761	0.955984	1	1	0.988658	0.98202	0.987276	0.976319	0.904808	1	0.878436	1	0.958721	0.928387	0.965715	0.901479
Extended Data Fig. 3 n & o	95	0.74452	0.789832	0.675847	0.72286	0.615675	0.677521	0.664973	0.715851	0.641916	0.716901	0.764163	0.760551	0.735451	0.698797	0.61046	0.700445	0.611997	0.674258	0.655589	0.65002	0.709147	0.711013	0.760792	0.680174	0.682466	0.768659	0.597989	0.706133	0.692681	0.751063	0.687044	0.679447	0.669905	0.750552	0.68995	0.831759	0.795589	0.795201	0.730413	0.777556	0.686457	0.783487	0.692765	0.897219	0.695943	0.756291	0.781156	0.725506
Extended Data Fig. 3 n & o	100	1	0.627072		0.668863	0.643702	0.547524	0.385179	0.543415	0.435538	0.816076	0.544746		0.475305	0.61173	0.689023	0.653316	0.484028	0.559978	0.563629	0.605002	0.555044	0.58305	0.455201	0.598604	0.570207	0.710367	0.483381	0.753341	0.551119	0.642294	0.646378	0.524116	0.776001	0.657278	0.833517	0.743104	0.90505	0.539251		0.668017	0.456592	0.814772	0.589806	0.971822	0.619021	0.668722	0.600086	0.522589
Extended Data Fig. 3 n & o	105	0.575349	0.611854	0.407932	0.489183	0.392941	0.355375	0.376692	0.442734	0.382424	0.416129	0.493972	0.51973	0.415359	0.473479	0.400726	0.485047	0.347473	0.352011	0.398926	0.386773	0.43029	0.45282	0.468147	0.383626	0.484216	0.469696	0.349905	0.426069	0.414354	0.423322	0.392023	0.443667	0.398294	0.390151	0.411525	0.540861	0.516546	0.480287	0.487435	0.483427	0.419318	0.423011	0.439975	0.728483	0.343481	0.428916	0.461112	0.411477
Extended Data Fig. 3p	The source data for this plot are the same as Fig. 3f, they can be found in Source Data Fig. 3
[truncated: 95 more columns]
