# Supplementary material for: Fasting shapes chromatin architecture through an mTOR/RNA Pol I axis
Source: Nat Cell Biol. 2024 Sep 19;26(11):1903–17. doi: 10.1038/s41556-024-01512-w (PMC11567895; doi:10.1038/s41556-024-01512-w)
Supplement: Supplementary file 14 — Statistical source data. [file 41556_2024_1512_MOESM14_ESM.xlsx]

## Sheet: Extended Data Fig. 4
Extended Data Fig. 4a	The source data for this plot are the same as Fig. 4b, hey can be found in Source Data Fig. 4
Extended Data Fig. 4b	Tissue	Nucleolar volume (voxel)
Extended Data Fig. 4b	Intestine	406.033	411.556	608.054	579.831	533.21	653.717	598.997	591.303	471.443	514.104	460.71	500.368	371.29	400.929	556.217	540.965	550.245	540.096	519.074	511.898	514.298	465.193	501.556	447.765	292.732	307.952	478.329	452.154	504.528	514.166	486.638	578.205	468.746	391.89	359.177	454.511	204.18	298.561	339.215	308.645	355.269	435.191	334.78	315.686	259.149	236.046	279.493	312.442
Extended Data Fig. 4b	Hypoderm	288.942	269.889	261.987	210.211	203.407	227.819	214.304	178.573	163.006	172.114	220.138	204.068	198.111	180.318	151.428	127.04	144.635	154.907	131.227	115.911	125.975	164.524	148.951	155.121	146.464	122.548	132.181	114.565	123.704	129.888	133.654	150.332	145.35	133.652	150.492	237.926	215.763	226.308	178.267	130.621	221.105	205.771	178.288	188.497	201.273	210.535	229.597	187.915
Extended Data Fig. 4b	Muscle	76.3736	65.2123	54.1573	66.3476	66.2246	66.1873	62.4854	68.9067	59.8146	50.8826	61.9742	56.1322	55.0655	61.6037	48.8014	41.6957	47.301	45.1635	45.2134	45.6079	47.7207	45.1184	80.7569	52.3656	62.3087	57.9639	55.43	63.8834	64.1102	77.1598	65.6939	52.2904	64.6339	77.6976	56.5593	62.7745	66.315	62.2449	42.7996	48.2137	67.0249	50.6868	44.1207	55.4941	55.9225	70.5322	73.7364	56.7187
Extended Data Fig. 4c	The source data for this plot are the same as Fig. 4h, hey can be found in Source Data Fig. 4
Extended Data Fig. 4d		Area (a.u.)
Extended Data Fig. 4d	wt nucleolus	51	68	64	69	68	75	80	72	76	71	70	76	77	70	83	82	98	83	81	88	87	83	81	80	85	85	95	83	96	88	92	89	107	106	94
Extended Data Fig. 4d	raga-1GF nucleolus	64	58	66	75	67	71	80	70	75	76	71	72	79	77	82	79	77	98	82	92	89	85	85	94	88	84	90	85	88	91	88	106	105	93	93
Extended Data Fig. 4d	wt nucleus	655	776	689	716	698	766	796	716	735	679	667	721	727	657	746	729	869	734	707	766	757	721	697	683	716	716	800	696	799	719	726	702	837	823	698
Extended Data Fig. 4d	raga-1GF nucleus	776	656	686	763	679	718	793	690	730	718	670	663	725	706	740	711	684	865	718	803	764	725	725	790	738	701	751	691	706	726	694	835	823	727	696
Extended Data Fig. 4 e & f		WT	WT	WT	WT	WT	WT	WT	WT	WT	WT	WT	WT	WT	WT	WT	WT	WT	WT	WT	WT	WT	WT	WT	WT	WT	WT	WT	WT	WT	WT	WT	WT	WT	WT	WT	raga-1GF	raga-1GF	raga-1GF	raga-1GF	raga-1GF	raga-1GF	raga-1GF	raga-1GF	raga-1GF	raga-1GF	raga-1GF	raga-1GF	raga-1GF
Extended Data Fig. 4 e & f		mean_radial_profile_ID_1	mean_radial_profile_ID_2	mean_radial_profile_ID_3	mean_radial_profile_ID_4	mean_radial_profile_ID_5	mean_radial_profile_ID_6	mean_radial_profile_ID_7	mean_radial_profile_ID_8	mean_radial_profile_ID_9	mean_radial_profile_ID_10	mean_radial_profile_ID_11	mean_radial_profile_ID_12	mean_radial_profile_ID_13	mean_radial_profile_ID_14	mean_radial_profile_ID_15	mean_radial_profile_ID_16	mean_radial_profile_ID_17	mean_radial_profile_ID_18	mean_radial_profile_ID_19	mean_radial_profile_ID_20	mean_radial_profile_ID_21	mean_radial_profile_ID_22	mean_radial_profile_ID_23	mean_radial_profile_ID_24	mean_radial_profile_ID_25	mean_radial_profile_ID_26	mean_radial_profile_ID_27	mean_radial_profile_ID_28	mean_radial_profile_ID_29	mean_radial_profile_ID_30	mean_radial_profile_ID_31	mean_radial_profile_ID_32	mean_radial_profile_ID_33	mean_radial_profile_ID_34	mean_radial_profile_ID_35	mean_radial_profile_ID_1	mean_radial_profile_ID_2	mean_radial_profile_ID_3	mean_radial_profile_ID_4	mean_radial_profile_ID_5	mean_radial_profile_ID_6	mean_radial_profile_ID_7	mean_radial_profile_ID_8	mean_radial_profile_ID_9	mean_radial_profile_ID_10	mean_radial_profile_ID_11	mean_radial_profile_ID_12	mean_radial_profile_ID_13
Extended Data Fig. 4 e & f	dist_perc
Extended Data Fig. 4 e & f	5	0.450724	0.454447	0.411064	0.546742	0.514079	0.488101	0.561183	0.438965	0.528565	0.51529	0.517888	0.540183	0.566049	0.422303	0.665999	0.623828	0.411184	0.477895	0.461793	0.492922	0.490817	0.545707	0.33932	0.57453	0.498003	0.406719	0.452579	0.366099	0.462889	0.415871	0.476454	0.4518	0.402384	0.502798	0.460467	0.508001	0.387715	0.422607	0.493976	0.604874	0.445418	0.528676	0.489231	0.533513	0.562454	0.552039	0.489661	0.669522
Extended Data Fig. 4 e & f	10	0.464848	0.496112	0.398922	0.517465	0.541363	0.500789	0.551914	0.466609	0.543349	0.556691	0.537899	0.58869	0.575666	0.472475	0.635354	0.578444	0.458045	0.458745	0.440822	0.468953	0.430465	0.458534	0.37727	0.562302	0.465316	0.462909	0.47251	0.385105	0.456015	0.474112	0.426728	0.413577	0.477841	0.520554	0.482815	0.461744	0.415747	0.453777	0.433179	0.554343	0.443701	0.537866	0.503587	0.579696	0.517111	0.590596	0.495572	0.630456
Extended Data Fig. 4 e & f	15	0.495672	0.482729	0.480479	0.574292	0.539471	0.510544	0.607542	0.494606	0.530773	0.554768	0.552619	0.619429	0.513279	0.50195	0.633142	0.579426	0.468331	0.484096	0.492208	0.495286	0.459084	0.485456	0.390038	0.599318	0.509701	0.509882	0.521528	0.468383	0.546768	0.538986	0.497984	0.471061	0.509724	0.559778	0.526887	0.543468	0.447988	0.476444	0.461265	0.61934	0.479292	0.56445	0.567409	0.589815	0.505598	0.628844	0.515319	0.653325
Extended Data Fig. 4 e & f	20	0.585444	0.546685	0.531324	0.642196	0.601036	0.544313	0.600508	0.517073	0.585843	0.625458	0.619401	0.736143	0.554715	0.564403	0.720963	0.59598	0.559531	0.519775	0.524021	0.532084	0.523514	0.562006	0.474405	0.605607	0.508726	0.553047	0.573294	0.542494	0.547954	0.620865	0.561961	0.551175	0.523387	0.602661	0.582922	0.543572	0.470577	0.486312	0.485168	0.636393	0.597113	0.548183	0.630155	0.58327	0.494989	0.65238	0.54094	0.719212
Extended Data Fig. 4 e & f	25	0.699124	0.604745	0.629837	0.739636	0.653288	0.607026	0.705665	0.583103	0.608739	0.713928	0.756204	0.770902	0.660546	0.694373	0.734816	0.634446	0.634591	0.6039	0.598007	0.594029	0.573908	0.583161	0.532095	0.692545	0.572047	0.672306	0.688787	0.654035	0.707448	0.758252	0.66657	0.615636	0.613185	0.74415	0.652482	0.625563	0.481859	0.544295	0.525434	0.68723	0.633567	0.59568	0.657545	0.597203	0.507223	0.72366	0.56581	0.711979
Extended Data Fig. 4 e & f	30	0.828011	0.790322	0.745105	0.842238	0.823658	0.732664	0.783045	0.71873	0.694963	0.834533	0.866649	0.81996	0.738709	0.814889	0.79867	0.713565	0.728404	0.725475	0.747475	0.719389	0.71436	0.662201	0.633282	0.760171	0.710845	0.790083	0.835348	0.809495	0.864858	0.947871	0.79314	0.714261	0.682781	0.833196	0.773815	0.771163	0.549058	0.675973	0.606182	0.741778	0.700833	0.679056	0.76143	0.641595	0.549229	0.810989	0.626146	0.802493
Extended Data Fig. 4 e & f	35	0.873148	0.873807	0.822154	0.982976	0.924295	0.833731	0.878034	0.8485	0.839518	0.934073	0.937836	0.935699	0.899751	0.88604	0.895511	0.830964	0.876557	0.827795	0.82401	0.848493	0.826055	0.793002	0.824955	0.855129	0.815611	0.872437	0.921885	0.875226	1	0.972073	0.876996	0.822738	0.908728	0.895566	0.903064	0.812719	0.614572	0.758015	0.669591	0.843307	0.865096	0.702219	0.877627	0.715784	0.619862	0.893035	0.686916	0.846523
Extended Data Fig. 4 e & f	40	0.999736	0.940965	0.973945	1	1	0.881306	0.991123	0.9793	0.934027	1	1	1	0.911206	1	0.961194	0.91991	1	0.883603	0.887076	0.939082	0.958575	0.936877	0.900764	0.965277	0.898285	0.987287	1	1	0.96542	0.984579	1	0.9379	0.98772	0.944744	0.973479	0.979036	0.717159	0.890265	0.734767	0.88519	0.866333	0.846597	0.88341	0.727128	0.701922	0.926029	0.803368	0.904053
Extended Data Fig. 4 e & f	45	1	1	1	0.867878	0.981118	1	1	1	1	0.962324	0.979736	0.977688	1	0.983376	0.980843	1	0.999371	0.983112	1	1	1	0.994098	0.950237	1	0.98302	1	0.991631	0.9828	0.976309	1	0.968266	0.987084	1	1	1	0.982749	0.777745	0.948001	0.798254	0.941899	0.908401	0.97136	0.851445	0.823911	0.823287	0.929356	0.913522	0.955408
Extended Data Fig. 4 e & f	50	0.946869	0.921123	0.961806	0.799428	0.960364	0.992445	0.992488	0.976742	0.93736	0.861459	0.991084	0.999286	0.916196	0.93158	1	0.943773	0.986151	1	0.880342	0.957422	0.962841	1	1	0.932906	1	0.939665	0.933719	0.927483	0.931235	0.971795	0.99017	1	0.932107	0.945936	0.987209	0.993029	0.802253	0.964029	0.912445	0.969937	0.974757	0.928137	1	0.91181	0.892092	0.929648	0.957276	0.96032
Extended Data Fig. 4 e & f	55	0.892532	0.78785	0.868178	0.713157	0.833987	0.97292	0.917748	0.888716	0.869983	0.742634	0.854024	0.925492	0.932813	0.78562	0.984747	0.856309	0.911176	0.975981	0.794748	0.869204	0.925705	0.875658	0.849356	0.808107	0.957947	0.852518	0.828773	0.776869	0.78865	0.909372	0.920052	0.934279	0.79174	0.939932	0.889516	1	0.937369	1	0.952872	0.969216	0.991643	0.996204	0.931312	0.949651	0.950789	0.955747	0.99595	1
Extended Data Fig. 4 e & f	60	0.790112	0.697844	0.768949	0.63839	0.75321	0.899816	0.814134	0.775098	0.755838	0.705117	0.814261	0.891127	0.870608	0.69446	0.933691	0.78282	0.819712	0.929261	0.733585	0.797474	0.835984	0.77107	0.71083	0.71864	0.886445	0.798457	0.825778	0.695484	0.721413	0.794046	0.838785	0.877602	0.690709	0.896977	0.801662	0.978398	0.970364	0.985658	0.976047	1	0.993163	1	0.865492	0.993215	1	0.99968	0.985595	0.998745
Extended Data Fig. 4 e & f	65	0.752992	0.709914	0.682348	0.639198	0.708958	0.79566	0.800783	0.768499	0.758763	0.713773	0.798649	0.861577	0.83011	0.625007	0.900905	0.700165	0.817852	0.871266	0.676576	0.750091	0.795507	0.768292	0.749258	0.65133	0.848426	0.757953	0.749561	0.605598	0.670541	0.782086	0.821535	0.812664	0.673467	0.836246	0.764366	0.955832	1	0.967086	1	0.97518	0.999378	0.979704	0.904728	1	0.948973	0.997477	1	0.947649
Extended Data Fig. 4 e & f	70	0.717722	0.728554	0.714414	0.650986	0.703809	0.72656	0.802581	0.742819	0.797425	0.757382	0.822749	0.84554	0.858763	0.632584	0.889163	0.678857	0.762124	0.842838	0.672498	0.731558	0.786894	0.701354	0.756206	0.645968	0.821438	0.713784	0.769453	0.581956	0.629983	0.767792	0.794348	0.790931	0.671428	0.86124	0.795771	0.920199	0.959009	0.954091	0.945808	0.973309	1	0.952578	0.833363	0.986819	0.893857	0.997272	0.967733	0.922481
Extended Data Fig. 4 e & f	75	0.774411	0.754583	0.752224	0.73947	0.75066	0.787606	0.795644	0.721588	0.742167	0.835467	0.858708	0.856069	0.864533	0.691328	0.938823	0.718437	0.774617	0.898648	0.72651	0.740688	0.803752	0.679093	0.739024	0.697458	0.842673	0.800064	0.827568	0.635688	0.630166	0.772549	0.731647	0.831085	0.778117	0.914975	0.810986	0.865742	0.969926	0.947951	0.944995	0.943407	0.951485	0.935969	0.819607	0.97302	0.892402	1	0.933447	0.948624
Extended Data Fig. 4 e & f	80	0.86314	0.797236	0.798348	0.751639	0.743547	0.837975	0.838584	0.756086	0.895537	0.796028	0.859828	0.885248	0.90821	0.718607	0.913912	0.73851	0.768963	0.875668	0.686888	0.75363	0.844904	0.776368	0.77262	0.737431	0.867599	0.826547	0.907666	0.618251	0.680059	0.794144	0.813983	0.855711	0.784713	0.889981	0.856766	0.828759	0.886237	0.898387	0.864532	0.889467	0.925811	0.876525	0.774263	0.882202	0.834633	0.988467	0.846852	0.914687
Extended Data Fig. 4 e & f	85	0.786753	0.787939	0.775506	0.742624	0.702296	0.826024	0.895195	0.735464	0.76181	0.734754	0.816135	0.848121	0.858697	0.715572	0.939605	0.69631	0.790405	0.801148	0.64628	0.752198	0.77404	0.722327	0.73502	0.697811	0.814602	0.770376	0.899203	0.639069	0.680967	0.671695	0.757197	0.855639	0.798177	0.957578	0.861151	0.79779	0.799628	0.852509	0.822306	0.82041	0.80587	0.776112	0.691752	0.86519	0.765602	0.908413	0.799528	0.843788
Extended Data Fig. 4 e & f	90	0.753025	0.659064	0.632637	0.705263	0.592465	0.744802	0.777466	0.603795	0.689956	0.602257	0.695847	0.789925	0.748143	0.62478	0.889515	0.609712	0.656186	0.722846	0.622806	0.655617	0.68246	0.620848	0.674554	0.594472	0.742665	0.645227	0.760149	0.566339	0.63424	0.619638	0.589633	0.689409	0.64478	0.791188	0.708407	0.682661	0.708206	0.72042	0.722557	0.689858	0.717039	0.754683	0.596493	0.71882	0.694692	0.782983	0.691759	0.730942
Extended Data Fig. 4 e & f	95	0.544356	0.437699	0.392471	0.399077	0.367377	0.505511	0.544441	0.389058	0.431779	0.400666	0.490123	0.488059	0.535727	0.41714	0.676692	0.418889	0.418301	0.515159	0.396256	0.42812	0.491724	0.387641	0.454714	0.382508	0.483276	0.434042	0.478558	0.405639	0.481623	0.372947	0.390471	0.454021	0.475747	0.537997	0.451892	0.495796	0.524468	0.494358	0.489577	0.450813	0.489267	0.501241	0.385417	0.49585	0.506574	0.542944	0.500689	0.493514
Extended Data Fig. 4 e & f	100	0.418047	0.351628	0.360376	0.369151	0.328861		0.3946	0.293059		0.411685	0.530428		0.44371	0.37975	0.444863	0.406347	0.363097	0.43042			0.352047	0.334592				0.30343		0.234588			0.269878		0.387764	0.283099	0.429981		0.401522	0.293333					0.3213		0.423812	0.538366	0.451462	0.455943
Extended Data Fig. 4 e & f	105	0.318047	0.25484	0.240175	0.200318	0.216642	0.36991	0.428884	0.275299	0.241224	0.230064	0.343492	0.278233	0.354973	0.240506	0.547817	0.293006	0.279903	0.371569	0.220045	0.301686	0.324638	0.241393	0.288071	0.237353	0.330805	0.293597	0.281655	0.321263	0.376195	0.214088	0.226561	0.249666	0.341069	0.371069	0.318358	0.322046	0.360263	0.279056	0.268598	0.273513	0.294238	0.275588	0.222868	0.278041	0.36287	0.376944	0.319762	0.314964
[truncated: 274 more columns]
