# Supplementary material for: Fasting shapes chromatin architecture through an mTOR/RNA Pol I axis
Source: Nat Cell Biol. 2024 Sep 19;26(11):1903–17. doi: 10.1038/s41556-024-01512-w (PMC11567895; doi:10.1038/s41556-024-01512-w)
Supplement: Supplementary file 15 — Statistical source data. [file 41556_2024_1512_MOESM15_ESM.xlsx]

## Sheet: Extended Data Fig. 5
Extended Data Fig. 5b	RPOA-2-AID-GFP	mean intensity
Extended Data Fig. 5b	EtoH	1977.35	2527.86	1531.8	3551.43	4637.89	2641.98	3848.25	6699.17	6455.23	4734.05	7063.75	4978.38	5030.98	7897.38	4372.82	6418.38	2763.38	4119.32	2545.97	1839.31	2156.09	1680.38	1014.21	1565.87	3478.69	2019.22	3081.18	3822.04	3965.2	4037.54	3752.73	5511.45	3516.19	5350.45	4154.35	4104.91	3144.66	3229.95	2196.6	2109.82	2497.5	1691.93	1109.94	1225.27	1679.58	3348.75	2313.54	4991.13
Extended Data Fig. 5b	1h auxin	1023.31	442.682	402.561	255.06	352.839	1101.39	425.972	1119.8	395.78	796.615	581.634	945.26	925.198	548.091	1579.38	779.239	1582.18	1040.97	615.765	1037.53	452.724	411.594	687.428	293.754	685.663	293.311	449.819	774.172	472.869	523.1	364.806	750.713	737.428	1003.86	1081.44	1285.08	1008.01	1060.26	795.559	873.917	294.488	354.588	498.636	274.46	388.651	643.077	965.679	285.297
Extended Data Fig. 5b	2h auxin	243.574	293.02	260.396	187.872	194.991	272.202	254.82	184.866	181.746	144.291	213.398	133.291	211.129	472.863	444.905	786.772	640.028	640.481	678.7	439.118	157.936	257.576	240.862	367.554	209.195	123.221	229.932	145.491	218.945	171.408	209.919	184.63	330.174	586.289	276.593	504.8	739.756	842.35	512.312	844.239	354.689	260.98	178.615	209.787	129.689	138.502	159.402	97.461
Extended Data Fig. 5b	3h auxin	108.455	92.8097	257.381	98.6707	48.9287	71.4597	56.9967	129.583	63.5937	71.2827	64.1487	78.4727	91.1357	288.79	475.394	220.097	523.333	294.89	484.677	358.062	177.413	77.313	213.983	54.695	64.048	84.906	45.482	75.38	115.493	55.237	62.359	101.02	62.235	308.237	186.733	410.933	445.207	603.022	234.872	613.641	112.629	143.069	129.636	67.4603	78.2993	50.2163	64.5583	69.4583
Extended Data Fig. 5b	4h auxin	60.9763	70.8793	47.5573	204.552	35.0463	38.5033	56.1703	33.1373	58.7903	88.3613	55.6313	38.9683	82.6663	119.611	199.452	160.376	428.24	526.637	319.379	154.114	88.729	135.514	300.72	100.683	254.753	66.183	82.729	124.312	80.892	100.071	57.56	120.997	54.375	315.723	484.807	347.688	443.67	668.79	387.944	576.568	94.439	82.715	122.298	106.265	54.033	90.292	43.885	71.574
Extended Data Fig. 5d	RPB-2-AID-GFP	mean intensity
Extended Data Fig. 5d	EtoH	2467.8	2214.21	1269.24	1633.02	1845.55	2071.61	1728.77	1922.87	1517.49	1730.75	1531.74	1306.47	2045.62	1308.8	1751.96	1710.85	1668.18	1813.46	2176.54	1533.24	2799.09	2921.98	1297.46	1377.35	2604.05	1543.11	2560.06	1514.46	1885.87	2078.81	2144.22	2221.58	1699.41	1942.71	2151.75	1995.01	2081.6	2040.03	1600.81	1721.92	1918.55	2063.9	1350.97	1070.17	1721.1	1302.32	1421.56	1484.64
Extended Data Fig. 5d	1h auxin	69.9997	52.9657	53.0597	47.0857	58.3707	56.6407	43.9767	56.5727	53.5937	47.3497	45.6117	54.1147	52.9857	45.9097	51.5377	48.5167	46.5347	34.8787	48.3367	42.2797	43.2693	32.2033	36.2123	36.2943	33.7653	44.3053	39.4813	32.4673	38.6253	46.9773	44.2403	41.3553	63.2813	49.8333	61.7093	51.3103	53.1193	62.0173	58.6413	52.4763	44.7183	41.5783	39.7823	34.2113	48.4733	29.7973	47.4453	41.1483
Extended Data Fig. 5f	RPC-1-AID-mNG	mean intensity
Extended Data Fig. 5f	EtoH	788.878	1101.95	500.872	512.308	639.876	1229.4	589.403	1712.72	778.725	1446.63	865.122	1584.55	1074.03	967.552	673.297	778.891	979.986	547.013	740.251	630.45	667.681	1034.7	826.857	566.374	1488.86	1052.26	998.639	1752.16	1220.91	1737.61	1208.79	1441.4	1868.2	1252	1594.2	1376.38	1593.41	1028.95	648.475	1234.47	1157.31	785.69	693.48	1016.66	914.511	1296.24	1080.81	1920.87
Extended Data Fig. 5f	1h auxin	56.522	45.897	50.6	40.887	57.301	37.126	56.445	36.313	56.904	40.073	62.577	67.551	84.691	73.009	63.495	76.83	89.791	73.426	72.801	77.401	43.7703	31.5063	55.8293	32.4813	21.5893	43.3293	47.5003	39.5693	58.6453	33.1683	43.7553	51.7893	84.8653	63.2123	63.1393	81.3323	77.1053	63.2303	74.0283	85.2823	30.779	36.452	60.605	34.926	30.582	55.935	31.724	59.935
Extended Data Fig. 5g	The source data for this plot are the same as Fig. 5b, they can be found in Source Data Fig. 5
Extended Data Fig. 5h	The source data for this plot are the same as Fig. 5g, they can be found in Source Data Fig. 5
[truncated: 192 more columns]
