# Supplementary material for: Fasting shapes chromatin architecture through an mTOR/RNA Pol I axis
Source: Nat Cell Biol. 2024 Sep 19;26(11):1903–17. doi: 10.1038/s41556-024-01512-w (PMC11567895; doi:10.1038/s41556-024-01512-w)
Supplement: Supplementary file 16 — Statistical source data. [file 41556_2024_1512_MOESM16_ESM.xlsx]

## Sheet: Extended Data Fig. 6
Extended Data Fig. 6a		Relative tot-fluo pre-rRNA
Extended Data Fig. 6a	Int-Fed	0.875875	0.89448	0.714225	1.15381	0.812616	0.713957	0.968674	1.07849	0.830839	0.859388	0.651137	0.828612	1.41223	1.38238	1.47437	1.48988	0.658224	0.763557	1.13273	1.59168	1.4969	1.57189	1.02916	0.673249	1.32105	1.3279	1.00135	1.0319	0.782653	0.823144	1.17447	1.32358	0.800086	0.987965	0.983581	0.516444	0.873063	1.05394	0.900524	0.756266	0.578212	0.874319	0.98426	1.20976	0.984469	0.877813	0.778855	1.07507
Extended Data Fig. 6a	Int-Fasted	0.466314	0.910462	0.659994	0.667987	0.567459	0.367259	0.683758	0.661507	0.963927	0.823063	0.750237	0.77681	0.39456	0.810667	0.733079	0.703611	0.67993	0.584704	0.535703	0.701496	0.441153	0.641713	0.475971	0.424718	0.728853	0.89626	0.684445	0.950059	0.696804	0.687194	0.580781	0.849228	0.810973	0.624258	0.701648	0.482549	0.470484	0.600471	0.597932	0.544624	0.496328	0.231999	0.46318	0.634621	0.663213	0.429525	0.383433	0.369762
Extended Data Fig. 6a	Hyp-Fed	1.23777	1.48564	1.19515	1.16077	1.10054	0.803005	0.752858	0.590139	0.589272	0.322949	1.64922	1.40452	1.16464	0.995206	0.948649	1.74655	2.08241	1.67599	1.49474	1.96436	0.842571	0.844208	0.784489	0.691455	0.379627	1.00808	0.930783	0.787321	0.767665	0.659696	1.00502	0.891433	0.646795	0.69948	0.575677	1.05456	0.852637	0.8998	0.74923	0.570499	0.915315	0.887801	0.726031	0.786923	0.662515	0.948374	1.14488	0.765524
Extended Data Fig. 6a	Hyp-Fasted	0.476887	0.512878	0.414329	0.345485	0.290094	0.421602	0.510418	0.479321	0.412019	0.320633	0.829336	0.673704	0.637855	0.640145	0.221282	0.546833	0.392192	0.439673	0.352913	0.254993	0.464368	0.723054	0.600924	0.450245	0.505805	0.662168	0.44201	0.243641	0.279247	0.291535	0.405255	0.426937	0.274615	0.212093	0.203762	0.351274	0.333073	0.277772	0.214421	0.164634	0.373593	0.468631	0.36171	0.346804	0.218366	0.318807	0.316469	0.254585
Extended Data Fig. 6a	Mus-Fed	2.28313	1.38355	1.11648	1.12528	1.16517	1.29295	1.13693	0.639346	0.887179	0.544444	0.55155	0.447341	1.69522	1.24701	0.884785	1.21103	0.945265	0.855634	1.96842	2.26548	1.69211	1.70519	1.27535	1.7271	0.460641	0.751506	0.655933	0.789498	0.735177	0.638091	0.723637	0.435247	0.5626	0.82036	0.672689	0.712786	0.622122	0.71801	0.868487	0.935964	0.762333	0.466053	1.30987	0.9706	1.16857	0.660431	0.868513	0.686059
Extended Data Fig. 6a	Mus-Fasted	0.282514	0.283471	0.368368	0.42333	0.373604	0.43422	0.176524	0.272708	0.284203	0.249912	0.203407	0.234675	0.521155	0.296173	0.198382	0.244295	0.317821	0.357201	0.266888	0.281939	0.33373	0.430382	0.338901	0.323326	0.292837	0.462652	0.394002	0.254155	0.275675	0.272416	0.196068	0.271675	0.303946	0.295379	0.290013	0.336056	0.374506	0.269039	0.220434	0.184285	0.137705	0.460499	0.347519	0.267329	0.535278	0.193496	0.222133	0.167708
Extended Data Fig. 6b		Relative tot-fluo pre-rRNA
Extended Data Fig. 6b	Int_ctrl	0.428264	0.517645	0.413427	0.320799	0.556447	0.494422	0.548795	0.788422	0.796065	0.60796	0.59566	0.588825	0.626198	0.92091	0.897983	0.866933	0.524693	0.345091	0.91083	1.48908	1.77698	1.59084	1.65627	1.0307	0.481507	0.805434	0.69433	0.800691	0.681742	0.409214	0.887328	1.19604	1.63926	1.42887	1.1757	0.648763	1.09236	0.882476	0.984358	1.21228	0.694738	1.21557	1.87893	1.24074	1.79004	2.24449	1.84769	1.29214
Extended Data Fig. 6b	Int_let363	0.35768	0.665281	0.461232	0.442409	0.359822	0.265106	0.251768	0.156155	0.558291	0.377361	0.576303	0.858591	0.402941	0.731703	0.570696	0.72526	0.451322	0.331576	0.194524	0.24227	0.210366	0.226819	0.130286	0.0818318	0.161635	0.268414	0.260669	0.24333	0.246563	0.121346	0.500729	0.300535	0.411624	0.4386	0.49626	0.395012	0.319455	0.427561	0.544589	0.301469	0.309384	0.383944	0.203502	0.304288	0.37075	0.538514	0.374857	0.492212
Extended Data Fig. 6b	Hyp_ctrl	0.756721	0.364517	0.346406	0.751068	0.371663	1.14714	0.892983	0.618163	0.343663	0.720883	0.847032	1.02304	0.721962	0.59635	0.386536	1.55117	1.37443	1.23278	1.35663	1.05911	0.782209	0.779139	0.642611	0.614227	0.564112	1.17893	1.45106	1.21064	1.33533	1.01312	1.11804	1.13014	0.822449	1.04093	0.386024	2.68003	2.15397	2.01231	1.77526	1.38574	1.50479	1.74352	1.33271	1.09854	1.27106	0.939854	1.12024	0.869722
Extended Data Fig. 6b	Hyp_let363	0.719869	0.435256	0.418751	0.335754	0.564049	0.442016	0.28453	0.312648	0.398417	0.575163	0.798453	0.417495	0.432945	0.436891	0.809905	0.307635	0.248204	0.147203	0.084653	0.287477	0.35154	0.238041	0.228488	0.319268	0.224662	0.33973	0.471661	0.452341	0.358752	0.390303	0.535384	0.494113	0.277699	0.210566	0.248932	0.353891	0.570341	0.505586	0.408645	0.413911	0.169831	0.190446	0.144902	0.0873826	0.0745536	0.847158	0.766604	0.430388
Extended Data Fig. 6b	Mus_ctrl	0.889958	0.791766	0.789631	0.744108	0.640938	0.655168	0.793102	0.876091	0.730672	0.704413	0.669783	0.520331	1.03512	1.44946	1.42185	1.65491	1.37821	1.03162	0.544474	0.711694	0.540666	0.683615	0.688511	0.548304	1.17973	1.24447	1.4952	0.869795	1.12111	1.38157	1.46011	0.934476	0.932762	0.864903	0.790189	0.992753	1.08986	1.90792	1.54423	1.60774	1.90559	1.82024	1.77316	1.62102	1.49019	1.33734	1.24553	1.40627
Extended Data Fig. 6b	Mus_let363	0.657307	0.520233	0.713791	0.303063	0.819633	0.87886	1.03912	0.544073	0.793499	1.01663	0.709682	0.594651	0.929454	0.884154	0.684526	0.398212	0.674552	0.349062	0.336335	0.731864	0.651517	0.629727	0.509785	0.294183	0.199239	0.691624	0.713662	0.6493	0.595422	0.732815	0.608739	0.67515	0.484756	0.41784	0.264147	0.513157	0.548881	0.719936	0.932655	0.965299	1.05017	1.13339	0.939038	0.804199	0.330816	0.550923	0.457023	0.372473
Extended Data Fig. 6c	The source data for this plot are the same as Fig. 6c, they can be found in Source Data Fig.6
Extended Data Fig. 6d			ratio over TIR1 only + auxin
Extended Data Fig. 6d		primers	rep1	rep2	rep3
Extended Data Fig. 6d		lin-28 intron 2	0.210248	0.217283	0.316593
Extended Data Fig. 6d		pde-4 intron 4	0.135593	0.0899315	0.32332
Extended Data Fig. 6d		egl-30 intron 5	0.474611	0.354441	0.506166
Extended Data Fig. 6d		wnk-1 intron 1	0.27689	0.221067	0.213451
Extended Data Fig. 6d		lir-1 intron 1	0.168553	0.118014	0.191237
Extended Data Fig. 6d		ptc-1 intron 3	0.374794	0.221997	0.310148
Extended Data Fig. 6d		abts-1 intron 1	0.661811	0.526716	0.91875
Extended Data Fig. 6d		lmn-1 intron 3	0.864611	0.652263	1.52191
Extended Data Fig. 6d		mrg-1 intron 2	1.65153	1.47099	1.98575
Extended Data Fig. 6d		ist-1	0.918162	0.682622	0.986301
Extended Data Fig. 6 g&h		alpha-amanitin	alpha-amanitin	alpha-amanitin	alpha-amanitin	alpha-amanitin	alpha-amanitin	alpha-amanitin	alpha-amanitin	alpha-amanitin	alpha-amanitin	alpha-amanitin	alpha-amanitin	alpha-amanitin	alpha-amanitin	alpha-amanitin	alpha-amanitin	alpha-amanitin	alpha-amanitin	alpha-amanitin	alpha-amanitin	alpha-amanitin	alpha-amanitin	alpha-amanitin	alpha-amanitin	alpha-amanitin	alpha-amanitin	alpha-amanitin	alpha-amanitin	alpha-amanitin	alpha-amanitin	alpha-amanitin	alpha-amanitin	alpha-amanitin	alpha-amanitin	alpha-amanitin	alpha-amanitin	alpha-amanitin	alpha-amanitin	alpha-amanitin	alpha-amanitin	alpha-amanitin	alpha-amanitin	alpha-amanitin	alpha-amanitin	alpha-amanitin	alpha-amanitin	alpha-amanitin	alpha-amanitin
Extended Data Fig. 6 g&h		mean_radial_profile_ID_1	mean_radial_profile_ID_2	mean_radial_profile_ID_3	mean_radial_profile_ID_4	mean_radial_profile_ID_5	mean_radial_profile_ID_6	mean_radial_profile_ID_7	mean_radial_profile_ID_8	mean_radial_profile_ID_9	mean_radial_profile_ID_10	mean_radial_profile_ID_11	mean_radial_profile_ID_12	mean_radial_profile_ID_13	mean_radial_profile_ID_14	mean_radial_profile_ID_15	mean_radial_profile_ID_16	mean_radial_profile_ID_17	mean_radial_profile_ID_18	mean_radial_profile_ID_19	mean_radial_profile_ID_20	mean_radial_profile_ID_21	mean_radial_profile_ID_22	mean_radial_profile_ID_23	mean_radial_profile_ID_24	mean_radial_profile_ID_25	mean_radial_profile_ID_26	mean_radial_profile_ID_27	mean_radial_profile_ID_28	mean_radial_profile_ID_29	mean_radial_profile_ID_30	mean_radial_profile_ID_31	mean_radial_profile_ID_32	mean_radial_profile_ID_33	mean_radial_profile_ID_34	mean_radial_profile_ID_35	mean_radial_profile_ID_36	mean_radial_profile_ID_37	mean_radial_profile_ID_38	mean_radial_profile_ID_39	mean_radial_profile_ID_40	mean_radial_profile_ID_41	mean_radial_profile_ID_42	mean_radial_profile_ID_43	mean_radial_profile_ID_44	mean_radial_profile_ID_45	mean_radial_profile_ID_46	mean_radial_profile_ID_47	mean_radial_profile_ID_48
Extended Data Fig. 6 g&h	dist_perc
Extended Data Fig. 6 g&h	5	0.340499	0.330231	0.320777	0.286675	0.169412	0.438734	0.268377	0.479156	0.324531	0.36308	0.39976	0.320541	0.331421	0.325307	0.324374	0.474785	0.361887	0.482933	0.454319	0.272744	0.316569	0.310536	0.331998	0.374339	0.482007	0.265908	0.44052	0.299164	0.311735	0.351697	0.365737	0.503889	0.472149	0.301755	0.252355	0.32548	0.341753	0.310655	0.321708	0.377374	0.403431	0.358175	0.371664	0.414363	0.32861	0.437621	0.77635	0.346158
Extended Data Fig. 6 g&h	10	0.289731	0.297825	0.320271	0.313572	0.203626	0.391699	0.327735	0.50769	0.284848	0.420002	0.354927	0.257759	0.326543	0.356024	0.329344	0.439334	0.391446	0.527516	0.422453	0.296878	0.297752	0.38042	0.317894	0.419245	0.386581	0.256595	0.376763	0.286581	0.357761	0.430365	0.357964	0.442871	0.430508	0.333206	0.29381	0.291229	0.35377	0.315651	0.336536	0.367231	0.337187	0.45071	0.375455	0.413635	0.304977	0.402088	0.712667	0.411416
Extended Data Fig. 6 g&h	15	0.292653	0.33063	0.330487	0.303598	0.206448	0.42313	0.322845	0.440728	0.298928	0.406705	0.35093	0.259653	0.340444	0.354188	0.31442	0.441997	0.399666	0.540697	0.45611	0.315228	0.315505	0.357114	0.32277	0.416514	0.362488	0.263153	0.400719	0.286982	0.373888	0.428554	0.365429	0.456918	0.392392	0.355706	0.281027	0.317054	0.357317	0.340928	0.335497	0.372626	0.323627	0.519806	0.405187	0.423322	0.322636	0.409367	0.707441	0.493486
Extended Data Fig. 6 g&h	20	0.270872	0.332338	0.311964	0.29718	0.209356	0.445985	0.352566	0.386557	0.281783	0.35672	0.341104	0.266661	0.359308	0.383255	0.324945	0.441459	0.415425	0.475465	0.440028	0.322871	0.310939	0.371822	0.323342	0.504379	0.366412	0.255403	0.37535	0.306716	0.351974	0.417405	0.359902	0.478799	0.417926	0.368279	0.289438	0.295755	0.412001	0.333548	0.336189	0.370042	0.363737	0.580255	0.415542	0.451124	0.322769	0.400297	0.65951	0.520082
Extended Data Fig. 6 g&h	25	0.263426	0.332903	0.322518	0.276058	0.217989	0.430331	0.348859	0.343738	0.276607	0.338013	0.342809	0.283435	0.32421	0.401329	0.334065	0.454879	0.447191	0.485837	0.432018	0.327127	0.320222	0.380317	0.332273	0.476056	0.444964	0.258397	0.325186	0.308571	0.346941	0.41657	0.372593	0.4488	0.412782	0.369615	0.300558	0.322854	0.373838	0.333898	0.350718	0.381332	0.366156	0.585832	0.443906	0.439138	0.333285	0.464079	0.540534	0.489975
Extended Data Fig. 6 g&h	30	0.29582	0.348002	0.328184	0.286779	0.232896	0.405393	0.368187	0.335837	0.27666	0.345738	0.349745	0.295662	0.316346	0.416619	0.354459	0.47329	0.460009	0.399191	0.459613	0.340429	0.330697	0.404301	0.34065	0.473198	0.486557	0.248936	0.302329	0.318694	0.346132	0.434181	0.383034	0.463904	0.399306	0.369628	0.296232	0.343339	0.409773	0.366247	0.35153	0.399989	0.379866	0.527741	0.46302	0.47955	0.356354	0.498649	0.531801	0.480467
Extended Data Fig. 6 g&h	35	0.321549	0.349838	0.334768	0.296464	0.234247	0.437439	0.356505	0.347676	0.294738	0.371016	0.357378	0.315391	0.321614	0.416667	0.372302	0.481314	0.477525	0.348653	0.46565	0.365797	0.37304	0.446067	0.34752	0.47291	0.568529	0.270136	0.316396	0.330553	0.373558	0.438378	0.372878	0.472792	0.436173	0.380235	0.311037	0.393984	0.445545	0.387494	0.364743	0.407939	0.385133	0.594405	0.499151	0.518572	0.394471	0.535582	0.497165	0.425972
Extended Data Fig. 6 g&h	40	0.348573	0.384594	0.346797	0.310614	0.259195	0.43891	0.3546	0.350573	0.302974	0.389298	0.369659	0.3243	0.322723	0.437948	0.388988	0.503609	0.486681	0.379747	0.46699	0.376866	0.398656	0.487948	0.37088	0.476256	0.632531	0.297923	0.331448	0.346477	0.387212	0.45463	0.40245	0.522179	0.449557	0.395698	0.337613	0.43947	0.46165	0.416175	0.380202	0.434979	0.410448	0.576341	0.515472	0.538178	0.433237	0.567022	0.49835	0.440968
Extended Data Fig. 6 g&h	45	0.405462	0.412034	0.392751	0.325988	0.279956	0.477245	0.373551	0.365512	0.328177	0.403942	0.397955	0.338496	0.333827	0.456648	0.412774	0.520314	0.506973	0.387312	0.493486	0.38679	0.455833	0.523721	0.402218	0.498617	0.612861	0.322372	0.352335	0.357643	0.430356	0.485253	0.446307	0.533075	0.463517	0.436551	0.36654	0.492166	0.48095	0.444788	0.425514	0.465242	0.448106	0.588101	0.529613	0.559482	0.45028	0.655667	0.521855	0.457918
Extended Data Fig. 6 g&h	50	0.431802	0.436097	0.451044	0.366687	0.329972	0.531101	0.402648	0.377993	0.343796	0.414039	0.435577	0.34988	0.367949	0.489352	0.443559	0.521844	0.532019	0.421115	0.490516	0.42823	0.511987	0.577321	0.43707	0.548698	0.664322	0.358583	0.390743	0.399093	0.485527	0.520967	0.510716	0.574976	0.506426	0.507447	0.387838	0.566806	0.516893	0.520575	0.460955	0.515742	0.488818	0.635927	0.531254	0.598739	0.48749	0.780716	0.590306	0.478933
Extended Data Fig. 6 g&h	55	0.564896	0.521349	0.539917	0.427173	0.415512	0.57078	0.425835	0.398485	0.399751	0.470673	0.472447	0.399278	0.430339	0.553205	0.484658	0.555285	0.560489	0.461958	0.548223	0.458266	0.570246	0.673116	0.514696	0.586707	0.625755	0.413944	0.439956	0.431703	0.506152	0.563189	0.575731	0.615108	0.557495	0.559858	0.456734	0.619883	0.590099	0.536498	0.506548	0.562605	0.541716	0.634298	0.579377	0.639633	0.527346	0.821854	0.582769	0.539182
Extended Data Fig. 6 g&h	60	0.680965	0.631158	0.674285	0.513342	0.625257	0.656366	0.506616	0.458992	0.477708	0.50762	0.570022	0.450829	0.522505	0.623944	0.526409	0.591868	0.606079	0.519079	0.592455	0.537656	0.644179	0.769991	0.615177	0.630819	0.668574	0.496627	0.519794	0.488861	0.568813	0.645499	0.670953	0.664597	0.668552	0.631041	0.566211	0.69017	0.682562	0.642383	0.588561	0.616724	0.615673	0.671844	0.646619	0.687483	0.574925	0.877831	0.627883	0.612725
Extended Data Fig. 6 g&h	65	0.736975	0.753683	0.818206	0.568822	0.671997	0.732352	0.611527	0.510384	0.571822	0.611951	0.674154	0.565191	0.626335	0.738122	0.581874	0.649545	0.65462	0.626225	0.695654	0.620068	0.707188	0.83946	0.701298	0.70979	0.688142	0.594656	0.621601	0.565002	0.698336	0.722972	0.745382	0.720102	0.74036	0.70348	0.680806	0.71006	0.743981	0.72351	0.64681	0.729511	0.6838	0.736598	0.716602	0.737772	0.661421	0.920097	0.70011	0.689969
Extended Data Fig. 6 g&h	70	0.836947	0.886523	0.865711	0.6941	0.84426	0.798914	0.716126	0.622718	0.711299	0.68859	0.807512	0.656421	0.728438	0.85825	0.67984	0.759927	0.772128	0.750144	0.807657	0.732832	0.83423	0.919737	0.856642	0.789305	0.740367	0.71152	0.742141	0.634073	0.7776	0.820683	0.83448	0.81128	0.859489	0.769165	0.797454	0.79275	0.847234	0.797203	0.701533	0.825818	0.774086	0.815343	0.797161	0.817894	0.738349	0.958145	0.814963	0.790157
Extended Data Fig. 6 g&h	75	0.838812	0.968801	0.946248	0.857577	0.953401	0.875696	0.907474	0.792619	0.878764	0.846881	0.926862	0.822918	0.861669	0.943195	0.786163	0.89287	0.826516	0.856358	0.903528	0.869797	0.930038	0.978915	0.960364	0.902425	0.862049	0.858481	0.886602	0.750757	0.823868	0.9	0.985361	0.897449	0.931112	0.888755	0.856064	0.899683	0.939728	0.884167	0.811716	0.882129	0.864452	0.926993	0.897044	0.921648	0.885463	1	0.919781	0.890456
Extended Data Fig. 6 g&h	80	0.996672	0.995771	1	1	1	0.952581	0.975083	0.970223	1	0.996137	0.998653	0.974243	0.983294	1	0.932612	1	0.928705	1	0.977741	0.998585	0.999577	1	1	0.991277	1	0.955703	0.994981	0.888088	0.918679	0.972754	0.993849	0.963216	1	0.969396	0.946333	1	1	1	0.909928	0.989606	0.921968	0.973317	0.991337	0.983761	0.963877	0.985039	1	1
Extended Data Fig. 6 g&h	85	1	1	0.974349	0.989875	0.936076	1	1	1	0.955747	1	1	1	1	0.977333	1	0.967293	1	0.895428	1	1	1	0.950312	0.975803	1	0.993256	1	1	1	1	1	1	1	0.986613	1	1	0.856636	0.985972	0.999642	1	1	1	1	1	1	1	0.961595	0.996185	0.995847
Extended Data Fig. 6 g&h	90	0.78998	0.741101	0.756016	0.894099	0.738487	0.945458	0.857733	0.797362	0.826501	0.753378	0.758927	0.802606	0.813591	0.788084	0.88984	0.860827	0.93132	0.856415	0.873686	0.81827	0.821452	0.803865	0.828083	0.89144	0.99172	0.8946	0.845036	0.951094	0.899956	0.883056	0.848031	0.890771	0.838838	0.907107	0.915848	0.819173	0.858059	0.91691	0.923681	0.842178	0.910184	0.89848	0.916552	0.93408	0.83312	0.854559	0.947863	0.851546
Extended Data Fig. 6 g&h	95	0.498279	0.499712	0.549708	0.62579	0.517902	0.724505	0.588619	0.566223	0.532026	0.509583	0.571263	0.597439	0.522384	0.530934	0.621133	0.816667	0.862503	0.654506	0.667961	0.547495	0.598033	0.606495	0.627986	0.691889	0.845144	0.635517	0.585659	0.706148	0.717511	0.638187	0.627842	0.677559	0.652707	0.682786	0.738786	0.574192	0.613597	0.65718	0.753459	0.664508	0.666199	0.648418	0.644365	0.727398	0.496716	0.595445	0.720581	0.62439
Extended Data Fig. 6 g&h	100	0.367901	0.366586	0.394408	0.49635	0.344231	0.591497	0.407748	0.371953	0.421478	0.323724	0.482741	0.407607	0.443145	0.380728	0.47808	0.499225	0.513474	0.522332	0.551423	0.46314	0.591194	0.430765	0.412398	0.502023	0.508192	0.453252	0.465975	0.584618	0.56724	0.522378	0.618748	0.594398	0.563197	0.505872	0.481823	0.36276	0.382329	0.603202	0.524377	0.58332	0.58232	0.529105	0.515248	0.597052	0.503902	0.60463	0.617799	0.473908
Extended Data Fig. 6 g&h	105	0.276907	0.29868	0.324986	0.372581	0.267336	0.495717	0.277059	0.287555	0.333425	0.225572	0.350789	0.279625	0.274201	0.30273	0.311697	0.567956	0.537619	0.394005	0.415526	0.293337	0.400715	0.365016	0.357162	0.433971	0.532436	0.27399	0.30109	0.49151	0.392107	0.344775	0.440091	0.435206	0.40773	0.390747	0.474958	0.321933	0.281556	0.384669	0.437436	0.400041	0.337786	0.384665	0.32182	0.469922	0.246619	0.389819	0.401731	0.342929
Extended Data Fig. 6 j&k		ActD	ActD	ActD	ActD	ActD	ActD	ActD	ActD	ActD	ActD	ActD	ActD	ActD	ActD	ActD	ActD	ActD	ActD	ActD	ActD	ActD	ActD	ActD	ActD	ActD	ActD	ActD	ActD	ActD	ActD	ActD	ActD	ActD	ActD	ActD	ActD	ActD	ActD	ActD	ActD	ActD	ActD	ActD	ActD	ActD	ActD	ActD	ActD
Extended Data Fig. 6 j&k		mean_radial_profile_ID_1	mean_radial_profile_ID_2	mean_radial_profile_ID_3	mean_radial_profile_ID_4	mean_radial_profile_ID_5	mean_radial_profile_ID_6	mean_radial_profile_ID_7	mean_radial_profile_ID_8	mean_radial_profile_ID_9	mean_radial_profile_ID_10	mean_radial_profile_ID_11	mean_radial_profile_ID_12	mean_radial_profile_ID_13	mean_radial_profile_ID_14	mean_radial_profile_ID_15	mean_radial_profile_ID_16	mean_radial_profile_ID_17	mean_radial_profile_ID_18	mean_radial_profile_ID_19	mean_radial_profile_ID_20	mean_radial_profile_ID_21	mean_radial_profile_ID_22	mean_radial_profile_ID_23	mean_radial_profile_ID_24	mean_radial_profile_ID_25	mean_radial_profile_ID_26	mean_radial_profile_ID_27	mean_radial_profile_ID_28	mean_radial_profile_ID_29	mean_radial_profile_ID_30	mean_radial_profile_ID_31	mean_radial_profile_ID_32	mean_radial_profile_ID_33	mean_radial_profile_ID_34	mean_radial_profile_ID_35	mean_radial_profile_ID_36	mean_radial_profile_ID_37	mean_radial_profile_ID_38	mean_radial_profile_ID_39	mean_radial_profile_ID_40	mean_radial_profile_ID_41	mean_radial_profile_ID_42	mean_radial_profile_ID_43	mean_radial_profile_ID_44	mean_radial_profile_ID_45	mean_radial_profile_ID_46	mean_radial_profile_ID_47	mean_radial_profile_ID_48
Extended Data Fig. 6 j&k	dist_perc
Extended Data Fig. 6 j&k	5	0.525615	0.708091	0.433348	0.362357	0.409944	0.448464	0.378489	0.386163	0.563181	0.526448	0.561941	0.486157	0.416134	0.355192	0.427378	0.55127	0.340712	0.408272	0.339847	0.529887	0.7759	0.650156	0.858697	0.517709	0.545957	0.595792	0.571345	0.503337	0.368516	0.653202	0.673781	0.623401	0.657019	0.446492	0.389576	0.43206	0.432243	0.411872	0.422662	0.412534	0.772886	0.685683	0.559136	0.690775	0.491501	0.582223	0.334217	0.535653
Extended Data Fig. 6 j&k	10	0.618181	0.718015	0.441268	0.4078	0.403751	0.433318	0.436389	0.477747	0.483349	0.493953	0.561052	0.397007	0.48094	0.39958	0.48321	0.498905	0.370934	0.495472	0.365421	0.461659	0.738585	0.692511	0.863012	0.635922	0.625121	0.647901	0.544428	0.568822	0.467874	0.745763	0.759539	0.527446	0.743546	0.515828	0.385677	0.485307	0.473257	0.430041	0.434596	0.504721	0.74137	0.749768	0.593315	0.639368	0.505274	0.566372	0.401371	0.495845
Extended Data Fig. 6 j&k	15	0.656038	0.693039	0.478079	0.468613	0.420242	0.450695	0.414585	0.473955	0.527458	0.460215	0.687419	0.444418	0.530351	0.447742	0.535919	0.530224	0.369556	0.56256	0.4085	0.461713	0.757987	0.707307	0.887887	0.65325	0.597864	0.724367	0.593469	0.576547	0.534488	0.753648	0.753603	0.582388	0.777575	0.587171	0.452022	0.471488	0.492613	0.441912	0.494031	0.490078	0.729554	0.796735	0.611387	0.728446	0.600566	0.580498	0.410568	0.54438
Extended Data Fig. 6 j&k	20	0.693104	0.673036	0.509706	0.494029	0.413165	0.497748	0.46567	0.476139	0.525671	0.510578	0.736766	0.487263	0.547796	0.5197	0.565211	0.573002	0.438603	0.63229	0.401429	0.479983	0.79449	0.819966	0.952417	0.746399	0.698708	0.715167	0.629534	0.602476	0.577336	0.785125	0.83465	0.653155	0.779183	0.646869	0.487474	0.535098	0.539255	0.476025	0.526304	0.504485	0.76959	0.840815	0.724436	0.710457	0.640418	0.629724	0.449687	0.595496
Extended Data Fig. 6 j&k	25	0.741725	0.745127	0.562339	0.533017	0.510472	0.610253	0.482673	0.546728	0.581898	0.614281	0.767154	0.60023	0.581084	0.567523	0.652836	0.594871	0.481948	0.667893	0.468769	0.527726	0.892549	0.911868	0.916031	0.84089	0.79991	0.830027	0.652007	0.710625	0.702114	0.86115	0.914793	0.761187	0.87026	0.750085	0.53701	0.594514	0.584724	0.476062	0.549712	0.543065	0.82131	0.928828	0.786084	0.820476	0.633758	0.696218	0.496314	0.63708
Extended Data Fig. 6 j&k	30	0.827698	0.820282	0.584474	0.64491	0.582376	0.681109	0.529577	0.589053	0.636812	0.666056	0.834159	0.69114	0.688979	0.690038	0.744554	0.692915	0.575338	0.736957	0.530943	0.626527	0.97771	0.990144	0.98451	0.90427	0.922384	0.854784	0.734056	0.822891	0.848717	0.864465	0.981863	0.937766	0.965124	0.86522	0.609539	0.719011	0.726178	0.625146	0.637971	0.649256	0.983776	0.964726	0.924059	0.957911	0.797458	0.791543	0.589482	0.751354
Extended Data Fig. 6 j&k	35	0.880754	0.929973	0.664936	0.717226	0.70951	0.840652	0.638509	0.708197	0.758438	0.750135	0.886371	0.786003	0.840403	0.788216	0.853964	0.8222	0.735773	0.858015	0.644129	0.755342	1	1	1	1	0.9933	0.870374	0.833014	0.898716	0.976907	0.955847	1	1	0.964604	0.948814	0.71521	0.847146	0.831187	0.775455	0.69246	0.697381	1	0.958291	1	0.973931	0.794472	0.867726	0.706157	0.817138
Extended Data Fig. 6 j&k	40	0.947257	1	0.793024	0.778806	0.859229	0.877028	0.810059	0.824598	0.864649	0.761415	0.972268	0.871359	1	0.893695	0.980248	0.921257	0.825811	0.862259	0.761731	0.850218	0.975347	0.920789	0.92436	0.974272	1	0.895774	0.911719	1	1	1	0.917104	0.956314	1	0.971486	0.824146	0.957144	0.926514	0.8911	0.729218	0.776381	0.968565	1	0.939434	0.953459	0.773252	0.965494	0.827826	0.883182
Extended Data Fig. 6 j&k	45	0.920763	0.935171	0.837482	0.818261	0.87964	0.812132	0.868634	0.841854	0.939557	0.758436	0.933175	0.772364	0.934168	0.892392	0.982051	0.924421	0.852183	0.850793	0.853414	0.841725	0.848849	0.795022	0.890637	0.863309	0.913672	0.861675	0.905734	0.951386	0.901413	0.997121	0.846021	0.918938	0.936936	0.915961	0.844292	0.950044	1	0.93277	0.746767	0.795344	0.832043	0.925917	0.84878	0.843036	0.781741	0.911827	0.839402	0.907386
Extended Data Fig. 6 j&k	50	0.879052	0.825892	0.899684	0.743127	0.948807	0.792443	0.857156	0.821685	0.92003	0.722973	0.860589	0.668784	0.868244	0.897195	0.939989	0.938143	0.741955	0.92055	0.786826	0.803129	0.859345	0.652534	0.777607	0.788557	0.827494	0.790892	0.883761	0.904426	0.804282	0.948631	0.774628	0.791852	0.880589	0.810837	0.740912	0.807764	0.900138	0.908943	0.7411	0.784897	0.765717	0.856866	0.707675	0.770211	0.752526	0.839861	0.726842	0.881059
Extended Data Fig. 6 j&k	55	0.85334	0.775656	0.756338	0.668815	0.872321	0.72218	0.749241	0.757379	0.805857	0.750518	0.786397	0.549737	0.763587	0.778953	0.813459	0.788793	0.666305	0.822437	0.66828	0.708803	0.785264	0.628662	0.807107	0.677332	0.676038	0.740214	0.817972	0.813066	0.70613	0.894673	0.73279	0.69085	0.836897	0.783206	0.672359	0.679237	0.799431	0.805818	0.702114	0.74671	0.672827	0.783164	0.766026	0.737867	0.604865	0.696917	0.659399	0.791284
Extended Data Fig. 6 j&k	60	0.787354	0.718893	0.689303	0.616512	0.784275	0.702323	0.626549	0.658919	0.72438	0.702159	0.744677	0.499248	0.687234	0.612159	0.728649	0.716679	0.58897	0.726173	0.612812	0.617368	0.729839	0.618901	0.782186	0.632411	0.641512	0.72877	0.734791	0.705411	0.641486	0.801942	0.65412	0.616518	0.804903	0.731096	0.600196	0.54535	0.721363	0.71762	0.614718	0.698294	0.663039	0.759691	0.720248	0.70886	0.562773	0.652376	0.591494	0.7359
Extended Data Fig. 6 j&k	65	0.77604	0.711814	0.713459	0.578469	0.738849	0.71874	0.596354	0.639641	0.727814	0.696655	0.729952	0.517631	0.699128	0.619553	0.757621	0.768556	0.568409	0.661678	0.628903	0.665144	0.737948	0.637762	0.772189	0.642691	0.699183	0.778115	0.800362	0.741274	0.671098	0.791976	0.681186	0.632434	0.876636	0.720022	0.651349	0.526918	0.693257	0.662131	0.683348	0.731434	0.68243	0.772375	0.778365	0.729483	0.600292	0.683274	0.609381	0.741234
Extended Data Fig. 6 j&k	70	0.820714	0.771421	0.767346	0.641737	0.774036	0.748418	0.657088	0.676417	0.743712	0.77396	0.812666	0.597066	0.754051	0.674159	0.76566	0.785897	0.632559	0.702781	0.704614	0.701451	0.765987	0.725602	0.801965	0.696642	0.748405	0.793779	0.847244	0.739554	0.759653	0.788217	0.741893	0.639203	0.86483	0.796494	0.681579	0.62264	0.697483	0.728636	0.708457	0.768314	0.754078	0.779701	0.858426	0.811963	0.736964	0.761289	0.72248	0.795819
Extended Data Fig. 6 j&k	75	0.873677	0.854085	0.831063	0.771079	0.819997	0.845969	0.761576	0.76756	0.8314	0.871985	0.885455	0.73514	0.825532	0.790476	0.858996	0.949166	0.761755	0.852999	0.775728	0.826656	0.835892	0.781189	0.886854	0.755046	0.829354	0.920854	0.924232	0.802724	0.855189	0.817586	0.850626	0.715993	0.864076	0.869138	0.787059	0.744631	0.786312	0.83065	0.904685	0.876727	0.816429	0.856799	0.918227	0.904212	0.910542	0.897428	0.849437	0.900115
Extended Data Fig. 6 j&k	80	1	0.892785	0.995646	0.899549	0.957771	0.94493	0.882332	0.902399	0.973319	0.944458	1	0.919844	0.92564	0.935764	1	1	0.937243	0.949607	0.924278	0.957154	0.856877	0.798695	0.948117	0.879038	0.892778	1	1	0.823138	0.905701	0.838847	0.892854	0.794381	0.913694	1	0.968638	0.910734	0.899775	0.927283	1	0.942717	0.885894	0.892704	0.998172	1	1	1	1	1
Extended Data Fig. 6 j&k	85	0.999517	0.857883	1	1	1	1	1	1	1	1	0.999217	1	0.934519	1	0.991322	0.95014	1	1	1	1	0.826553	0.781941	0.84623	0.815134	0.839128	0.992003	0.975855	0.857336	0.93342	0.823066	0.870874	0.810102	0.982172	0.984801	1	1	0.993537	1	0.995257	1	0.841419	0.841557	0.953256	0.999523	0.939289	0.961759	0.95112	0.936391
Extended Data Fig. 6 j&k	90	0.893394	0.815295	0.955462	0.851132	0.942838	0.916848	0.847602	0.87297	0.882265	0.873542	0.838318	0.862776	0.796277	0.832367	0.830564	0.767855	0.899929	0.841142	0.849002	0.858707	0.657914	0.661808	0.676138	0.597585	0.591869	0.739572	0.726669	0.732386	0.73939	0.775317	0.729933	0.719686	0.859203	0.934262	0.848159	0.824167	0.86717	0.871395	0.800993	0.893973	0.694825	0.733106	0.75918	0.801308	0.670116	0.701686	0.704051	0.715745
Extended Data Fig. 6 j&k	95	0.665692	0.660981	0.629737	0.584447	0.665336	0.639423	0.532503	0.66872	0.651215	0.641726	0.583343	0.569253	0.568257	0.537432	0.557838	0.595421	0.668235	0.571994	0.563257	0.549757	0.4465	0.439159	0.457668	0.355294	0.36621	0.389121	0.469008	0.479178	0.461834	0.572075	0.537462	0.521239	0.605177	0.634896	0.564442	0.605549	0.576918	0.633891	0.579502	0.713678	0.459914	0.501005	0.481751	0.537292	0.381063	0.423303	0.414905	0.415329
Extended Data Fig. 6 j&k	100	0.574555	0.551731	0.537734	0.505726	0.637264	0.602028	0.481741	0.646401	0.60084	0.634321	0.48441	0.458519	0.559199	0.410123	0.457552	0.453771	0.58049	0.467201	0.512337	0.485882	0.421268	0.395991	0.394897	0.310623	0.349486	0.337752	0.369701	0.377752	0.376177	0.496589	0.466663	0.478	0.494318	0.565538	0.518926	0.507224	0.516573	0.505411	0.510107	0.658459	0.446038	0.412071	0.346088	0.424754	0.338457	0.326518	0.323893	0.329722
Extended Data Fig. 6 j&k	105	0.434312	0.454959	0.349497	0.328118	0.395499	0.39443	0.301167	0.470046	0.463037	0.425669	0.386573	0.291074	0.378173	0.298223	0.332443	0.368885	0.38523	0.331901	0.335655	0.334747	0.338746	0.252293	0.306047	0.218197	0.233884	0.225699	0.293886	0.282291	0.285759	0.430323	0.383883	0.362904	0.406502	0.354311	0.354655	0.347552	0.354385	0.344952	0.367338	0.529241	0.323231	0.341424	0.26512	0.330508	0.198895	0.225705	0.220403	0.217855
Extended Data Fig. 6l		Mean GFP fluorescence intensity over background (a.u.)
Extended Data Fig. 6l	N2 dmso	2.21507	1.43325	1.05729	1.62479	0.553075	-0.25207	1.50938	1.82058	2.25783	2.03902	0.425016	1.09589	0.288278	0.505532	1.29767	0.687694	0.364216	0.599894	0.560724	0.734942	0.18193	1.04789	0.383882	0.309815	0.627665	0.712503	2.00355	1.0555	1.94014	2.13973	0.862534	0.934055	0.706071	1.28026	1.55275	1.6898	1.26902	0.908925	1.35236	0.601049	0.602506	0.701671	0.556177	1.50728	1.19361	1.28546	1.29261	0.618818
Extended Data Fig. 6l	RAGA-1GF-GFP DMSO	12.0806	9.10997	9.92851	9.57929	9.03714	10.0652	12.8297	19.1146	11.6	10.654	7.32074	13.5669	6.52751	16.5128	13.1382	14.3985	13.7457	16.874	13.6353	14.8926	11.7441	7.52103	6.76334	15.7073	10.454	10.6682	10.1836	6.64871	10.3283	14.5114	11.4973	10.924	13.046	9.85066	12.7014	10.5926	11.6465	4.47897	3.98006	5.482	5.1846	5.7888	6.16635	5.84328	5.76599	7.09685	5.68914	6.81278
Extended Data Fig. 6l	RAGA-1GF-GFP ActD	11.7079	23.9759	12.3695	10.7695	14.8751	10.9508	15.0873	11.5863	11.6395	11.3442	10.8047	8.78401	9.10344	13.5319	10.2432	12.4608	9.88667	9.48724	15.9109	10.7377	10.6124	10.6756	9.81223	11.3523	9.01304	7.96277	12.6376	7.39184	7.13672	7.85359	7.77482	10.047	7.6516	12.9574	6.95438	5.37595	7.37534	6.73608	5.48612	4.3162	5.86533	4.44865	4.39246	10.5874	3.81344	3.98199	6.52331	4.78912
Extended Data Fig. 6n	The source data for this plot are the same as Fig. 6d, they can be found in Source Data Fig. 6
[truncated: 126 more columns]
