# Supplementary material for: Fasting shapes chromatin architecture through an mTOR/RNA Pol I axis
Source: Nat Cell Biol. 2024 Sep 19;26(11):1903–17. doi: 10.1038/s41556-024-01512-w (PMC11567895; doi:10.1038/s41556-024-01512-w)
Supplement: Supplementary file 17 — Statistical source data. [file 41556_2024_1512_MOESM17_ESM.xlsx]

## Sheet: Extended Data Fig. 7
Extended Data Fig. 7a		Mean GFP intensity over background (a.u.) in intestine
Extended Data Fig. 7a	EtOH	488.333	555.537	1002.55	551.29	784.422	590.939	723.242	989.835	482.146	935.111	706.244	619.355	647.256	472.213	594.937	484.491	719.726	565.547	675.165	803.976	463.573	634.448	622.713	563.119	657.493	619.091	891.706	590.838	860.914	683.98	751.204	840.106	576.328	959.645	685.039	806.301	566.957	400.951	466.777	608.844	517.659	791.118	601.364	586.966	660.562	487.618	789.327	642.518
Extended Data Fig. 7a	1h auxin	373.742	319.653	647.07	445.809	430.766	763.094	426.65	566.896	742.22	446.714	537.1	459.389	261.031	386.6	461.226	563.5	457.305	583.42	421.887	650.209	416.118	624.057	521.333	477.703	416.507	432.361	614.031	606.253	810.975	509.037	746.405	682.148	573.881	960.374	718.131	284.98	303.55	620.087	379.837	522.13	633.021	498.013	624.511	419.406	535.533	520.495	437.545	264.788
Extended Data Fig. 7a	3h auxin	125.479	131.432	239.19	93.9007	200.129	204.001	153.349	288.619	175.608	308.53	217.867	212.575	151.329	167.963	198.804	205.991	185.128	255.816	278.042	224.965	412.611	368.202	312.394	294.726	84.1793	68.4523	125.433	95.3393	135.233	98.2093	139.807	139.839	310.902	221.652	240.487	173.055	77.5637	112.236	160.579	144.416	144.557	130.275	168.281	222.557	199.616	320.421	262.344	230.801
Extended Data Fig. 7a	8h auxin	24.5477	32.7807	24.5907	23.6777	21.5757	30.1867	21.4717	29.3807	35.7687	66.3927	92.0067	82.4087	22.4257	31.0997	20.2957	29.1157	23.4757	19.2257	20.6517	37.0567	30.9887	48.0547	43.7397	45.4397	13.9133	17.9923	21.5283	19.1283	21.0543	18.5983	22.7853	40.3573	20.4633	27.7263	46.4723	38.2593	31.494	13.316	18.575	17.824	19.833	17.196	16.812	38.216	28.974	26.299	53.92	56.144
Extended Data Fig. 7b		Mean GFP intensity over TIR-1 only in whole animals
Extended Data Fig. 7b	Pol I preauxin	28224.3	31270.2	29903.8	24404.3	20631.3	30648.5	18748.6	22232	28684.9	33844.5	33505	21670.3	25309	29573.2	30628.3	10905.6	17089.1	7255.96	21904	21928.9	21672.5	21565.2	18899.3	16959.6	16587.7	23885.4	19107.2	17594.5	18090.9	17831.4
Extended Data Fig. 7b	Pol I 8h auxin	161.087	98.6354	-795.523	108.398	274.054	-214.596	1005.76	1059.75	478.01	1032.33	1618.83	173.546	2470.46	449.303	1726	558.959	845.294	1090.6	455.752	874.005	1400.33	-1.93013	1239.66	881.284	-5.70013	612.919	435.374	1069.48	2209.49	568.243
Extended Data Fig. 7c	sum of pre-rRNA FISH intensity over mean of TIR1 in the same tissue
Extended Data Fig. 7c	TIR1 int	0.582295	0.631504	0.582559	0.471394	0.338436	0.261413	0.390417	0.527636	0.41485	0.581556	0.472307	0.306543	0.772173	1.29537	1.16165	1.28181	1.0834	1.35964	1.4561	2.18387	1.8897	1.67423	1.82073	1.53446	0.863345	1.37318	1.45665	1.24327	1.32268	1.05071	0.728769	1.13177	0.907445	0.909362	0.440956	0.527035	0.742183	1.41448	1.18722	1.27851	0.876764	1.36975	0.721867	1.38448	0.9971	1.24192	0.919585	0.831895
Extended Data Fig. 7c	Pol I int	0.348647	0.12804	0.180761	0.528108	0.455413	0.500614	0.427957	0.279177	0.132021	0.384464	0.311977	0.311531	0.39337	0.122365	0.308678	0.400989	0.621625	1.22506	0.798702	1.24188	1.39448	1.20723	1.27902	1.15698	0.308823	0.419907	0.413263	0.426129	0.687138	0.136709	0.355011	0.403824	0.228103	0.275112	0.488175	0.944395	0.475866	0.690551	0.0822333	0.603234	0.804786	0.306722	0.457768	0.391068	0.105354	0.494867	0.414047	0.361834
Extended Data Fig. 7c	TIR1 hyp	0.435848	0.204371	0.185276	0.276188	0.134256	0.659885	0.583153	0.582543	0.672512	0.423724	1.2799	1.25153	1.32419	1.00527	0.895581	1.66182	2.10431	1.0395	1.77957	1.26966	1.45553	1.23414	1.15494	1.54749	1.2303	1.2563	1.06945	0.394561	0.485477	0.244183	1.27927	1.23621	1.44033	1.32048	1.09396	1.78144	1.43716	0.919298	1.06904	0.565716	1.1964	1.25663	0.963198	0.798919	0.792669	1.45915	1.94135	1.49432
Extended Data Fig. 7c	Pol I hyp	0.0485043	0.0487487	0.0610592	0.0607053	0.0238822	0.0324007	0.0446219	0.0331361	0.0374922	0.0340482	0.0337526	0.0303724	0.0100809	0.185088	0.0473884	0.00745762	0.0101862	0	0	0	0.0210993	0.0151956	0.0139552	0.0108838	0.00882194	0.00825222	0.0159956	0.03544	0.0307956	0.00489308	0.046946	0.0821066	0.0276139	0.0115225	0.0106183	0.060581	0.0598692	0.0431327	0.0230148	0.0375473	0.0432652	0.0602937	0.0285325	0	0.0209495	0.0680635	0.0725572	0.0356403
Extended Data Fig. 7c	TIR1 mus	0.702944	0.908294	0.640468	0.909371	0.558369	0.334845	0.286876	0.584104	0.666883	0.589984	0.681565	0.596634	1.00026	1.07469	0.810373	0.588823	1.20413	0.97665	1.68911	1.82562	1.06899	1.5979	0.865306	1.10934	1.10028	1.09931	1.13968	1.06518	0.98044	1.41264	1.07978	1.14932	0.860416	0.717899	0.769702	0.731413	0.846823	1.21669	1.17385	1.21107	1.90641	1.61247	1.49374	1.14396	0.990866	1.13038	0.966743	0.977887
Extended Data Fig. 7c	Pol I mus	0.443049	0.190333	0.649711	0.613323	0.44483	0.546766	0.549318	0.206268	0.521035	0.259032	0.349162	0.484492	0.196682	0.27607	0.478952	0.455158	0.550346	0.203858	0.363659	0.355378	0.264674	0.356082	0.161313	0.225143	0.503705	0.56199	0.728249	0.179153	0.795669	0.721236	0.266212	0.20759	0.336111	0.418368	0.32129	0.563864	0.373313	0.300599	0.295878	0.277776	0.643271	0.290843	0.51091	0.349095	0.376564	0.207075	0.507433	0.521074
Extended Data Fig. 7d	The source data for this plot are the same as Fig. 7 b, e, they can be found in Source Data Fig.7
Extended Data Fig. 7e&f		Muscle >9 pixels Pol I-AID	Muscle >9 pixels Pol I-AID	Muscle >9 pixels Pol I-AID	Muscle >9 pixels Pol I-AID	Muscle >9 pixels Pol I-AID	Muscle >9 pixels Pol I-AID	Muscle >9 pixels Pol I-AID	Muscle >9 pixels Pol I-AID	Muscle >9 pixels Pol I-AID	Muscle >9 pixels Pol I-AID	Muscle >9 pixels Pol I-AID	Muscle >9 pixels Pol I-AID	Muscle >9 pixels Pol I-AID	Muscle >9 pixels Pol I-AID	Muscle >9 pixels Pol I-AID	Muscle >9 pixels Pol I-AID	Muscle >9 pixels Pol I-AID	Muscle >9 pixels Pol I-AID	Muscle >9 pixels Pol I-AID	Muscle >9 pixels Pol I-AID	Muscle >9 pixels Pol I-AID	Muscle >9 pixels Pol I-AID	Muscle >9 pixels Pol I-AID	Muscle >9 pixels Pol I-AID	Muscle >9 pixels Pol I-AID	Muscle >9 pixels Pol I-AID	Muscle >9 pixels Pol I-AID	Muscle >9 pixels Pol I-AID	Muscle >9 pixels Pol I-AID	Muscle >9 pixels Pol I-AID	Muscle >9 pixels Pol I-AID	Muscle >9 pixels Pol I-AID	Muscle >9 pixels Pol I-AID	Muscle >9 pixels Pol I-AID	Muscle >9 pixels Pol I-AID	Muscle >9 pixels Pol I-AID	Muscle >9 pixels Pol I-AID	Muscle >9 pixels Pol I-AID	Muscle >9 pixels Pol I-AID	Muscle >9 pixels Pol I-AID	Muscle >9 pixels Pol I-AID	Muscle >9 pixels Pol I-AID	Muscle >9 pixels Pol I-AID	Muscle >9 pixels Pol I-AID	Muscle >9 pixels Pol I-AID	Muscle >9 pixels Pol I-AID	Muscle >9 pixels Pol I-AID	Muscle >9 pixels Pol I-AID
Extended Data Fig. 7e&f		mean_radial_profile_ID_1
Extended Data Fig. 7e&f	dist_perc
Extended Data Fig. 7e&f	5	0.626165	0.658559	0.540786	0.500428	0.655288	0.575909	0.46662	0.711136	1	0.780393	0.953158	0.667146	0.566552	0.862796	0.607682	0.671801	0.545279	0.730099	0.722851	0.500625	0.620963	0.78318	0.870421	0.689623	0.653007	0.892202	0.819457	0.730902	0.934922	0.603078	0.718193	0.578786	0.778849	0.691136	0.729062	0.71299	0.953592	0.741241	0.792078	0.666128	0.799547	0.802023	0.899879	0.608619	0.945954	0.645166	0.667751	0.68158
Extended Data Fig. 7e&f	10	0.660716	0.545624	0.552445	0.484914	0.722955	0.577943	0.546525	0.742815	0.954888	0.691906	0.926332	0.667431	0.607069	0.744373	0.543995	0.500418	0.556449	0.587969	0.879853	0.584037	0.646625	0.878327	0.81975	0.576223	0.731556	0.827722	0.784526	0.773645	0.886674	0.604349	0.746005	0.662772	0.677274	0.77934	0.665862	0.790309	0.981785	0.660378	1	0.725806	0.774905	0.760124	0.960381	0.722197	0.959538	0.635675	0.677052	0.91799
Extended Data Fig. 7e&f	15	0.645498	0.548771	0.655361	0.509309	0.72738	0.641663	0.668873	0.817659	0.892479	0.677663	0.836871	0.757169	0.658481	0.873009	0.742904	0.431308	0.666186	0.594688	1	0.809811	0.632868	0.972613	0.709203	0.558731	0.792767	1	0.856765	0.91938	1	0.609346	0.856955	0.805032	0.654761	0.744719	0.832109	0.947395	0.975583	0.696257	0.872681	0.832803	0.792233	0.813696	0.962582	0.834489	1	0.676444	0.742513	1
Extended Data Fig. 7e&f	20	0.721617	0.657006	0.753284	0.602751	0.831227	0.756567	0.780723	0.887957	0.861448	0.702812	0.689136	0.839755	0.757841	0.716221	0.624649	0.471144	0.646308	0.656906	0.975733	0.793397	0.745629	0.930401	0.782438	0.670253	0.810451	0.907495	0.950896	1	0.924582	0.643147	0.916731	0.925727	0.729321	0.878399	0.911365	0.890253	1	0.737072	0.952583	0.95717	0.75471	0.847481	0.876658	0.94623	0.888066	0.79173	0.793236	0.982184
Extended Data Fig. 7e&f	25	0.724039	0.726465	0.826507	0.730348	0.724766	0.856663	0.978693	0.927662	0.871594	0.707463	0.715693	0.853354	0.906512	0.754742	0.77258	0.499996	0.773043	0.642265	0.944969	0.891567	0.765141	0.922034	0.599966	0.775388	0.90734	0.995949	1	0.963981	0.898905	0.82204	1	0.918775	0.824661	0.83671	0.96108	0.934981	0.953082	0.791303	0.949894	0.963165	0.752404	0.927309	1	1	0.953889	0.918109	0.76301	0.954601
Extended Data Fig. 7e&f	30	0.836839	0.870879	0.84524	0.782932	0.863652	0.957201	1	0.947242	0.925978	0.768223	0.736682	0.880454	0.960359	0.787408	0.78308	0.627104	0.805542	0.727842	0.903369	1	0.770856	1	0.728399	0.913931	0.969419	0.915213	0.997784	0.926997	0.849735	0.911752	0.981998	0.910404	0.89158	1	1	0.931396	0.9141	0.890884	0.922569	0.985209	0.831803	0.946089	0.970581	0.936119	0.993783	0.966575	0.811707	0.9004
Extended Data Fig. 7e&f	35	0.83816	0.889171	0.904376	0.867314	0.961145	1	0.939393	1	0.917437	0.848199	0.86023	0.934721	0.973418	0.808249	0.772115	0.733264	0.877773	0.80952	0.846203	0.915065	0.786949	0.933285	0.819767	0.984256	0.916118	0.924397	0.894842	0.952928	0.853741	1	0.98196	0.869552	0.966783	0.973694	0.95527	1	0.90208	0.97917	0.886471	1	0.949683	0.965967	0.877159	0.874525	0.961441	1	0.875624	0.770257
Extended Data Fig. 7e&f	40	0.887289	0.947449	0.938248	0.915458	0.974608	0.978098	0.828735	0.912016	0.915348	0.871772	0.88294	1	1	0.921494	0.841705	0.850582	0.893621	0.878099	0.759188	0.947082	0.791786	0.829709	0.850351	1	1	0.936754	0.821191	0.946529	0.877215	0.932393	0.905368	0.90559	0.994207	0.908394	0.818713	0.922163	0.914518	0.890382	0.803537	0.983068	0.95078	1	0.82255	0.800082	0.882964	0.973009	0.932014	0.68098
Extended Data Fig. 7e&f	45	0.921692	0.996647	0.954861	0.924902	1	0.936084	0.820956	0.940617	0.879012	0.973278	1	0.978133	0.949586	0.984909	0.855669	0.938619	0.942993	0.979769	0.724293	0.907056	0.808197	0.775648	0.757176	0.968784	0.858987	0.839285	0.78506	0.907589	0.914505	0.894772	0.835191	0.931651	1	0.874342	0.766253	0.964664	0.885956	1	0.820574	0.994622	1	0.927718	0.831779	0.81187	0.868092	0.975866	1	0.65637
Extended Data Fig. 7e&f	50	0.985842	1	0.941798	1	0.992465	0.901477	0.733926	0.848688	0.829301	1	0.973883	0.982957	0.930781	0.940588	0.856938	0.965088	0.989745	0.950307	0.705008	0.91699	0.861927	0.747226	1	0.995187	0.786138	0.838511	0.808321	0.989874	0.949966	0.840374	0.803463	0.976199	0.99733	0.794938	0.731823	0.843519	0.936611	0.884976	0.82313	0.8812	0.867899	0.959329	0.873461	0.758839	0.846905	0.882533	0.966852	0.698286
Extended Data Fig. 7e&f	55	0.971668	0.978544	0.935493	0.896483	0.938473	0.853755	0.770641	0.871475	0.763538	0.985787	0.927828	0.923898	0.911526	1	0.860296	1	1	1	0.712238	0.833792	0.935519	0.709015	0.869915	0.922087	0.733734	0.818312	0.697445	0.953958	0.933811	0.781202	0.69045	1	0.98442	0.771072	0.75558	0.889612	0.890615	0.833973	0.777799	0.883545	0.881825	0.94915	0.864462	0.786565	0.740699	0.892664	0.866512	0.691409
Extended Data Fig. 7e&f	60	1	0.929251	1	0.876905	0.910984	0.894715	0.867794	0.812583	0.751119	0.896977	0.930938	0.917246	0.927354	0.921055	0.914643	0.989108	0.956022	0.974114	0.720131	0.788356	1	0.625488	0.82407	0.884756	0.695597	0.76801	0.640549	0.951581	0.922465	0.719344	0.731076	0.991198	0.956304	0.783374	0.737782	0.824684	0.926562	0.760689	0.79747	0.867637	0.826629	0.91548	0.923143	0.794345	0.703873	0.858461	0.828699	0.66609
Extended Data Fig. 7e&f	65	0.95098	0.903908	0.865149	0.846425	0.879405	0.834476	0.890498	0.942697	0.698606	0.828758	0.859178	0.824722	0.881056	0.851916	1	0.912949	0.983374	0.939689	0.705488	0.725568	0.935238	0.640947	0.852796	0.815058	0.673134	0.807969	0.698834	0.933561	0.913669	0.656227	0.729489	0.936798	0.874182	0.769747	0.749329	0.847096	0.864919	0.744164	0.737244	0.93972	0.764854	0.860598	0.935011	0.733452	0.668677	0.89564	0.84295	0.655042
Extended Data Fig. 7e&f	70	0.916324	0.832091	0.863211	0.73853	0.888038	0.997247	0.877842	0.869655	0.724	0.829044	0.927922	0.810831	0.783018	0.805635	0.914772	0.919566	0.896637	0.960733	0.742195	0.742514	0.9653	0.659607	0.914925	0.796718	0.693059	0.816228	0.646214	0.859146	0.872397	0.636568	0.739389	0.925647	0.823087	0.753703	0.658964	0.834932	0.783028	0.693432	0.7642	0.910824	0.776813	0.852191	0.830726	0.764495	0.617248	0.849823	0.781367	0.57517
Extended Data Fig. 7e&f	75	0.926284	0.821925	0.837934	0.722527	0.852844	0.884621	0.842181	0.895889	0.735767	0.765338	0.825021	0.754383	0.821996	0.764331	0.932683	0.866414	0.874258	0.899089	0.705932	0.700177	0.8553	0.538674	0.748133	0.791721	0.687748	0.829053	0.702325	0.773501	0.850464	0.608873	0.721085	0.881341	0.770211	0.716152	0.620297	0.825211	0.778611	0.63517	0.735593	0.900537	0.700312	0.838711	0.760951	0.662461	0.5745	0.808475	0.71664	0.525493
Extended Data Fig. 7e&f	80	0.836203	0.699938	0.748771	0.668929	0.809281	0.872204	0.789969	0.802315	0.708464	0.728913	0.820922	0.696668	0.73312	0.596995	0.82773	0.737151	0.676638	0.749866	0.614528	0.63921	0.784518	0.584943	0.647374	0.692085	0.619203	0.89122	0.616978	0.822459	0.788203	0.557438	0.665368	0.803484	0.695461	0.706504	0.568134	0.792371	0.766367	0.640295	0.681982	0.747851	0.681305	0.795793	0.693528	0.581203	0.560343	0.74656	0.623292	0.486988
Extended Data Fig. 7e&f	85	0.713867	0.660189	0.587166	0.630775	0.665371	0.769401	0.624148	0.727386	0.612358	0.661335	0.729414	0.605015	0.68328	0.625936	0.795425	0.678867	0.711605	0.631239	0.556735	0.63382	0.680897	0.559625	0.554367	0.659992	0.561461	0.70922	0.476291	0.582576	0.621412	0.488106	0.527563	0.692275	0.575872	0.622441	0.528336	0.684288	0.657051	0.526619	0.627547	0.684822	0.676276	0.697382	0.607345	0.502124	0.463298	0.552677	0.549627	0.442288
Extended Data Fig. 7e&f	90	0.467613	0.492482	0.713422	0.519758	0.566932	0.616772	0.559047	0.661631	0.637882	0.475504	0.657977	0.473089	0.61603	0.386778	0.671826	0.55317	0.577893	0.546342	0.427187	0.529877	0.608951	0.401034	0.485982	0.527041	0.46684	0.656434	0.418685	0.585442	0.53188	0.360778	0.477509	0.63382	0.466119	0.394602	0.529679	0.620999	0.509496	0.435181	0.497314	0.513987	0.510179	0.599553	0.492213	0.392897	0.353594	0.486934	0.398768	0.376596
Extended Data Fig. 7e&f	95	0.350843	0.308502	0.422918	0.32841	0.345542	0.297258	0.338691	0.501187	0.371105	0.311467	0.412107	0.346949	0.389303	0.374015	0.372604	0.343083	0.316955	0.250472	0.288944	0.332881	0.341561	0.264796	0.307701	0.352071	0.296093	0.340024	0.249605	0.502894	0.269389	0.214648	0.297102	0.485954	0.348924	0.398022	0.315289	0.386321	0.465009	0.33777	0.437094	0.387751	0.352751	0.370452	0.3336	0.280976	0.233428	0.266782	0.232157	0.267303
Extended Data Fig. 7e&f	100	0.161092	0.147881	0.195807	0.120619	0.151807	0.170463	0.16476	0.284315	0.167641	0.150227	0.27736	0.107423	0.186352	0.168235	0.216074	0.221298	0.213366	0.140642	0.197293	0.206941	0.204858	0.141241	0.165211	0.167231	0.164992	0.20663	0.148859	0.197661	0.17012	0.116988	0.196505	0.260254	0.194604	0.189248	0.201308	0.206658	0.255785	0.199775	0.255934	0.234078	0.207368	0.211709	0.2056	0.192233	0.133754	0.157679	0.107171	0.174342
Extended Data Fig. 7e&f	105		0.294791		0.189457			0.369077		0.268431	0.331945	0.527063	0.160311	0.281833								0.338726			0.331494				0.255597		0.224482		0.463288	0.26219		0.280149			0.35264		0.360896	0.21365	0.299688		0.270361	0.172266	0.263339	0.216796	0.266949
[truncated: 167 more columns]
