# Supplementary material for: Fasting shapes chromatin architecture through an mTOR/RNA Pol I axis
Source: Nat Cell Biol. 2024 Sep 19;26(11):1903–17. doi: 10.1038/s41556-024-01512-w (PMC11567895; doi:10.1038/s41556-024-01512-w)
Supplement: Supplementary file 18 — Statistical source data. [file 41556_2024_1512_MOESM18_ESM.xlsx]

## Sheet: Extended Data Fig. 8
Extended Data Fig. 8 d&e		TIR1-12h auxin	TIR1-12h auxin	TIR1-12h auxin	TIR1-12h auxin	TIR1-12h auxin	TIR1-12h auxin	TIR1-12h auxin	TIR1-12h auxin	TIR1-12h auxin	TIR1-12h auxin	TIR1-12h auxin	TIR1-12h auxin	TIR1-12h auxin	TIR1-12h auxin	TIR1-12h auxin	TIR1-12h auxin	TIR1-12h auxin	TIR1-12h auxin	TIR1-12h auxin	TIR1-12h auxin	TIR1-12h auxin	TIR1-12h auxin	TIR1-12h auxin	TIR1-12h auxin	TIR1-12h auxin	TIR1-12h auxin	TIR1-12h auxin	TIR1-12h auxin	TIR1-12h auxin	TIR1-12h auxin	TIR1-12h auxin	TIR1-12h auxin	TIR1-12h auxin	TIR1-12h auxin	TIR1-12h auxin	TIR1-12h auxin	TIR1-12h auxin	TIR1-12h auxin	TIR1-12h auxin	TIR1-12h auxin	TIR1-12h auxin	TIR1-12h auxin	TIR1-12h auxin	TIR1-12h auxin	TIR1-12h auxin	TIR1-12h auxin	TIR1-12h auxin	TIR1-12h auxin
Extended Data Fig. 8 d&e		mean_radial_profile_ID_1	mean_radial_profile_ID_2	mean_radial_profile_ID_3	mean_radial_profile_ID_4	mean_radial_profile_ID_5	mean_radial_profile_ID_6	mean_radial_profile_ID_7	mean_radial_profile_ID_8	mean_radial_profile_ID_9	mean_radial_profile_ID_10	mean_radial_profile_ID_11	mean_radial_profile_ID_12	mean_radial_profile_ID_13	mean_radial_profile_ID_14	mean_radial_profile_ID_15	mean_radial_profile_ID_16	mean_radial_profile_ID_17	mean_radial_profile_ID_18	mean_radial_profile_ID_19	mean_radial_profile_ID_20	mean_radial_profile_ID_21	mean_radial_profile_ID_22	mean_radial_profile_ID_23	mean_radial_profile_ID_24	mean_radial_profile_ID_25	mean_radial_profile_ID_26	mean_radial_profile_ID_27	mean_radial_profile_ID_28	mean_radial_profile_ID_29	mean_radial_profile_ID_30	mean_radial_profile_ID_31	mean_radial_profile_ID_32	mean_radial_profile_ID_33	mean_radial_profile_ID_34	mean_radial_profile_ID_35	mean_radial_profile_ID_36	mean_radial_profile_ID_37	mean_radial_profile_ID_38	mean_radial_profile_ID_39	mean_radial_profile_ID_40	mean_radial_profile_ID_41	mean_radial_profile_ID_42	mean_radial_profile_ID_43	mean_radial_profile_ID_44	mean_radial_profile_ID_45	mean_radial_profile_ID_46	mean_radial_profile_ID_47	mean_radial_profile_ID_48
Extended Data Fig. 8 d&e	dist_perc
Extended Data Fig. 8 d&e	5	0.488071	0.556932	0.468263	0.648196	0.77811	0.494321	0.481349	0.395139	0.517477	0.546153	0.569426	0.326794	0.51621	0.417982	0.457844	0.669864	0.321128	0.729292	0.336407	0.306218	0.616324	0.544927	0.50984	0.544311	0.593277	0.636122	0.534694	0.71866	0.573969	0.715628	0.502731	0.519549	0.535985	0.353697	0.405521	0.497097	0.3725	0.765732	0.590662	0.522683	0.354876	0.578554	0.794854	0.359443	0.588182	0.507409	0.415394	0.395643
Extended Data Fig. 8 d&e	10	0.510766	0.574732	0.455873	0.608362	0.726583	0.525685	0.460758	0.394892	0.483581	0.52161	0.578619	0.386509	0.521815	0.454753	0.392979	0.706916	0.319954	0.773829	0.327593	0.361679	0.587512	0.556144	0.49415	0.456043	0.577549	0.506051	0.542446	0.756619	0.513045	0.62004	0.515138	0.465977	0.496186	0.356198	0.390297	0.490514	0.396093	0.723245	0.584029	0.571932	0.378501	0.52673	0.717452	0.353577	0.537815	0.509333	0.473508	0.367515
Extended Data Fig. 8 d&e	15	0.486186	0.595106	0.49303	0.51828	0.697358	0.489799	0.422702	0.417014	0.549979	0.523623	0.588923	0.407702	0.53104	0.47096	0.400597	0.706739	0.341144	0.743586	0.324043	0.369618	0.574913	0.546942	0.482852	0.467223	0.6267	0.531136	0.561484	0.774093	0.5265	0.644329	0.519512	0.453677	0.499636	0.386098	0.385263	0.49256	0.406694	0.704536	0.562215	0.573393	0.386242	0.547716	0.688306	0.370381	0.556643	0.509071	0.487735	0.387289
Extended Data Fig. 8 d&e	20	0.512586	0.614627	0.517548	0.486212	0.72324	0.469745	0.431735	0.401966	0.566221	0.55557	0.60917	0.42258	0.563959	0.480496	0.405643	0.69633	0.337731	0.748523	0.344795	0.381394	0.578984	0.562801	0.486583	0.47928	0.624339	0.554975	0.576108	0.808129	0.528398	0.640726	0.527978	0.480205	0.520677	0.399729	0.402969	0.490394	0.400725	0.713717	0.565885	0.574168	0.389139	0.54984	0.709071	0.381415	0.563083	0.522243	0.497445	0.405206
Extended Data Fig. 8 d&e	25	0.531807	0.6264	0.529419	0.501729	0.740069	0.469568	0.457476	0.407091	0.525654	0.560904	0.622386	0.410214	0.586821	0.505096	0.42356	0.655243	0.330825	0.745643	0.363759	0.391976	0.586828	0.588108	0.49843	0.503823	0.621014	0.578587	0.600726	0.807341	0.533917	0.646203	0.556678	0.48557	0.518126	0.420436	0.399546	0.496743	0.422672	0.710447	0.592623	0.60789	0.406421	0.558559	0.714461	0.388583	0.581943	0.541205	0.515325	0.407734
Extended Data Fig. 8 d&e	30	0.566688	0.61537	0.527923	0.53481	0.73665	0.480525	0.504664	0.431313	0.522101	0.594467	0.633941	0.422672	0.627578	0.532505	0.449443	0.663641	0.357067	0.732072	0.387245	0.428288	0.592839	0.61035	0.546142	0.539335	0.642104	0.593339	0.624364	0.795602	0.563804	0.654963	0.60888	0.502237	0.536878	0.428552	0.420901	0.528254	0.438659	0.697913	0.587284	0.628909	0.439398	0.590924	0.732496	0.376785	0.597905	0.556278	0.54196	0.422371
Extended Data Fig. 8 d&e	35	0.604713	0.637225	0.573871	0.601876	0.765546	0.507481	0.550052	0.465818	0.535174	0.614341	0.628846	0.472169	0.657304	0.567672	0.511779	0.633349	0.374954	0.726792	0.405181	0.456537	0.614697	0.667001	0.622228	0.559628	0.676642	0.621878	0.650388	0.805545	0.574646	0.672182	0.700724	0.528909	0.566052	0.466684	0.439269	0.547365	0.45394	0.718421	0.59201	0.665412	0.566186	0.628411	0.749643	0.398984	0.636578	0.601928	0.552456	0.455947
Extended Data Fig. 8 d&e	40	0.644964	0.643508	0.612152	0.685517	0.796444	0.513395	0.627264	0.501565	0.566495	0.677886	0.67215	0.546803	0.708503	0.635709	0.591796	0.637968	0.440272	0.752389	0.426726	0.5101	0.662381	0.717056	0.698148	0.594233	0.720447	0.641728	0.695095	0.833453	0.599622	0.691073	0.78424	0.579306	0.588629	0.506308	0.460705	0.596271	0.467256	0.742509	0.633763	0.75325	0.712112	0.643851	0.793428	0.473288	0.648065	0.652348	0.569501	0.480376
Extended Data Fig. 8 d&e	45	0.717426	0.700959	0.653856	0.74985	0.82383	0.540081	0.696766	0.530212	0.600761	0.699515	0.753906	0.660878	0.75926	0.708276	0.672107	0.681949	0.574563	0.779346	0.470336	0.594981	0.697128	0.77179	0.771216	0.650849	0.794692	0.698208	0.762157	0.851586	0.611571	0.704172	0.816929	0.628909	0.628946	0.573588	0.495532	0.650634	0.510806	0.811498	0.734754	0.843535	0.814037	0.683448	0.787352	0.500838	0.682749	0.720673	0.623717	0.500624
Extended Data Fig. 8 d&e	50	0.785273	0.800912	0.682613	0.780913	0.866963	0.588223	0.732053	0.574657	0.634738	0.760928	0.853657	0.804453	0.815789	0.757145	0.758498	0.720871	0.700671	0.795908	0.564412	0.654854	0.747417	0.827977	0.835173	0.707693	0.89598	0.777322	0.826811	0.882294	0.6881	0.747019	0.848474	0.701243	0.702461	0.641745	0.542099	0.698624	0.575932	0.851827	0.852016	0.918561	0.863536	0.735148	0.828047	0.514393	0.721123	0.808485	0.697486	0.535702
Extended Data Fig. 8 d&e	55	0.851841	0.867194	0.75164	0.821275	0.919265	0.636196	0.80234	0.635653	0.667544	0.845781	0.915409	0.90239	0.899567	0.840192	0.81312	0.76208	0.613574	0.836001	0.620154	0.719623	0.815391	0.854587	0.853584	0.787856	0.95638	0.842367	0.874234	0.912777	0.748546	0.824645	0.887841	0.78114	0.796232	0.697737	0.626591	0.758843	0.705351	0.911232	0.973591	0.972387	0.914788	0.81098	0.862051	0.557104	0.778843	0.852798	0.787401	0.60728
Extended Data Fig. 8 d&e	60	0.918602	0.946076	0.786354	0.892128	0.943902	0.741899	0.927236	0.698483	0.714674	0.895312	0.970228	0.978482	0.961806	0.904899	0.867998	0.813195	0.606537	0.848334	0.721827	0.798326	0.911673	0.886848	0.880826	0.896397	0.993045	0.904829	0.89079	0.921308	0.835834	0.89003	0.913032	0.870009	0.912518	0.768871	0.724887	0.824425	0.815864	0.917624	1	1	0.958721	0.887736	0.921653	0.63733	0.842978	0.900481	0.905949	0.692774
Extended Data Fig. 8 d&e	65	0.955954	1	0.837137	0.973971	0.976485	0.793674	1	0.783827	0.787825	0.912649	1	1	0.962181	0.936947	0.907163	0.873973	0.695457	0.867928	0.824415	0.852529	0.967455	0.903998	0.952475	0.989064	1	0.961773	0.95319	0.911926	0.918295	0.932816	0.909543	0.943727	0.990103	0.851121	0.826184	0.88789	0.871719	0.944133	0.990627	0.991934	0.985481	0.92713	0.95748	0.713147	0.902521	0.937442	0.987898	0.824985
Extended Data Fig. 8 d&e	70	0.983319	0.948909	0.929796	1	1	0.898245	0.986363	0.889702	0.861166	0.931958	0.991795	0.986012	0.959408	0.967858	0.941393	0.970167	0.876346	0.888129	0.931375	0.904422	0.985803	0.926967	0.986673	1	0.993452	1	1	0.922053	0.947295	0.999138	0.953989	0.986016	1	0.915554	0.925701	0.952008	0.949143	0.976309	0.997042	0.970626	1	0.990639	0.969122	0.852789	0.966459	0.95294	1	0.926788
Extended Data Fig. 8 d&e	75	0.992008	0.930445	0.989855	0.954469	0.988489	1	0.976487	0.960427	0.942672	0.981171	0.972116	0.981655	0.98863	1	1	0.99989	1	0.934953	1	0.978628	1	0.97034	1	0.993535	0.954335	0.972226	0.972046	0.981969	0.982321	1	0.999129	0.997499	0.930618	0.950329	0.959148	0.988686	0.985267	1	0.970774	0.919005	0.990575	1	0.99635	0.941125	1	0.98747	0.9747	1
Extended Data Fig. 8 d&e	80	1	0.912052	1	0.890039	0.977862	0.977155	0.923485	0.99479	1	1	0.910289	0.968615	1	0.978587	0.979408	1	0.992024	1	0.976895	1	0.977576	1	0.982513	0.971551	0.938553	0.914627	0.902668	1	1	0.9597	1	0.99664	0.898873	0.974092	1	1	1	0.950414	0.937856	0.852822	0.93792	0.971027	1	1	0.955225	1	0.911966	0.983862
Extended Data Fig. 8 d&e	85	0.974171	0.872494	0.95577	0.802156	0.922769	0.926772	0.883313	1	0.996531	0.988592	0.861435	0.901373	0.966734	0.902933	0.903342	0.967088	0.936464	0.996934	0.909237	0.986509	0.93102	0.951612	0.926388	0.893678	0.898951	0.870198	0.877567	0.964379	0.954999	0.900447	0.979523	1	0.9067	1	0.956623	0.998182	0.945933	0.919733	0.961018	0.784087	0.873825	0.925827	0.969738	0.983636	0.919205	0.955537	0.877187	0.909329
Extended Data Fig. 8 d&e	90	0.867017	0.795751	0.84841	0.703529	0.821844	0.842617	0.817158	0.936519	0.863485	0.892114	0.778558	0.811306	0.899473	0.809972	0.812553	0.874826	0.866521	0.91162	0.802131	0.896658	0.837709	0.858586	0.825973	0.782296	0.818212	0.803509	0.796968	0.899055	0.831437	0.837009	0.89751	0.931622	0.885275	0.955907	0.856804	0.957045	0.849071	0.864307	0.926289	0.696262	0.759256	0.829545	0.886029	0.885797	0.833005	0.883615	0.787722	0.802536
Extended Data Fig. 8 d&e	95	0.725115	0.610382	0.650223	0.570055	0.666574	0.629608	0.631809	0.705098	0.666603	0.719085	0.643815	0.646413	0.737444	0.645453	0.63102	0.675876	0.693393	0.718161	0.603543	0.690055	0.658443	0.695587	0.63461	0.609441	0.641373	0.646422	0.61883	0.752303	0.645215	0.692748	0.689403	0.707983	0.700877	0.744303	0.66262	0.717499	0.637521	0.721091	0.810754	0.532881	0.529752	0.57813	0.720847	0.628242	0.620606	0.71832	0.615942	0.600923
Extended Data Fig. 8 d&e	100	0.565451	0.432343	0.488113	0.345471	0.531754	0.433682	0.408673	0.44213	0.46445	0.497863	0.442801	0.470089	0.553569	0.501703	0.378526	0.453416	0.4344	0.533596	0.411007	0.465505	0.497723	0.527693	0.428502	0.412177	0.453114	0.49627	0.458306	0.582923	0.517211	0.529919	0.461719	0.446698	0.489632	0.471877	0.459709	0.421595	0.409496	0.533949	0.525851	0.383954	0.29727	0.364959	0.572441	0.379404	0.462828	0.536108	0.440544	0.384451
Extended Data Fig. 8 d&e	105	0.452525	0.352558	0.385001	0.217103	0.44172	0.312307	0.272936	0.274768	0.3624	0.391565	0.295866	0.35166	0.451337	0.402363	0.254846	0.313244	0.28049	0.431436	0.2926	0.293816	0.388985	0.426014	0.312122	0.313124	0.350887	0.421305	0.383971	0.496996	0.418792	0.446796	0.355351	0.332431	0.392339	0.327748	0.341961	0.277369	0.277088	0.454487	0.313942	0.294582	0.188238	0.261358	0.50248	0.250263	0.398145	0.429926	0.342851	0.259856
[truncated: 192 more columns]
